# Supplementary material for: A machine learning approach to triaging patients with chronic obstructive pulmonary disease
Source: PLoS One. 2017 Nov 22;12(11):e0188532. doi: 10.1371/journal.pone.0188532 (PMC5699810; doi:10.1371/journal.pone.0188532)
Supplement: S1 Table — Pulmonologists who participated in this study provided expert opinion in clinical selection/review, algorithm training, and validation. The physician profiles are indicated in the supporting table. (XLSX) [file pone.0188532.s001.xlsx]

## Sheet: Sheet1
Table 5. List of physicians, their affiliations and their contribution to the smart COPD development process.
Institution	Title	Board Certification BC = Board Certified BE = Board Eligible	Feature Selection Panel	Feature Review Panel	Algorithm Training	Algorithm Validation
Duke University, Durham, NC	Pulmonary Critical Care Fellow (year 3)	BC: Internal Medicine BE: Pulmonary Disease		X	X	X
Kaiser Permanente, Portland, OR	Practicing Physician	BC Pulmonary Disease		X		X
Kentuckiana Pulmonary Associates, Louisville, KY	Practicing Physician	BC Pulmonary Disease	X
Louisville Pulmonary Care, Louisville, KY	Practicing Physician	BC Pulmonary Disease	X
National Jewish, Denver, CO	Associate Professor	BC: Internal Medicine BC: Pulmonary Disease	X	X		X
Prima Care P.C., Fall River, MA	Practicing Physician	BC Pulmonary Disease				x
Revon Systems Inc, Crestwood, KY	Critical Care Physician	BC Pulmonary Disease	X	X	X	X
University of California, San Francisco, CA	Pulmonary Critical Care Fellow (year 3)	BC: Internal Medicine BC: Pulmonary Disease		X	X	X
University of Colorado, Aurora, CO	Pulmonary Critical Care Fellow (year 3)	BC: Internal Medicine BC: Pulmonary Disease		X	X	X
University of Colorado, Aurora, CO	Pulmonary Critical Care Fellow (year 2)	BC: Internal Medicine BC: Pulmonary Disease		X	X	X
University of Colorado, Aurora, CO	Pulmonary Critical Care Fellow (year 1)	BC: Internal Medicine BC: Pulmonary Disease		X	X	X
University of Colorado, Aurora, CO	Pulmonary Critical Care Fellow (year 1)	BC: Internal Medicine BC: Pulmonary Disease		X	X	X
