# Supplementary material for: A machine learning approach to triaging patients with chronic obstructive pulmonary disease
Source: PLoS One. 2017 Nov 22;12(11):e0188532. doi: 10.1371/journal.pone.0188532 (PMC5699810; doi:10.1371/journal.pone.0188532)
Supplement: S1 Spreadsheet — Simulated patient cases are issued to physicians to provide exacerbation and triage labels for the purpose of algorithm training and validation. This file includes a sample batch of 100 cases with the corresponding physician entered data. (XLSX) [file pone.0188532.s003.xlsx]

## Sheet: Sheet1
	Gender	Age	Height(ft)	Height(in)	Weight (lb)	BMI	Risk Factor 1	Risk Factor 2	Risk Factor 3	Risk Factor 4	Current Medication	Baseline Dyspnea (MMRC)	COPD Gold Stage	Baseline FEV1	Baseline Heart Rate	Baseline Pulse Ox	Profile Severity (1-5)	Recent Worsening in Symptoms?	% Controller Medication Taken Over Last Week	Short of Breath?	Cough?	Wheezing?	Sputum?	Current Dyspnea (MMRC)	Infection?	Respiratory Symptoms Wake You Up At Night More Than Usual?	Symptom Severity (1-5)	Baseline Heart Rate	Current Heart Rate	Baseline Pulse Ox	Current Pulse Ox	Baseline FEV1 (% Predicted)	Current FEV1 (% Predicted)	Current Temperature	Vitals Severity (1-5)		Exacerbation (Y/N)		Alternate Diagnosis? (y/n)		Final Triage 1 (1-4)	Confidence 1 (%)	Final Triage 2 (1-4)	Confidence 2 (%)		Highly Unrealistic Case (Y)	Highly Uncertain (Y)
1	Male	58	5	7	118	19	Visited ICU for COPD in Last Year				Pill for Controlling Exacerbations + Prescribed Inhaler + Rescue Inhaler As Needed	MMRC 3 (Slowed Walking Speed Due To Breathlessness)	GOLD STAGE 3 (FEV1 30-49% Predicted)	47	68	Unknown	3		Same As Usual	More Than Usual	Same As Usual	Same As Usual	Both Increased Sputum Production And Change in Sputum Color	MMRC 3: Slowed Walking Speed Due To Breathlessness	No	No	2	68	86	Unknown	92	47	46	Unknown	2		Y		N		2	80	1	20
2	Male	52	6	3	234	30					Prescribed Inhaler (Azithromycin or Roflumilast) + rescue Inhaler As Needed.	MMRC 5 (Too Breathless To Leave The House Or Breathless When Dressing)	GOLD STAGE 4 (FEV1 < 30% Predicted, or < 50% Predicted w/ Chronic Respiratory Failure)	20	Unknown	91	4	No	Less Than Usual	Less Than Usual	Less Than Usual	Less Than Usual	No Change In Sputum	MMRC 5: Too Breathless To Leave The House Or Breathless When Dressing	No	No	1	Unknown	95	91	Unknown	20	32	98.8	1		N		N		1	100
3	Female	66	5	4	205	36					Pill for Controlling Exacerbations + Prescribed Inhaler + Rescue Inhaler As Needed	MMRC 1 (Breathless Only With Demanding Exercise)	GOLD STAGE 2 (FEV1 50-79% Predicted)	65	70	93	1	Yes, I Have Been Worse For 1 To 3 Days	Same As Usual	More Than Usual	Same As Usual	More Than Usual	Increased Sputum Production	MMRC 1: Breathless Only With Demanding Exercise	No	No	2	70	Unknown	93	Unknown	65	56	Unknown	3		Y		N		3	70	2	30
4	Female	63	5	1	140	27	Coronary Artery Disease				Pill for Controlling Exacerbations + Prescribed Inhaler + Rescue Inhaler As Needed	MMRC 4 (Stop to Breathe Every Few Minutes When Walking)	Unknown	Unknown	Unknown	91	2	Yes, I Have Been Worse For The Last 24 Hours	Same As Usual	Less Than Usual	Same As Usual	Less Than Usual	Change in Sputum Color	MMRC 4: Stop to Breathe Every Few Minutes When Walking	No	No	2	Unknown	84	91	91	Unknown	48	98.6	2		N		Y		3	80	2	20
5	Male	65	6	1	229	31	Unknown				Unknown	MMRC 3 (Slowed Walking Speed Due To Breathlessness)	GOLD STAGE 4 (FEV1 < 30% Predicted, or < 50% Predicted w/ Chronic Respiratory Failure)	29	81	93	3	Yes, I Have Been Worse For 1 To 3 Days	Same As Usual	Same As Usual	More Than Usual	More Than Usual	Both Increased Sputum Production And Change in Sputum Color	MMRC 3: Slowed Walking Speed Due To Breathlessness	No	No	3	81	69	93	89	29	22	98.6	4		Y		N		3	60	4	40
6	Male	78	5	1	114	22	Smoker	Anemia			Prescribed Inhaler (Azithromycin or Roflumilast) + rescue Inhaler As Needed.	MMRC 3 (Slowed Walking Speed Due To Breathlessness)	Unknown	Unknown	Unknown	Unknown	2	Yes, I Have Been Worse For More Than 3 days	More Than Usual	Less Than Usual	Same As Usual	Less Than Usual	Increased Sputum Production	MMRC 3: Slowed Walking Speed Due To Breathlessness	No	No	3	Unknown	83	Unknown	91	Unknown	21	Unknown	3		Y		N		2	55	3	45
7	Male	48	5	6	127	21	Hospitalized for COPD in Last Year				Prescribed Inhaler (Azithromycin or Roflumilast) + rescue Inhaler As Needed.	MMRC 5 (Too Breathless To Leave The House Or Breathless When Dressing)	GOLD STAGE 4 (FEV1 < 30% Predicted, or < 50% Predicted w/ Chronic Respiratory Failure)	38	77	89	4	Yes, I Have Been Worse For More Than 3 days	Same As Usual	Less Than Usual	Less Than Usual	Less Than Usual	No Change In Sputum	MMRC 5: Too Breathless To Leave The House Or Breathless When Dressing	No	No	2	77	85	89	88	38	36	98.2	2		N		N		1	75	2	25
8	Female	68	5	1	134	26	Unknown				Pill for Controlling Exacerbations + Prescribed Inhaler + Rescue Inhaler As Needed	MMRC 4 (Stop to Breathe Every Few Minutes When Walking)	GOLD STAGE 3 (FEV1 30-49% Predicted)	40	Unknown	92	2	Yes, I Have Been Worse For More Than 3 days	More Than Usual	Same As Usual	Same As Usual	Same As Usual	Change in Sputum Color	MMRC 4: Stop to Breathe Every Few Minutes When Walking	No	No	3	Unknown	87	92	Unknown	40	39	98.5	2		Y		N		2	65	3	35
9	Female	64	5	1	186	36					Unknown	MMRC 3 (Slowed Walking Speed Due To Breathlessness)	Unknown	Unknown	85	95	2	Yes, I Have Been Worse For The Last 24 Hours	NaN	Same As Usual	More Than Usual	More Than Usual	No Change In Sputum	MMRC 3: Slowed Walking Speed Due To Breathlessness	Yes	No	2	85	Unknown	95	Unknown	Unknown	Unknown	101	3		Y		Y		3	80	2	20
10	Female	62	5	3	221	40	2 or More Exacerbations In Last Year				Unknown	MMRC 2 (Breathless Only while Hurrying On Flat Ground)	Unknown	Unknown	92	93	3	Yes, I Have Been Worse For 1 To 3 Days	More Than Usual	More Than Usual	Same As Usual	More Than Usual	No Change In Sputum	MMRC 2: Breathless Only while Hurrying On Flat Ground	No	No	2	92	116	93	Unknown	Unknown	50	Unknown	3		Y		N		2	70	3	30
11	Male	82	5	8	141	22	Unknown				Prescribed Inhaler (Azithromycin or Roflumilast) + rescue Inhaler As Needed.	MMRC 2 (Breathless Only while Hurrying On Flat Ground)	GOLD STAGE 2 (FEV1 50-79% Predicted)	63	75	Unknown	2	Yes, I Have Been Worse For 1 To 3 Days	More Than Usual	Less Than Usual	More Than Usual	Less Than Usual	No Change In Sputum	MMRC 2: Breathless Only while Hurrying On Flat Ground	No	No	2	75	83	Unknown	93	63	49	98.9	3		Y		N		2	70	3	30
12	Male	52	5	8	135	21	Lives Alone	2 or More Exacerbations In Last Year			Prescribed Inhaler (Azithromycin or Roflumilast) + rescue Inhaler As Needed.	MMRC 2 (Breathless Only while Hurrying On Flat Ground)	GOLD STAGE 1 (FEV1 80 - 100% Predicted)	98	Unknown	92	3	Yes, I Have Been Worse For 1 To 3 Days	Same As Usual	More Than Usual	Less Than Usual	Same As Usual	No Change In Sputum	MMRC 3: Slowed Walking Speed Due To Breathlessness	No	No	2	Unknown	100	92	91	98	Unknown	98.6	2		Y		N		2	85	3	15
13	Male	52	5	5	158	27	Diabetes				Prescribed Inhaler (Azithromycin or Roflumilast) + rescue Inhaler As Needed.	MMRC 5 (Too Breathless To Leave The House Or Breathless When Dressing)	GOLD STAGE 3 (FEV1 30-49% Predicted)	57	Unknown	93	2	Yes, I Have Been Worse For More Than 3 days	Same As Usual	More Than Usual	More Than Usual	Same As Usual	No Change In Sputum	MMRC 5: Too Breathless To Leave The House Or Breathless When Dressing	No	No	3	Unknown	67	93	Unknown	57	50	99	3		Y		N		2	85	3	15
14	Female	71	5	1	109	21	Pulmonary Hypertension	Needs Help Performing Daily Activities			Prescribed Inhaler (Azithromycin or Roflumilast) + rescue Inhaler As Needed.	MMRC 2 (Breathless Only while Hurrying On Flat Ground)	GOLD STAGE 1 (FEV1 80 - 100% Predicted)	95	Unknown	91	2	Yes, I Have Been Worse For 1 To 3 Days	Less Than Usual	Same As Usual	More Than Usual	Same As Usual	Increased Sputum Production	MMRC 1: Breathless Only With Demanding Exercise	No	No	2	Unknown	86	91	87	95	91	98.6	2		Y		N		2	90	1	10
15	Female	49	5	5	106	18	Lives Alone				Unknown	MMRC 5 (Too Breathless To Leave The House Or Breathless When Dressing)	GOLD STAGE 2 (FEV1 50-79% Predicted)	66	Unknown	93	2	Yes, I Have Been Worse For 1 To 3 Days	More Than Usual	Same As Usual	More Than Usual	Same As Usual	No Change In Sputum	MMRC 5: Too Breathless To Leave The House Or Breathless When Dressing	No	No	3	Unknown	85	93	Unknown	66	Unknown	Unknown	3		Y		N		2	75	3	25
16	Female	72	5	2	139	26	Diabetes	Hospitalized for COPD in Last Year	Smoker	2 or More Exacerbations In Last Year	Pill for Controlling Exacerbations + Prescribed Inhaler + Rescue Inhaler As Needed	MMRC 4 (Stop to Breathe Every Few Minutes When Walking)	GOLD STAGE 3 (FEV1 30-49% Predicted)	41	79	95	4	Yes, I Have Been Worse For 1 To 3 Days	More Than Usual	More Than Usual	More Than Usual	More Than Usual	No Change In Sputum	MMRC 5: Too Breathless To Leave The House Or Breathless When Dressing	No	No	4	79	84	95	91	41	21	98.4	5		Y		N		4	75	3	25
17	Female	50	5	5	106	18	Diabetes	Coronary Artery Disease	High Blood Pressure	Lives Alone	Unknown	MMRC 4 (Stop to Breathe Every Few Minutes When Walking)	GOLD STAGE 2 (FEV1 50-79% Predicted)	77	86	Unknown	2	Yes, I Have Been Worse For The Last 24 Hours	Same As Usual	More Than Usual	More Than Usual	More Than Usual	Both Increased Sputum Production And Change in Sputum Color	MMRC 4: Stop to Breathe Every Few Minutes When Walking	No	No	3	86	94	Unknown	91	77	72	98.8	2		Y		N		2	65	3	35
18	Female	55	5	3	165	30	Congestive Heart Failure	Visited ICU for COPD in Last Year			Prescribed Inhaler (Azithromycin or Roflumilast) + rescue Inhaler As Needed.	MMRC 2 (Breathless Only while Hurrying On Flat Ground)	GOLD STAGE 4 (FEV1 < 30% Predicted, or < 50% Predicted w/ Chronic Respiratory Failure)	20	Unknown	Unknown	5	Yes, I Have Been Worse For More Than 3 days	Same As Usual	More Than Usual	Same As Usual	Same As Usual	No Change In Sputum	MMRC 2: Breathless Only while Hurrying On Flat Ground	No	No	2	Unknown	132	Unknown	89	20	Unknown	98.5	4		N		Y		4	80	3	20
19	Female	60	4	11	155	32	Coronary Artery Disease				Prescribed Inhaler (Azithromycin or Roflumilast) + rescue Inhaler As Needed.	MMRC 1 (Breathless Only With Demanding Exercise)	Unknown	Unknown	91	Unknown	2	Yes, I Have Been Worse For The Last 24 Hours	Same As Usual	Less Than Usual	Less Than Usual	Less Than Usual	No Change In Sputum	MMRC 1: Breathless Only With Demanding Exercise	No	No	1	91	83	Unknown	Unknown	Unknown	85	98.7	1		N		N		1	90	2	10
20	Male	67	6	0	194	27					Unknown	MMRC 5 (Too Breathless To Leave The House Or Breathless When Dressing)	GOLD STAGE 2 (FEV1 50-79% Predicted)	68	71	Unknown	2	Yes, I Have Been Worse For The Last 24 Hours	More Than Usual	Same As Usual	More Than Usual	Same As Usual	No Change In Sputum	MMRC 5: Too Breathless To Leave The House Or Breathless When Dressing	No	No	2	71	Unknown	Unknown	91	68	69	Unknown	2		Y		Y		2	80	3	20
21	Female	69	5	0	135	27	Coronary Artery Disease	Hospitalized for COPD in Last Year	2 or More Exacerbations In Last Year		Pill for Controlling Exacerbations + Prescribed Inhaler + Rescue Inhaler As Needed	MMRC 1 (Breathless Only With Demanding Exercise)	Unknown	Unknown	84	98	4	Yes, I Have Been Worse For More Than 3 days	More Than Usual	More Than Usual	More Than Usual	Same As Usual	Both Increased Sputum Production And Change in Sputum Color	MMRC 4: Stop to Breathe Every Few Minutes When Walking	No	No	3	84	96	98	94	Unknown	35	98.5	3		Y		N		3	55	2	45
22	Female	62	5	1	155	30	Lives Alone				Unknown	MMRC 5 (Too Breathless To Leave The House Or Breathless When Dressing)	GOLD STAGE 3 (FEV1 30-49% Predicted)	55	91	Unknown	2	Yes, I Have Been Worse For More Than 3 days	More Than Usual	More Than Usual	Same As Usual	Same As Usual	Increased Sputum Production	MMRC 5: Too Breathless To Leave The House Or Breathless When Dressing	No	No	3	91	86	Unknown	93	55	Unknown	Unknown	3		Y		N		2	60	3	40
23	Female	61	5	2	123	23					Unknown	MMRC 3 (Slowed Walking Speed Due To Breathlessness)	GOLD STAGE 2 (FEV1 50-79% Predicted)	61	93	Unknown	2	Yes, I Have Been Worse For More Than 3 days	Less Than Usual	More Than Usual	Same As Usual	Same As Usual	Both Increased Sputum Production And Change in Sputum Color	MMRC 3: Slowed Walking Speed Due To Breathlessness	No	No	2	93	Unknown	Unknown	94	61	61	98.7	1		N		N		1	80	2	20
24	Female	81	5	3	209	38	Pulmonary Hypertension	Needs Help Performing Daily Activities	High Blood Pressure		Unknown	MMRC 4 (Stop to Breathe Every Few Minutes When Walking)	GOLD STAGE 4 (FEV1 < 30% Predicted, or < 50% Predicted w/ Chronic Respiratory Failure)	34	77	95	5	Yes, I Have Been Worse For The Last 24 Hours	Same As Usual	More Than Usual	More Than Usual	More Than Usual	Change in Sputum Color	MMRC 5: Too Breathless To Leave The House Or Breathless When Dressing	No	No	4	77	87	95	92	34	Unknown	Unknown	2		Y		N		3	80	2	20
25	Male	50	6	0	144	20	Coronary Artery Disease	Visited ICU for COPD in Last Year	High Blood Pressure		Pill for Controlling Exacerbations + Prescribed Inhaler + Rescue Inhaler As Needed	MMRC 3 (Slowed Walking Speed Due To Breathlessness)	Unknown	Unknown	83	95	4	Yes, I Have Been Worse For More Than 3 days	More Than Usual	More Than Usual	More Than Usual	Same As Usual	Change in Sputum Color	MMRC 4: Stop to Breathe Every Few Minutes When Walking	Yes	No	5	83	86	95	93	Unknown	24	100.1	4		Y		Y		4	70	3	30
26	Female	67	5	6	169	28	Unknown				Pill for Controlling Exacerbations + Prescribed Inhaler + Rescue Inhaler As Needed	MMRC 2 (Breathless Only while Hurrying On Flat Ground)	GOLD STAGE 3 (FEV1 30-49% Predicted)	50	Unknown	87	1	Yes, I Have Been Worse For 1 To 3 Days	Less Than Usual	Less Than Usual	More Than Usual	Same As Usual	Increased Sputum Production	MMRC 2: Breathless Only while Hurrying On Flat Ground	No	No	2	Unknown	69	87	89	50	45	98.1	2		N		Y		3	80	2	20
27	Female	62	5	6	115	19	Unknown				Prescribed Inhaler (Azithromycin or Roflumilast) + rescue Inhaler As Needed.	MMRC 5 (Too Breathless To Leave The House Or Breathless When Dressing)	Unknown	Unknown	84	Unknown	2	Yes, I Have Been Worse For More Than 3 days	More Than Usual	Same As Usual	Less Than Usual	Less Than Usual	No Change In Sputum	MMRC 5: Too Breathless To Leave The House Or Breathless When Dressing	No	No	2	84	Unknown	Unknown	Unknown	Unknown	56	98.3	2		N		N		2	80	1	20
28	Male	77	6	0	158	22	Chronic Kidney Disease	Diabetes	Long Term Oxygen User		Unknown	MMRC 4 (Stop to Breathe Every Few Minutes When Walking)	GOLD STAGE 4 (FEV1 < 30% Predicted, or < 50% Predicted w/ Chronic Respiratory Failure)	21	73	91	3	Yes, I Have Been Worse For 1 To 3 Days	Same As Usual	More Than Usual	Same As Usual	More Than Usual	Both Increased Sputum Production And Change in Sputum Color	MMRC 5: Too Breathless To Leave The House Or Breathless When Dressing	No	No	3	73	74	91	87	21	15	98.7	4		Y		N		4	75	3	25
29	Female	57	5	6	163	27	Anemia				Unknown	MMRC 5 (Too Breathless To Leave The House Or Breathless When Dressing)	GOLD STAGE 3 (FEV1 30-49% Predicted)	52	82	95	2	Yes, I Have Been Worse For 1 To 3 Days	Less Than Usual	More Than Usual	More Than Usual	More Than Usual	Both Increased Sputum Production And Change in Sputum Color	MMRC 5: Too Breathless To Leave The House Or Breathless When Dressing	No	No	4	82	85	95	Unknown	52	38	99.2	4		Y		N		4	55	3	45
30	Female	77	5	3	110	20	Acid Reflux	Needs Help Performing Daily Activities			Unknown	MMRC 2 (Breathless Only while Hurrying On Flat Ground)	GOLD STAGE 2 (FEV1 50-79% Predicted)	59	80	94	2	Yes, I Have Been Worse For More Than 3 days	NaN	More Than Usual	More Than Usual	Same As Usual	Both Increased Sputum Production And Change in Sputum Color	MMRC 2: Breathless Only while Hurrying On Flat Ground	No	No	3	80	88	94	90	59	Unknown	98.8	2		Y		Y		2	55	3	45
31	Male	60	6	2	167	22	Diabetes	Anemia	Lives Alone		Unknown	MMRC 5 (Too Breathless To Leave The House Or Breathless When Dressing)	GOLD STAGE 4 (FEV1 < 30% Predicted, or < 50% Predicted w/ Chronic Respiratory Failure)	28	72	Unknown	3	Yes, I Have Been Worse For More Than 3 days	Less Than Usual	Less Than Usual	Same As Usual	Less Than Usual	No Change In Sputum	MMRC 5: Too Breathless To Leave The House Or Breathless When Dressing	No	No	2	72	78	Unknown	93	28	27	99.2	1		N		N		1	90	2	10
32	Female	46	5	7	162	26	Chronic Kidney Disease	Asthma	Acid Reflux	Smoker	Prescribed Inhaler (Azithromycin or Roflumilast) + rescue Inhaler As Needed.	MMRC 2 (Breathless Only while Hurrying On Flat Ground)	GOLD STAGE 1 (FEV1 80 - 100% Predicted)	94	73	90	2	Yes, I Have Been Worse For The Last 24 Hours	Less Than Usual	More Than Usual	More Than Usual	More Than Usual	Change in Sputum Color	MMRC 2: Breathless Only while Hurrying On Flat Ground	No	No	3	73	81	90	85	94	84	Unknown	4		Y		Y		3	65	4	35
33	Male	54	5	9	145	22					Pill for Controlling Exacerbations + Prescribed Inhaler + Rescue Inhaler As Needed	MMRC 5 (Too Breathless To Leave The House Or Breathless When Dressing)	Unknown	Unknown	95	Unknown	2	Yes, I Have Been Worse For 1 To 3 Days	More Than Usual	More Than Usual	Same As Usual	More Than Usual	Both Increased Sputum Production And Change in Sputum Color	MMRC 5: Too Breathless To Leave The House Or Breathless When Dressing	No	No	4	95	99	Unknown	89	Unknown	9	Unknown	5		Y		N		4	100
34	Female	63	5	4	119	21	Diabetes	Lives Alone			Pill for Controlling Exacerbations + Prescribed Inhaler + Rescue Inhaler As Needed	MMRC 5 (Too Breathless To Leave The House Or Breathless When Dressing)	GOLD STAGE 3 (FEV1 30-49% Predicted)	38	68	Unknown	3	Yes, I Have Been Worse For 1 To 3 Days	Same As Usual	More Than Usual	More Than Usual	Same As Usual	Both Increased Sputum Production And Change in Sputum Color	MMRC 5: Too Breathless To Leave The House Or Breathless When Dressing	No	Yes	4	68	93	Unknown	91	38	22	98.8	4		Y		N		4	80	3	20
35	Female	69	5	0	90	18	Chronic Kidney Disease	Asthma	Anemia	Smoker	Pill for Controlling Exacerbations + Prescribed Inhaler + Rescue Inhaler As Needed	MMRC 2 (Breathless Only while Hurrying On Flat Ground)	GOLD STAGE 2 (FEV1 50-79% Predicted)	66	81	Unknown	1	Yes, I Have Been Worse For More Than 3 days	Same As Usual	More Than Usual	More Than Usual	More Than Usual	Change in Sputum Color	MMRC 4: Stop to Breathe Every Few Minutes When Walking	No	No	3	81	111	Unknown	90	66	Unknown	98.9	3		Y		N		3	65	3	35
36	Male	72	5	8	141	22	Diabetes	Asthma	High Blood Pressure	2 or More Exacerbations In Last Year	Unknown	MMRC 1 (Breathless Only With Demanding Exercise)	Unknown	Unknown	Unknown	92	3	Yes, I Have Been Worse For More Than 3 days	NaN	Less Than Usual	More Than Usual	Same As Usual	Increased Sputum Production	MMRC 5: Too Breathless To Leave The House Or Breathless When Dressing	No	No	2	Unknown	Unknown	92	89	Unknown	Unknown	Unknown	2		Y		Y		3	70	2	30
37	Female	84	5	6	230	38	Smoker	High Blood Pressure			Unknown	MMRC 5 (Too Breathless To Leave The House Or Breathless When Dressing)	Unknown	Unknown	81	89	3	Yes, I Have Been Worse For 1 To 3 Days	Less Than Usual	More Than Usual	More Than Usual	More Than Usual	Both Increased Sputum Production And Change in Sputum Color	MMRC 5: Too Breathless To Leave The House Or Breathless When Dressing	No	No	4	81	101	89	87	Unknown	65	99.2	4		Y		N		3	80	4	20
38	Female	52	5	0	95	19					Unknown	MMRC 1 (Breathless Only With Demanding Exercise)	Unknown	Unknown	76	90	1	Yes, I Have Been Worse For More Than 3 days	NaN	Same As Usual	Same As Usual	Same As Usual	Increased Sputum Production	MMRC 1: Breathless Only With Demanding Exercise	No	No	2	76	61	90	88	Unknown	100	98.5	2		N		N		3	100				Y
39	Female	47	5	7	231	37	Hospitalized for COPD in Last Year	Lives Alone	Long Term Oxygen User		Unknown	MMRC 5 (Too Breathless To Leave The House Or Breathless When Dressing)	Unknown	Unknown	84	Unknown	4	Yes, I Have Been Worse For 1 To 3 Days	Less Than Usual	Less Than Usual	Same As Usual	Same As Usual	Increased Sputum Production	MMRC 5: Too Breathless To Leave The House Or Breathless When Dressing	No	No	3	84	99	Unknown	94	Unknown	Unknown	98.6	2		Y		Y		3	60	2	40
40	Female	71	5	5	153	26					Pill for Controlling Exacerbations + Prescribed Inhaler + Rescue Inhaler As Needed	MMRC 4 (Stop to Breathe Every Few Minutes When Walking)	GOLD STAGE 2 (FEV1 50-79% Predicted)	62	79	92	2	Yes, I Have Been Worse For The Last 24 Hours	Same As Usual	More Than Usual	Same As Usual	More Than Usual	Increased Sputum Production	MMRC 5: Too Breathless To Leave The House Or Breathless When Dressing	No	No	3	79	Unknown	92	Unknown	62	52	98.8	3		Y		N		3	75	4	50
41	Male	51	5	8	250	39	Coronary Artery Disease	Acid Reflux			Unknown	MMRC 5 (Too Breathless To Leave The House Or Breathless When Dressing)	Unknown	Unknown	Unknown	92	2	Yes, I Have Been Worse For The Last 24 Hours	Less Than Usual	Same As Usual	Same As Usual	Less Than Usual	Increased Sputum Production	MMRC 5: Too Breathless To Leave The House Or Breathless When Dressing	No	Yes	4	Unknown	103	92	93	Unknown	54	98.9	2		N		Y		3	60	4	40
42	Female	50	5	5	123	21	Smoker	Coronary Artery Disease			Prescribed Inhaler (Azithromycin or Roflumilast) + rescue Inhaler As Needed.	MMRC 5 (Too Breathless To Leave The House Or Breathless When Dressing)	GOLD STAGE 3 (FEV1 30-49% Predicted)	54	75	92	3	Yes, I Have Been Worse For More Than 3 days	Same As Usual	Same As Usual	Same As Usual	Less Than Usual	Increased Sputum Production	MMRC 5: Too Breathless To Leave The House Or Breathless When Dressing	No	Yes	5	75	Unknown	92	Unknown	54	51	98.7	2		N		Y		3	80	4	20
43	Male	45	6	0	194	27	Diabetes	Chronic Kidney Disease	High Blood Pressure		Pill for Controlling Exacerbations + Prescribed Inhaler + Rescue Inhaler As Needed	MMRC 3 (Slowed Walking Speed Due To Breathlessness)	GOLD STAGE 1 (FEV1 80 - 100% Predicted)	82	Unknown	92	2	Yes, I Have Been Worse For 1 To 3 Days	Same As Usual	Same As Usual	More Than Usual	More Than Usual	Both Increased Sputum Production And Change in Sputum Color	MMRC 2: Breathless Only while Hurrying On Flat Ground	No	Yes	4	Unknown	89	92	88	82	Unknown	99	2		Y		N		3	55	2	45
44	Male	49	5	6	200	33	Chronic Kidney Disease	Visited ICU for COPD in Last Year			Unknown	MMRC 3 (Slowed Walking Speed Due To Breathlessness)	GOLD STAGE 3 (FEV1 30-49% Predicted)	51	80	Unknown	3	Yes, I Have Been Worse For 1 To 3 Days	Same As Usual	Less Than Usual	More Than Usual	Less Than Usual	Increased Sputum Production	MMRC 3: Slowed Walking Speed Due To Breathlessness	No	No	3	80	92	Unknown	96	51	Unknown	Unknown	2		Y		Y		3	55	2	45
45	Female	51	5	4	102	18	Coronary Artery Disease				Prescribed Inhaler (Azithromycin or Roflumilast) + rescue Inhaler As Needed.	MMRC 2 (Breathless Only while Hurrying On Flat Ground)	GOLD STAGE 4 (FEV1 < 30% Predicted, or < 50% Predicted w/ Chronic Respiratory Failure)	27	87	Unknown	2	No	Same As Usual	Same As Usual	Less Than Usual	Less Than Usual	No Change In Sputum	MMRC 2: Breathless Only while Hurrying On Flat Ground	No	No	1	87	Unknown	Unknown	95	27	22	98.6	2		N		N		1	100
46	Female	62	5	5	111	19	High Blood Pressure	2 or More Exacerbations In Last Year			Unknown	MMRC 3 (Slowed Walking Speed Due To Breathlessness)	GOLD STAGE 3 (FEV1 30-49% Predicted)	38	83	Unknown	3	Yes, I Have Been Worse For The Last 24 Hours	More Than Usual	More Than Usual	More Than Usual	Same As Usual	Change in Sputum Color	MMRC 4: Stop to Breathe Every Few Minutes When Walking	No	Yes	5	83	73	Unknown	Unknown	38	Unknown	98.8	3		Y		N		3	70	2	30
47	Female	60	4	10	89	19	Visited ICU for COPD in Last Year	Coronary Artery Disease			Unknown	MMRC 5 (Too Breathless To Leave The House Or Breathless When Dressing)	Unknown	Unknown	95	Unknown	3	Yes, I Have Been Worse For The Last 24 Hours	Same As Usual	More Than Usual	More Than Usual	More Than Usual	Both Increased Sputum Production And Change in Sputum Color	MMRC 5: Too Breathless To Leave The House Or Breathless When Dressing	No	No	4	95	87	Unknown	87	Unknown	Unknown	98.6	4		Y		N		3	65	4	35
48	Female	78	5	5	194	33	Chronic Kidney Disease				Unknown	MMRC 1 (Breathless Only With Demanding Exercise)	GOLD STAGE 3 (FEV1 30-49% Predicted)	34	Unknown	94	2	Yes, I Have Been Worse For The Last 24 Hours	More Than Usual	Same As Usual	Less Than Usual	Same As Usual	No Change In Sputum	MMRC 1: Breathless Only With Demanding Exercise	No	No	1	Unknown	95	94	95	34	22	98.8	3		Y		N		2	80	3	20
49	Female	77	5	9	112	17	Chronic Kidney Disease	Diabetes	Lives Alone	2 or More Exacerbations In Last Year	Unknown	MMRC 1 (Breathless Only With Demanding Exercise)	GOLD STAGE 4 (FEV1 < 30% Predicted, or < 50% Predicted w/ Chronic Respiratory Failure)	30	74	Unknown	4	Yes, I Have Been Worse For More Than 3 days	More Than Usual	More Than Usual	More Than Usual	Same As Usual	Increased Sputum Production	MMRC 2: Breathless Only while Hurrying On Flat Ground	Yes	No	4	74	64	Unknown	89	30	20	Unknown	4		Y		Y		4	60	3	40
50	Male	55	5	7	137	22	Asthma	Coronary Artery Disease	2 or More Exacerbations In Last Year		Pill for Controlling Exacerbations + Prescribed Inhaler + Rescue Inhaler As Needed	MMRC 1 (Breathless Only With Demanding Exercise)	GOLD STAGE 2 (FEV1 50-79% Predicted)	64	89	94	3	Yes, I Have Been Worse For 1 To 3 Days	Same As Usual	More Than Usual	Less Than Usual	Same As Usual	No Change In Sputum	MMRC 2: Breathless Only while Hurrying On Flat Ground	No	No	2	89	93	94	Unknown	64	63	98.9	2		Y		N		2	90	1	10
51	Male	81	5	3	110	20	Coronary Artery Disease				Unknown	MMRC 4 (Stop to Breathe Every Few Minutes When Walking)	GOLD STAGE 3 (FEV1 30-49% Predicted)	54	82	95	2	Yes, I Have Been Worse For More Than 3 days	Less Than Usual	More Than Usual	Same As Usual	More Than Usual	Increased Sputum Production	MMRC 5: Too Breathless To Leave The House Or Breathless When Dressing	No	Yes	5	82	88	95	92	54	Unknown	98.5	3		Y		N		3	55	2	45
52	Female	78	5	4	102	18	Congestive Heart Failure	Hospitalized for COPD in Last Year	2 or More Exacerbations In Last Year	Anemia	Unknown	MMRC 2 (Breathless Only while Hurrying On Flat Ground)	GOLD STAGE 1 (FEV1 80 - 100% Predicted)	84	Unknown	94	3	Yes, I Have Been Worse For More Than 3 days	Less Than Usual	Less Than Usual	Less Than Usual	Less Than Usual	No Change In Sputum	MMRC 2: Breathless Only while Hurrying On Flat Ground	No	No	1	Unknown	76	94	94	84	Unknown	98.5	1		N		Y		2	50	3	50
53	Male	47	5	7	168	27	Coronary Artery Disease	Diabetes	Long Term Oxygen User	Acid Reflux	Prescribed Inhaler (Azithromycin or Roflumilast) + rescue Inhaler As Needed.	MMRC 5 (Too Breathless To Leave The House Or Breathless When Dressing)	Unknown	Unknown	Unknown	92	2	Yes, I Have Been Worse For More Than 3 days	More Than Usual	More Than Usual	More Than Usual	More Than Usual	No Change In Sputum	MMRC 5: Too Breathless To Leave The House Or Breathless When Dressing	No	No	4	Unknown	Unknown	92	87	Unknown	11	Unknown	5		Y		N		4	100
54	Female	63	5	5	170	29	Hospitalized for COPD in Last Year	Diabetes	Needs Help Performing Daily Activities		Pill for Controlling Exacerbations + Prescribed Inhaler + Rescue Inhaler As Needed	MMRC 5 (Too Breathless To Leave The House Or Breathless When Dressing)	GOLD STAGE 3 (FEV1 30-49% Predicted)	46	Unknown	Unknown	4	Yes, I Have Been Worse For The Last 24 Hours	Same As Usual	Same As Usual	Same As Usual	Same As Usual	Change in Sputum Color	MMRC 5: Too Breathless To Leave The House Or Breathless When Dressing	No	Yes	4	Unknown	Unknown	Unknown	93	46	52	98.9	2		N		Y		3	50	4	50
55	Male	54	6	1	118	16	Pulmonary Hypertension	Visited ICU for COPD in Last Year	Lives Alone		Pill for Controlling Exacerbations + Prescribed Inhaler + Rescue Inhaler As Needed	MMRC 3 (Slowed Walking Speed Due To Breathlessness)	GOLD STAGE 4 (FEV1 < 30% Predicted, or < 50% Predicted w/ Chronic Respiratory Failure)	34	Unknown	92	5	Yes, I Have Been Worse For 1 To 3 Days	More Than Usual	Less Than Usual	Less Than Usual	Same As Usual	No Change In Sputum	MMRC 3: Slowed Walking Speed Due To Breathlessness	No	No	2	Unknown	57	92	89	34	Unknown	98.8	3		Y		Y		4	55	3	45
56	Female	76	5	0	105	21	Unknown				Prescribed Inhaler (Azithromycin or Roflumilast) + rescue Inhaler As Needed.	MMRC 5 (Too Breathless To Leave The House Or Breathless When Dressing)	GOLD STAGE 2 (FEV1 50-79% Predicted)	70	93	94	3	Yes, I Have Been Worse For The Last 24 Hours	More Than Usual	More Than Usual	More Than Usual	More Than Usual	No Change In Sputum	MMRC 5: Too Breathless To Leave The House Or Breathless When Dressing	No	No	5	93	96	94	91	70	55	98.8	3		Y		N		3	70	2	30
57	Female	70	5	4	159	28	Diabetes				Pill for Controlling Exacerbations + Prescribed Inhaler + Rescue Inhaler As Needed	MMRC 4 (Stop to Breathe Every Few Minutes When Walking)	GOLD STAGE 4 (FEV1 < 30% Predicted, or < 50% Predicted w/ Chronic Respiratory Failure)	25	81	94	3	Yes, I Have Been Worse For More Than 3 days	More Than Usual	Same As Usual	More Than Usual	Same As Usual	Both Increased Sputum Production And Change in Sputum Color	MMRC 4: Stop to Breathe Every Few Minutes When Walking	No	No	3	81	74	94	93	25	28	98.9	2		Y		N		2	80	3	20
58	Female	86	5	4	108	19					Pill for Controlling Exacerbations + Prescribed Inhaler + Rescue Inhaler As Needed	MMRC 1 (Breathless Only With Demanding Exercise)	GOLD STAGE 3 (FEV1 30-49% Predicted)	37	Unknown	93	2	Yes, I Have Been Worse For 1 To 3 Days	More Than Usual	Less Than Usual	More Than Usual	Less Than Usual	Both Increased Sputum Production And Change in Sputum Color	MMRC 5: Too Breathless To Leave The House Or Breathless When Dressing	No	No	3	Unknown	Unknown	93	94	37	Unknown	98.7	1		N		Y		3	100
59	Male	77	6	4	217	27	Diabetes	Long Term Oxygen User			Prescribed Inhaler (Azithromycin or Roflumilast) + rescue Inhaler As Needed.	MMRC 3 (Slowed Walking Speed Due To Breathlessness)	GOLD STAGE 3 (FEV1 30-49% Predicted)	54	63	93	2	Yes, I Have Been Worse For More Than 3 days	More Than Usual	Same As Usual	Less Than Usual	Less Than Usual	No Change In Sputum	MMRC 4: Stop to Breathe Every Few Minutes When Walking	No	No	2	63	66	93	Unknown	54	51	Unknown	2		Y		N		2	80	1	20
60	Female	63	5	8	135	21	Congestive Heart Failure	Hospitalized for COPD in Last Year			Pill for Controlling Exacerbations + Prescribed Inhaler + Rescue Inhaler As Needed	MMRC 3 (Slowed Walking Speed Due To Breathlessness)	GOLD STAGE 1 (FEV1 80 - 100% Predicted)	95	71	95	3	No	Same As Usual	Less Than Usual	Same As Usual	Less Than Usual	No Change In Sputum	MMRC 3: Slowed Walking Speed Due To Breathlessness	No	No	1	71	Unknown	95	93	95	85	Unknown	1		N		N		1	100
61	Male	60	5	11	238	34	Chronic Kidney Disease	Asthma	Acid Reflux		Unknown	MMRC 3 (Slowed Walking Speed Due To Breathlessness)	Unknown	Unknown	Unknown	95	2	Yes, I Have Been Worse For More Than 3 days	Same As Usual	Same As Usual	Less Than Usual	Less Than Usual	No Change In Sputum	MMRC 3: Slowed Walking Speed Due To Breathlessness	No	No	1	Unknown	89	95	Unknown	Unknown	35	Unknown	3		N		N		1	100
62	Male	48	5	5	182	31	Coronary Artery Disease	Lives Alone	Long Term Oxygen User		Pill for Controlling Exacerbations + Prescribed Inhaler + Rescue Inhaler As Needed	MMRC 3 (Slowed Walking Speed Due To Breathlessness)	Unknown	Unknown	Unknown	96	2	Yes, I Have Been Worse For More Than 3 days	Same As Usual	More Than Usual	Same As Usual	More Than Usual	Both Increased Sputum Production And Change in Sputum Color	MMRC 4: Stop to Breathe Every Few Minutes When Walking	No	No	4	Unknown	Unknown	96	Unknown	Unknown	Unknown	98.4	1		Y		Y		3	65	2	35
63	Male	78	5	7	193	31	Unknown				Prescribed Inhaler (Azithromycin or Roflumilast) + rescue Inhaler As Needed.	MMRC 1 (Breathless Only With Demanding Exercise)	GOLD STAGE 3 (FEV1 30-49% Predicted)	43	86	Unknown	2	Yes, I Have Been Worse For The Last 24 Hours	More Than Usual	More Than Usual	Same As Usual	Same As Usual	Increased Sputum Production	MMRC 1: Breathless Only With Demanding Exercise	No	No	3	86	99	Unknown	92	43	39	Unknown	3		y		N		2	65	3	35
64	Female	55	5	7	224	36	Hospitalized for COPD in Last Year	Coronary Artery Disease	Lives Alone	Acid Reflux	Pill for Controlling Exacerbations + Prescribed Inhaler + Rescue Inhaler As Needed	MMRC 5 (Too Breathless To Leave The House Or Breathless When Dressing)	GOLD STAGE 4 (FEV1 < 30% Predicted, or < 50% Predicted w/ Chronic Respiratory Failure)	29	87	Unknown	5	Yes, I Have Been Worse For 1 To 3 Days	Same As Usual	More Than Usual	More Than Usual	Same As Usual	No Change In Sputum	MMRC 5: Too Breathless To Leave The House Or Breathless When Dressing	No	No	2	87	Unknown	Unknown	90	29	23	Unknown	3		Y		N		3	75	2	25
65	Male	78	5	8	193	30	Visited ICU for COPD in Last Year	2 or More Exacerbations In Last Year	Acid Reflux		Pill for Controlling Exacerbations + Prescribed Inhaler + Rescue Inhaler As Needed	MMRC 3 (Slowed Walking Speed Due To Breathlessness)	GOLD STAGE 4 (FEV1 < 30% Predicted, or < 50% Predicted w/ Chronic Respiratory Failure)	39	93	93	5	Yes, I Have Been Worse For More Than 3 days	Same As Usual	More Than Usual	Less Than Usual	Less Than Usual	No Change In Sputum	MMRC 4: Stop to Breathe Every Few Minutes When Walking	No	No	2	93	109	93	91	39	43	98.5	1		N		Y		2	100
66	Female	61	5	1	145	28					Rescue Inhaler Or Nebulizer As Needed For Breathing	MMRC 1 (Breathless Only With Demanding Exercise)	GOLD STAGE 2 (FEV1 50-79% Predicted)	67	72	Unknown	2	Yes, I Have Been Worse For More Than 3 days	NaN	Same As Usual	More Than Usual	More Than Usual	Change in Sputum Color	MMRC 1: Breathless Only With Demanding Exercise	No	No	3	72	87	Unknown	93	67	64	Unknown	2		Y		N		2	70	3	30
67	Female	51	5	7	181	29	Coronary Artery Disease	Asthma			Prescribed Inhaler (Azithromycin or Roflumilast) + rescue Inhaler As Needed.	MMRC 1 (Breathless Only With Demanding Exercise)	GOLD STAGE 3 (FEV1 30-49% Predicted)	51	Unknown	92	3	Yes, I Have Been Worse For The Last 24 Hours	Same As Usual	More Than Usual	Less Than Usual	Less Than Usual	No Change In Sputum	MMRC 2: Breathless Only while Hurrying On Flat Ground	No	No	2	Unknown	113	92	89	51	47	98.1	3		N		Y		3	55	4	45
68	Male	80	5	10	129	19	Lives Alone				Unknown	MMRC 5 (Too Breathless To Leave The House Or Breathless When Dressing)	GOLD STAGE 3 (FEV1 30-49% Predicted)	55	91	93	3	Yes, I Have Been Worse For 1 To 3 Days	More Than Usual	Same As Usual	Less Than Usual	Less Than Usual	No Change In Sputum	MMRC 5: Too Breathless To Leave The House Or Breathless When Dressing	No	No	1	91	89	93	92	55	Unknown	98.6	2		N		N		1	100
69	Female	50	5	5	153	26	Asthma	Congestive Heart Failure	Anemia		Prescribed Inhaler (Azithromycin or Roflumilast) + rescue Inhaler As Needed.	MMRC 1 (Breathless Only With Demanding Exercise)	Unknown	Unknown	77	Unknown	2	Yes, I Have Been Worse For More Than 3 days	Same As Usual	More Than Usual	More Than Usual	More Than Usual	Both Increased Sputum Production And Change in Sputum Color	MMRC 1: Breathless Only With Demanding Exercise	No	No	4	77	70	Unknown	86	Unknown	63	98.8	2		Y		Y		3	50	2	50
70	Male	51	5	10	170	25	Asthma	Smoker			Unknown	MMRC 4 (Stop to Breathe Every Few Minutes When Walking)	Unknown	Unknown	81	94	2	Yes, I Have Been Worse For More Than 3 days	Less Than Usual	More Than Usual	More Than Usual	Same As Usual	Change in Sputum Color	MMRC 4: Stop to Breathe Every Few Minutes When Walking	No	No	3	81	68	94	Unknown	Unknown	59	Unknown	2		Y		Y		2	80	3	20
71	Female	51	5	6	236	39	Unknown				Pill for Controlling Exacerbations + Prescribed Inhaler + Rescue Inhaler As Needed	MMRC 3 (Slowed Walking Speed Due To Breathlessness)	Unknown	Unknown	Unknown	93	2	Yes, I Have Been Worse For The Last 24 Hours	More Than Usual	Less Than Usual	Same As Usual	Less Than Usual	No Change In Sputum	MMRC 3: Slowed Walking Speed Due To Breathlessness	No	No	3	Unknown	Unknown	93	91	Unknown	52	98.7	2		Y		N		2	55	3	45
72	Female	78	5	0	115	23	Chronic Kidney Disease	Asthma			Prescribed Inhaler (Azithromycin or Roflumilast) + rescue Inhaler As Needed.	MMRC 3 (Slowed Walking Speed Due To Breathlessness)	GOLD STAGE 1 (FEV1 80 - 100% Predicted)	92	Unknown	Unknown	1	Yes, I Have Been Worse For 1 To 3 Days	Same As Usual	Same As Usual	More Than Usual	Same As Usual	Both Increased Sputum Production And Change in Sputum Color	MMRC 3: Slowed Walking Speed Due To Breathlessness	No	No	2	Unknown	Unknown	Unknown	Unknown	92	85	98.8	1		Y		N		2	80	1	20
73	Female	68	5	3	182	33	Hospitalized for COPD in Last Year	Diabetes	Long Term Oxygen User		Prescribed Inhaler (Azithromycin or Roflumilast) + rescue Inhaler As Needed.	MMRC 5 (Too Breathless To Leave The House Or Breathless When Dressing)	Unknown	Unknown	64	94	3	No	Same As Usual	Same As Usual	Same As Usual	Same As Usual	No Change In Sputum	MMRC 5: Too Breathless To Leave The House Or Breathless When Dressing	No	No	1	64	43	94	96	Unknown	72	98.7	1		N		N		1	100
74	Male	69	6	4	225	28	Lives Alone	Anemia			Unknown	MMRC 1 (Breathless Only With Demanding Exercise)	Unknown	Unknown	75	Unknown	1	Yes, I Have Been Worse For 1 To 3 Days	NaN	More Than Usual	Less Than Usual	Less Than Usual	No Change In Sputum	MMRC 1: Breathless Only With Demanding Exercise	No	No	2	75	79	Unknown	Unknown	Unknown	Unknown	99.2	1		N		Y		2	80	3	20
75	Female	83	5	2	128	24	Diabetes	Visited ICU for COPD in Last Year	Lives Alone	Long Term Oxygen User	Prescribed Inhaler (Azithromycin or Roflumilast) + rescue Inhaler As Needed.	MMRC 2 (Breathless Only while Hurrying On Flat Ground)	GOLD STAGE 2 (FEV1 50-79% Predicted)	64	81	94	4	Yes, I Have Been Worse For 1 To 3 Days	More Than Usual	More Than Usual	Same As Usual	More Than Usual	No Change In Sputum	MMRC 2: Breathless Only while Hurrying On Flat Ground	No	No	3	81	108	94	91	64	Unknown	Unknown	2		Y		N		3	55	2	45
76	Female	73	5	2	182	34	Asthma	Long Term Oxygen User	Lives Alone		Unknown	MMRC 5 (Too Breathless To Leave The House Or Breathless When Dressing)	Unknown	Unknown	79	92	3	Yes, I Have Been Worse For The Last 24 Hours	Less Than Usual	Same As Usual	Same As Usual	Less Than Usual	Both Increased Sputum Production And Change in Sputum Color	MMRC 5: Too Breathless To Leave The House Or Breathless When Dressing	No	Yes	4	79	79	92	93	Unknown	30	Unknown	3		Y		Y		3	70	4	30
77	Female	66	5	0	145	29	Hospitalized for COPD in Last Year	Visited ICU for COPD in Last Year	Anemia		Unknown	MMRC 5 (Too Breathless To Leave The House Or Breathless When Dressing)	GOLD STAGE 1 (FEV1 80 - 100% Predicted)	83	75	92	4	Yes, I Have Been Worse For The Last 24 Hours	Less Than Usual	Less Than Usual	More Than Usual	Less Than Usual	Change in Sputum Color	MMRC 5: Too Breathless To Leave The House Or Breathless When Dressing	No	Yes	4	75	90	92	89	83	Unknown	98.7	3		Y		Y		3	90	4	10
78	Female	61	5	2	166	31	Acid Reflux	Long Term Oxygen User			Pill for Controlling Exacerbations + Prescribed Inhaler + Rescue Inhaler As Needed	MMRC 5 (Too Breathless To Leave The House Or Breathless When Dressing)	GOLD STAGE 3 (FEV1 30-49% Predicted)	43	74	91	4	Yes, I Have Been Worse For The Last 24 Hours	More Than Usual	More Than Usual	More Than Usual	Same As Usual	Change in Sputum Color	MMRC 5: Too Breathless To Leave The House Or Breathless When Dressing	No	No	4	74	Unknown	91	90	43	Unknown	98.7	3		N		N		3	85	4	15
79	Female	46	5	1	140	27	High Blood Pressure	Long Term Oxygen User			Prescribed Inhaler (Azithromycin or Roflumilast) + rescue Inhaler As Needed.	MMRC 3 (Slowed Walking Speed Due To Breathlessness)	Unknown	Unknown	Unknown	Unknown	2	Yes, I Have Been Worse For More Than 3 days	Same As Usual	Same As Usual	More Than Usual	More Than Usual	No Change In Sputum	MMRC 3: Slowed Walking Speed Due To Breathlessness	No	No	3	Unknown	99	Unknown	92	Unknown	57	98.9	2		Y		N		2	80	1	20
80	Female	83	5	9	245	37	Visited ICU for COPD in Last Year	Smoker			Unknown	MMRC 3 (Slowed Walking Speed Due To Breathlessness)	GOLD STAGE 4 (FEV1 < 30% Predicted, or < 50% Predicted w/ Chronic Respiratory Failure)	32	66	Unknown	5	Yes, I Have Been Worse For More Than 3 days	Same As Usual	More Than Usual	More Than Usual	More Than Usual	Increased Sputum Production	MMRC 4: Stop to Breathe Every Few Minutes When Walking	No	No	4	66	71	Unknown	Unknown	32	18	Unknown	5		Y		N		4	100
81	Female	58	5	5	205	35	Chronic Kidney Disease	Lives Alone			Unknown	MMRC 1 (Breathless Only With Demanding Exercise)	Unknown	Unknown	67	Unknown	1	Yes, I Have Been Worse For More Than 3 days	NaN	Less Than Usual	Same As Usual	Same As Usual	Increased Sputum Production	MMRC 1: Breathless Only With Demanding Exercise	No	Yes	3	67	48	Unknown	93	Unknown	86	98.8	2		N		Y		4	55	3	45
82	Male	75	5	5	117	20	High Blood Pressure				Prescribed Inhaler (Azithromycin or Roflumilast) + rescue Inhaler As Needed.	MMRC 3 (Slowed Walking Speed Due To Breathlessness)	Unknown	Unknown	88	92	2	Yes, I Have Been Worse For The Last 24 Hours	Same As Usual	More Than Usual	More Than Usual	More Than Usual	Both Increased Sputum Production And Change in Sputum Color	MMRC 3: Slowed Walking Speed Due To Breathlessness	No	Yes	5	88	109	92	87	Unknown	31	98.9	5		Y		Y		3	65	4	35
83	Male	79	5	8	128	20	Diabetes	Hospitalized for COPD in Last Year			Rescue Inhaler Or Nebulizer As Needed For Breathing	MMRC 3 (Slowed Walking Speed Due To Breathlessness)	GOLD STAGE 2 (FEV1 50-79% Predicted)	59	71	95	2	Yes, I Have Been Worse For The Last 24 Hours	NaN	Same As Usual	Less Than Usual	Less Than Usual	No Change In Sputum	MMRC 3: Slowed Walking Speed Due To Breathlessness	No	No	1	71	57	95	95	59	72	Unknown	1		N		N		1	100
84	Female	66	5	3	182	33	High Blood Pressure	Needs Help Performing Daily Activities			Prescribed Inhaler (Azithromycin or Roflumilast) + rescue Inhaler As Needed.	MMRC 2 (Breathless Only while Hurrying On Flat Ground)	GOLD STAGE 4 (FEV1 < 30% Predicted, or < 50% Predicted w/ Chronic Respiratory Failure)	32	68	95	4	Yes, I Have Been Worse For More Than 3 days	Same As Usual	Same As Usual	Same As Usual	Less Than Usual	Increased Sputum Production	MMRC 2: Breathless Only while Hurrying On Flat Ground	No	No	2	68	Unknown	95	95	32	31	98.7	2		Y		N		2	80	1	20
85	Female	66	5	6	206	34	Pulmonary Hypertension	Congestive Heart Failure	High Blood Pressure		Unknown	MMRC 1 (Breathless Only With Demanding Exercise)	Unknown	Unknown	60	Unknown	3	Yes, I Have Been Worse For The Last 24 Hours	Same As Usual	More Than Usual	Less Than Usual	Less Than Usual	No Change In Sputum	MMRC 5: Too Breathless To Leave The House Or Breathless When Dressing	No	Yes	3	60	75	Unknown	91	Unknown	27	Unknown	4		Y		Y		3	60	4	40
86	Male	72	6	1	141	19					Pill for Controlling Exacerbations + Prescribed Inhaler + Rescue Inhaler As Needed	MMRC 4 (Stop to Breathe Every Few Minutes When Walking)	Unknown	Unknown	68	Unknown	2	Yes, I Have Been Worse For 1 To 3 Days	Same As Usual	More Than Usual	Same As Usual	More Than Usual	Increased Sputum Production	MMRC 5: Too Breathless To Leave The House Or Breathless When Dressing	No	No	4	68	65	Unknown	91	Unknown	Unknown	99.1	3		Y		N		3	55	2	45
87	Female	48	4	9	117	26	Diabetes	Coronary Artery Disease	Long Term Oxygen User	Acid Reflux	Unknown	MMRC 5 (Too Breathless To Leave The House Or Breathless When Dressing)	GOLD STAGE 2 (FEV1 50-79% Predicted)	67	94	93	2	Yes, I Have Been Worse For 1 To 3 Days	More Than Usual	More Than Usual	Less Than Usual	Less Than Usual	No Change In Sputum	MMRC 5: Too Breathless To Leave The House Or Breathless When Dressing	No	No	3	94	104	93	Unknown	67	67	98.9	2		Y		Y		3	80	2	20
88	Female	62	5	4	114	20	Coronary Artery Disease	Asthma	Anemia		Prescribed Inhaler (Azithromycin or Roflumilast) + rescue Inhaler As Needed.	MMRC 5 (Too Breathless To Leave The House Or Breathless When Dressing)	GOLD STAGE 2 (FEV1 50-79% Predicted)	61	Unknown	93	4	Yes, I Have Been Worse For More Than 3 days	More Than Usual	Less Than Usual	Same As Usual	Less Than Usual	Change in Sputum Color	MMRC 5: Too Breathless To Leave The House Or Breathless When Dressing	No	No	2	Unknown	80	93	94	61	68	98.9	2		N		Y		3	100
89	Male	57	5	9	112	17	Asthma				Unknown	MMRC 3 (Slowed Walking Speed Due To Breathlessness)	Unknown	Unknown	92	93	2	No	More Than Usual	Less Than Usual	Same As Usual	Less Than Usual	No Change In Sputum	MMRC 4: Stop to Breathe Every Few Minutes When Walking	No	No	2	92	104	93	Unknown	Unknown	Unknown	Unknown	2		N		Y		3	55	2	45
90	Female	56	5	7	181	29	2 or More Exacerbations In Last Year				Pill for Controlling Exacerbations + Prescribed Inhaler + Rescue Inhaler As Needed	MMRC 2 (Breathless Only while Hurrying On Flat Ground)	GOLD STAGE 4 (FEV1 < 30% Predicted, or < 50% Predicted w/ Chronic Respiratory Failure)	31	74	92	4	Yes, I Have Been Worse For The Last 24 Hours	Same As Usual	More Than Usual	More Than Usual	More Than Usual	Change in Sputum Color	MMRC 2: Breathless Only while Hurrying On Flat Ground	No	No	2	74	80	92	Unknown	31	24	Unknown	4		Y		N		3	80	2	20
91	Male	76	5	5	176	30	Asthma	High Blood Pressure			Pill for Controlling Exacerbations + Prescribed Inhaler + Rescue Inhaler As Needed	MMRC 2 (Breathless Only while Hurrying On Flat Ground)	GOLD STAGE 4 (FEV1 < 30% Predicted, or < 50% Predicted w/ Chronic Respiratory Failure)	34	85	Unknown	3	Yes, I Have Been Worse For The Last 24 Hours	Less Than Usual	More Than Usual	More Than Usual	More Than Usual	Change in Sputum Color	MMRC 3: Slowed Walking Speed Due To Breathlessness	No	No	3	85	Unknown	Unknown	89	34	20	Unknown	5		Y		N		4	80	3	20
92	Female	69	5	8	122	19	Long Term Oxygen User	2 or More Exacerbations In Last Year			Prescribed Inhaler (Azithromycin or Roflumilast) + rescue Inhaler As Needed.	MMRC 2 (Breathless Only while Hurrying On Flat Ground)	Unknown	Unknown	86	90	5	Yes, I Have Been Worse For 1 To 3 Days	Less Than Usual	More Than Usual	Less Than Usual	Same As Usual	No Change In Sputum	MMRC 2: Breathless Only while Hurrying On Flat Ground	No	No	2	86	98	90	Unknown	Unknown	Unknown	98.8	2		N		Y		3	70	2	30
93	Female	80	5	6	121	20					Pill for Controlling Exacerbations + Prescribed Inhaler + Rescue Inhaler As Needed	MMRC 3 (Slowed Walking Speed Due To Breathlessness)	Unknown	Unknown	Unknown	Unknown	3	Yes, I Have Been Worse For The Last 24 Hours	More Than Usual	More Than Usual	More Than Usual	Same As Usual	Change in Sputum Color	MMRC 3: Slowed Walking Speed Due To Breathlessness	No	No	3	Unknown	Unknown	Unknown	Unknown	Unknown	20	98.8	5		Y		N		4	70	3	30
94	Male	52	5	8	193	30	Chronic Kidney Disease	Smoker	Long Term Oxygen User		Prescribed Inhaler (Azithromycin or Roflumilast) + rescue Inhaler As Needed.	MMRC 5 (Too Breathless To Leave The House Or Breathless When Dressing)	GOLD STAGE 3 (FEV1 30-49% Predicted)	42	77	Unknown	4	Yes, I Have Been Worse For 1 To 3 Days	More Than Usual	Less Than Usual	More Than Usual	Same As Usual	Increased Sputum Production	MMRC 5: Too Breathless To Leave The House Or Breathless When Dressing	No	No	4	77	75	Unknown	92	42	Unknown	98.7	3		Y		Y		3	65	2	35
95	Male	50	5	9	172	26	Unknown				Rescue Inhaler Or Nebulizer As Needed For Breathing	MMRC 1 (Breathless Only With Demanding Exercise)	GOLD STAGE 2 (FEV1 50-79% Predicted)	66	Unknown	94	1	Yes, I Have Been Worse For The Last 24 Hours	NaN	More Than Usual	Same As Usual	Same As Usual	No Change In Sputum	MMRC 2: Breathless Only while Hurrying On Flat Ground	No	No	2	Unknown	104	94	94	66	62	98.9	1		N		N		1	65	2	35
96	Male	85	5	9	185	28	Acid Reflux	Long Term Oxygen User			Prescribed Inhaler (Azithromycin or Roflumilast) + rescue Inhaler As Needed.	MMRC 3 (Slowed Walking Speed Due To Breathlessness)	GOLD STAGE 1 (FEV1 80 - 100% Predicted)	85	Unknown	92	2	Yes, I Have Been Worse For More Than 3 days	Less Than Usual	More Than Usual	More Than Usual	More Than Usual	Change in Sputum Color	MMRC 3: Slowed Walking Speed Due To Breathlessness	No	No	3	Unknown	Unknown	92	Unknown	85	69	98.9	2		Y		N		3	55	2	45
97	Female	79	5	7	224	36	Coronary Artery Disease	Lives Alone			Pill for Controlling Exacerbations + Prescribed Inhaler + Rescue Inhaler As Needed	MMRC 4 (Stop to Breathe Every Few Minutes When Walking)	GOLD STAGE 4 (FEV1 < 30% Predicted, or < 50% Predicted w/ Chronic Respiratory Failure)	31	79	94	4	Yes, I Have Been Worse For 1 To 3 Days	Same As Usual	More Than Usual	Less Than Usual	Less Than Usual	No Change In Sputum	MMRC 5: Too Breathless To Leave The House Or Breathless When Dressing	Yes	No	3	79	Unknown	94	Unknown	31	24	99.9	4		Y		Y		3	80	2	20
98	Female	53	5	6	121	20					Prescribed Inhaler (Azithromycin or Roflumilast) + rescue Inhaler As Needed.	MMRC 2 (Breathless Only while Hurrying On Flat Ground)	GOLD STAGE 2 (FEV1 50-79% Predicted)	65	84	93	2	No	Less Than Usual	Same As Usual	Less Than Usual	Less Than Usual	No Change In Sputum	MMRC 3: Slowed Walking Speed Due To Breathlessness	No	No	1	84	Unknown	93	Unknown	65	66	98	1		N		N		1	100
99	Female	50	5	5	182	31	Diabetes	Asthma	2 or More Exacerbations In Last Year	Long Term Oxygen User	Unknown	MMRC 4 (Stop to Breathe Every Few Minutes When Walking)	GOLD STAGE 3 (FEV1 30-49% Predicted)	49	73	94	3	Yes, I Have Been Worse For The Last 24 Hours	More Than Usual	More Than Usual	More Than Usual	More Than Usual	Increased Sputum Production	MMRC 5: Too Breathless To Leave The House Or Breathless When Dressing	No	No	5	73	84	94	Unknown	49	50	99.1	2		Y		N		3	90	2	10
100	Male	77	5	11	203	29	Visited ICU for COPD in Last Year	2 or More Exacerbations In Last Year	Anemia		Prescribed Inhaler (Azithromycin or Roflumilast) + rescue Inhaler As Needed.	MMRC 3 (Slowed Walking Speed Due To Breathlessness)	GOLD STAGE 2 (FEV1 50-79% Predicted)	68	Unknown	Unknown	4	Yes, I Have Been Worse For More Than 3 days	More Than Usual	Same As Usual	More Than Usual	Same As Usual	Change in Sputum Color	MMRC 3: Slowed Walking Speed Due To Breathlessness	No	No	3	Unknown	63	Unknown	Unknown	68	Unknown	98	2		Y		N		2	80	1	20

## Sheet: Sheet2
	Gender	Age	Height(ft)	Height(in)	Weight (lb)	Risk Factor 1	Risk Factor 2	Risk Factor 3	Risk Factor 4	Risk Factor 5	Risk Factor 6	Current Medication	Baseline Heart Rate	Baseline Peak Flow	Usual Difficulty Controlling Asthma	Profile Severity (1-5)	Recent Exposure to Allergens?	% Controller Medication Taken Over Last Week	Recent Worsening in Symptoms	Short of Breath?	Cough?	Infection?	Asthma Symptoms Interfere With Daily Activity More Than Usual?	Rescue Inhaler Usage More Than Usual?	Asthma Symptoms Wake You Up At Night More Than Usual?	Symptom Severity (1-5)	Baseline Heart Rate	Baseline Peak Flow	Current Heart Rate	Current Peak Flow	Peak Flow After Inhaler	Current Temperature	Vitals Severity (1-5)		Exacerbation (Y/N)		Asthma Controlled? (1-4)		Final Triage 1 (1-4)	Confidence (%)	Final Triage 2 (1-4)	Confidence (%)		Highly Unrealistic Case (Y)	Highly Uncertain (Y)
