# Supplementary material for: A machine learning approach to triaging patients with chronic obstructive pulmonary disease
Source: PLoS One. 2017 Nov 22;12(11):e0188532. doi: 10.1371/journal.pone.0188532 (PMC5699810; doi:10.1371/journal.pone.0188532)
Supplement: S1 Dataset — This file includes all the data used for training and validation. (ZIP) [file pone.0188532.s004.zip]

Archive with 105 entries (98 files):
- Data/
- Data/datasets/
- Data/datasets/Dr1_01_100.xlsx
- __MACOSX/
- __MACOSX/Data/
- __MACOSX/Data/datasets/
- __MACOSX/Data/datasets/._Dr1_01_100.xlsx
- Data/datasets/Dr1_101_200.xlsx
- __MACOSX/Data/datasets/._Dr1_101_200.xlsx
- Data/datasets/Dr1_201_300.xlsx
- __MACOSX/Data/datasets/._Dr1_201_300.xlsx
- Data/datasets/Dr1_301_400.xlsx
- __MACOSX/Data/datasets/._Dr1_301_400.xlsx
- Data/datasets/Dr1_401_500.xlsx
- __MACOSX/Data/datasets/._Dr1_401_500.xlsx
- Data/datasets/Dr1_501_600.xlsx
- __MACOSX/Data/datasets/._Dr1_501_600.xlsx
- Data/datasets/Dr2_1001_1100.xlsx
- __MACOSX/Data/datasets/._Dr2_1001_1100.xlsx
- Data/datasets/Dr2_1101_1200.xlsx
- __MACOSX/Data/datasets/._Dr2_1101_1200.xlsx
- Data/datasets/Dr2_601_700.xlsx
- __MACOSX/Data/datasets/._Dr2_601_700.xlsx
- Data/datasets/Dr2_701_800.xlsx
- __MACOSX/Data/datasets/._Dr2_701_800.xlsx
- Data/datasets/Dr2_801_900.xlsx
- __MACOSX/Data/datasets/._Dr2_801_900.xlsx
- Data/datasets/Dr2_901_1000.xlsx
- __MACOSX/Data/datasets/._Dr2_901_1000.xlsx
- Data/datasets/Dr3_1201_1300.xlsx
- __MACOSX/Data/datasets/._Dr3_1201_1300.xlsx
- Data/datasets/Dr3_1301_1400.xlsx
- __MACOSX/Data/datasets/._Dr3_1301_1400.xlsx
- Data/datasets/Dr3_1401_1500.xlsx
- __MACOSX/Data/datasets/._Dr3_1401_1500.xlsx
- Data/datasets/Dr3_1501_1600.xlsx
- __MACOSX/Data/datasets/._Dr3_1501_1600.xlsx
- Data/datasets/Dr3_1601_1700.xlsx
- __MACOSX/Data/datasets/._Dr3_1601_1700.xlsx
- Data/datasets/Dr3_1701_1800.xlsx
- __MACOSX/Data/datasets/._Dr3_1701_1800.xlsx
- Data/datasets/Dr3_3001_3100.xlsx
- __MACOSX/Data/datasets/._Dr3_3001_3100.xlsx
- Data/datasets/Dr3_3101_3200.xlsx
- __MACOSX/Data/datasets/._Dr3_3101_3200.xlsx
- Data/datasets/Dr4_1801_1900.xlsx
- __MACOSX/Data/datasets/._Dr4_1801_1900.xlsx
- Data/datasets/Dr4_1901_2000.xlsx
- __MACOSX/Data/datasets/._Dr4_1901_2000.xlsx
- Data/datasets/Dr4_2001_2100.xlsx
- __MACOSX/Data/datasets/._Dr4_2001_2100.xlsx
- Data/datasets/Dr4_2101_2200.xlsx
- __MACOSX/Data/datasets/._Dr4_2101_2200.xlsx
- Data/datasets/Dr4_2201_2300.xlsx
- __MACOSX/Data/datasets/._Dr4_2201_2300.xlsx
- Data/datasets/Dr4_2301_2400.xlsx
- __MACOSX/Data/datasets/._Dr4_2301_2400.xlsx
- Data/datasets/Dr5_01_100.xlsx
- __MACOSX/Data/datasets/._Dr5_01_100.xlsx
- Data/datasets/Dr5_101_200.xlsx
- __MACOSX/Data/datasets/._Dr5_101_200.xlsx
- Data/datasets/Dr5_201_300.xlsx
- __MACOSX/Data/datasets/._Dr5_201_300.xlsx
- Data/datasets/Dr5_301_400.xlsx
- __MACOSX/Data/datasets/._Dr5_301_400.xlsx
- Data/datasets/Dr5_401_500.xlsx
- __MACOSX/Data/datasets/._Dr5_401_500.xlsx
- Data/datasets/Dr5_501_600.xlsx
- __MACOSX/Data/datasets/._Dr5_501_600.xlsx
- Data/datasets/Dr6_1001_1100.xlsx
- __MACOSX/Data/datasets/._Dr6_1001_1100.xlsx
- Data/datasets/Dr6_1101_1200.xlsx
- __MACOSX/Data/datasets/._Dr6_1101_1200.xlsx
- Data/datasets/Dr6_601_700.xlsx
- __MACOSX/Data/datasets/._Dr6_601_700.xlsx
- Data/datasets/Dr6_701_800.xlsx
- __MACOSX/Data/datasets/._Dr6_701_800.xlsx
- Data/datasets/Dr6_801_900.xlsx
- __MACOSX/Data/datasets/._Dr6_801_900.xlsx
- Data/datasets/Dr6_901_1000.xlsx
- __MACOSX/Data/datasets/._Dr6_901_1000.xlsx
- Data/datasets/Dr8_2510_2514.xlsx
- __MACOSX/Data/datasets/._Dr8_2510_2514.xlsx
- __MACOSX/Data/._datasets
- Data/validation data/
- Data/validation data/Dr10_T2.xlsx
- __MACOSX/Data/validation data/
- __MACOSX/Data/validation data/._Dr10_T2.xlsx
- Data/validation data/Dr1_T2.xlsx
- __MACOSX/Data/validation data/._Dr1_T2.xlsx
- Data/validation data/Dr2_T2.xlsx
- __MACOSX/Data/validation data/._Dr2_T2.xlsx
- Data/validation data/Dr3_T2.xlsx
- __MACOSX/Data/validation data/._Dr3_T2.xlsx
- Data/validation data/Dr4_T2.xlsx
- __MACOSX/Data/validation data/._Dr4_T2.xlsx
- Data/validation data/Dr5_T2.xlsx
- __MACOSX/Data/validation data/._Dr5_T2.xlsx
- Data/validation data/Dr6_T2.xlsx
- __MACOSX/Data/validation data/._Dr6_T2.xlsx
- Data/validation data/Dr8_T2.xlsx
- __MACOSX/Data/validation data/._Dr8_T2.xlsx
- Data/validation data/Dr9_T2.xlsx
- __MACOSX/Data/validation data/._Dr9_T2.xlsx
- __MACOSX/Data/._validation data
