# Supplementary material for: A machine learning approach to triaging patients with chronic obstructive pulmonary disease
Source: PLoS One. 2017 Nov 22;12(11):e0188532. doi: 10.1371/journal.pone.0188532 (PMC5699810; doi:10.1371/journal.pone.0188532)
Supplement: S1 Dataset — This file includes all the data used for training and validation. (ZIP) [file pone.0188532.s004.zip › Data/datasets/Dr2_601_700.xlsx]

## Sheet: Sheet1
	Gender	Age	Height(ft)	Height(in)	Weight (lb)	BMI	Risk Factor 1	Risk Factor 2	Risk Factor 3	Risk Factor 4	Current Medication	Baseline Dyspnea (MMRC)	COPD Gold Stage	Baseline FEV1	Baseline Heart Rate	Baseline Pulse Ox	Profile Severity (1-5)	Recent Worsening in Symptoms?	% Controller Medication Taken Over Last Week	Short of Breath?	Cough?	Wheezing?	Sputum?	Current Dyspnea (MMRC)	Infection?	Respiratory Symptoms Wake You Up At Night More Than Usual?	Symptom Severity (1-5)	Baseline Heart Rate	Current Heart Rate	Baseline Pulse Ox	Current Pulse Ox	Baseline FEV1 (% Predicted)	Current FEV1 (% Predicted)	Current Temperature	Vitals Severity (1-5)		Exacerbation (Y/N)		Alternate Diagnosis? (y/n)		Final Triage 1 (1-4)	Confidence 1 (%)	Final Triage 2 (1-4)	Confidence 2 (%)		Highly Unrealistic Case (Y)	Highly Uncertain (Y)
601	Female	80	5	2	133	25	Unknown				Daily Controller Inhaler + rescue Inhaler As Needed.	MMRC 3 (Slowed Walking Speed Due To Breathlessness)	Unknown	Unknown	Unknown	94	2	Yes, I Have Been Worse For More Than 3 days	Same As Usual	More Than Usual	More Than Usual	Same As Usual	Increased Sputum Production	MMRC 5: Too Breathless To Leave The House Or Breathless When Dressing	Yes	No	4	Unknown	Unknown	94	91	Unknown	29	100.6	4		y		n		4	75	3	25
602	Male	48	6	2	221	29	Pulmonary Hypertension	Congestive Heart Failure			Daily Controller Inhaler + rescue Inhaler As Needed.	MMRC 4 (Stop to Breathe Every Few Minutes When Walking)	GOLD STAGE 3 (FEV1 30-49% Predicted)	50	83	96	4	Yes, I Have Been Worse For More Than 3 days	Less Than Usual	More Than Usual	More Than Usual	More Than Usual	Change in Sputum Color	MMRC 4: Stop to Breathe Every Few Minutes When Walking	No	No	3	83	102	96	94	50	Unknown	Unknown	3		y		n		3	75	4	25
603	Male	46	5	7	200	32	Visited ICU for COPD in Last Year	Pulmonary Hypertension	Anemia	Lives Alone	Rescue Inhaler Or Nebulizer As Needed For Breathing	MMRC 2 (Breathless Only while Hurrying On Flat Ground)	GOLD STAGE 2 (FEV1 50-79% Predicted)	68	79	92	4	Yes, I Have Been Worse For 1 To 3 Days	NaN	Same As Usual	More Than Usual	More Than Usual	No Change In Sputum	MMRC 2: Breathless Only while Hurrying On Flat Ground	No	Yes	3	79	80	92	88	68	59	98.4	3		y		n		3	80	4	20
604	Male	53	6	0	151	21					Pill for Controlling Exacerbations (Azithromycin or Roflumilast) + Daily Controller Inhaler + Rescue Inhaler As Needed	MMRC 5 (Too Breathless To Leave The House Or Breathless When Dressing)	Unknown	Unknown	84	96	5	Yes, I Have Been Worse For The Last 24 Hours	More Than Usual	More Than Usual	More Than Usual	More Than Usual	Increased Sputum Production	MMRC 5: Too Breathless To Leave The House Or Breathless When Dressing	No	No	5	84	93	96	91	Unknown	Unknown	98.5	3		y		n		4	90	3	10
605	Male	51	5	8	135	21					Unknown	MMRC 1 (Breathless Only With Demanding Exercise)	Unknown	Unknown	79	Unknown	1	Yes, I Have Been Worse For The Last 24 Hours	Same As Usual	More Than Usual	Less Than Usual	Same As Usual	No Change In Sputum	MMRC 2: Breathless Only while Hurrying On Flat Ground	No	No	2	79	96	Unknown	92	Unknown	89	Unknown	2		n		y		3	75	2	15
606	Male	77	6	1	185	25	Coronary Artery Disease	Long Term Oxygen User	Needs Help Performing Daily Activities		Daily Controller Inhaler + rescue Inhaler As Needed.	MMRC 4 (Stop to Breathe Every Few Minutes When Walking)	GOLD STAGE 4 (FEV1 < 30% Predicted, or < 50% Predicted w/ Chronic Respiratory Failure)	26	87	Unknown	4	Yes, I Have Been Worse For 1 To 3 Days	Same As Usual	Less Than Usual	Same As Usual	Less Than Usual	No Change In Sputum	MMRC 4: Stop to Breathe Every Few Minutes When Walking	No	No	3	87	Unknown	Unknown	Unknown	26	19	98.6	4		y		n		4	75	3	25
607	Male	66	6	3	141	18	Congestive Heart Failure				Unknown	MMRC 4 (Stop to Breathe Every Few Minutes When Walking)	GOLD STAGE 2 (FEV1 50-79% Predicted)	60	79	Unknown	4	Yes, I Have Been Worse For 1 To 3 Days	Same As Usual	More Than Usual	Less Than Usual	Less Than Usual	No Change In Sputum	MMRC 5: Too Breathless To Leave The House Or Breathless When Dressing	No	No	4	79	83	Unknown	88	60	53	98.4	4		y		n		4	90	3	10
608	Female	67	5	6	115	19	Diabetes	Acid Reflux	Lives Alone		Daily Controller Inhaler + rescue Inhaler As Needed.	MMRC 5 (Too Breathless To Leave The House Or Breathless When Dressing)	GOLD STAGE 3 (FEV1 30-49% Predicted)	44	84	94	4	No	Less Than Usual	Less Than Usual	Less Than Usual	Less Than Usual	No Change In Sputum	MMRC 5: Too Breathless To Leave The House Or Breathless When Dressing	Yes	No	4	84	Unknown	94	Unknown	44	46	Unknown	2		n		y		3	80	4	20
609	Male	74	5	2	128	24					Daily Controller Inhaler + rescue Inhaler As Needed.	MMRC 3 (Slowed Walking Speed Due To Breathlessness)	GOLD STAGE 1 (FEV1 80 - 100% Predicted)	94	85	95	3	Yes, I Have Been Worse For The Last 24 Hours	Same As Usual	More Than Usual	Same As Usual	Same As Usual	Change in Sputum Color	MMRC 3: Slowed Walking Speed Due To Breathlessness	No	No	3	85	96	95	96	94	84	Unknown	3		y		n		4	75	3	25
610	Male	50	5	8	167	26	2 or More Exacerbations In Last Year				Daily Controller Inhaler + rescue Inhaler As Needed.	MMRC 3 (Slowed Walking Speed Due To Breathlessness)	GOLD STAGE 1 (FEV1 80 - 100% Predicted)	85	Unknown	95	3	Yes, I Have Been Worse For 1 To 3 Days	Same As Usual	More Than Usual	Less Than Usual	Same As Usual	No Change In Sputum	MMRC 4: Stop to Breathe Every Few Minutes When Walking	No	No	4	Unknown	Unknown	95	96	85	86	Unknown	1		y		y		3	70	4	20
611	Male	57	5	9	198	30	Anemia	High Blood Pressure			Pill for Controlling Exacerbations (Azithromycin or Roflumilast) + Daily Controller Inhaler + Rescue Inhaler As Needed	MMRC 1 (Breathless Only With Demanding Exercise)	GOLD STAGE 2 (FEV1 50-79% Predicted)	74	73	95	3	Yes, I Have Been Worse For 1 To 3 Days	More Than Usual	Same As Usual	More Than Usual	Same As Usual	Change in Sputum Color	MMRC 1: Breathless Only With Demanding Exercise	No	No	3	73	67	95	95	74	68	98.6	2		y		n		3	70	4	30
612	Male	68	5	11	168	24	Diabetes	Pulmonary Hypertension	Long Term Oxygen User		Pill for Controlling Exacerbations (Azithromycin or Roflumilast) + Daily Controller Inhaler + Rescue Inhaler As Needed	MMRC 4 (Stop to Breathe Every Few Minutes When Walking)	GOLD STAGE 3 (FEV1 30-49% Predicted)	42	87	94	4	Yes, I Have Been Worse For 1 To 3 Days	More Than Usual	More Than Usual	Less Than Usual	Less Than Usual	No Change In Sputum	MMRC 4: Stop to Breathe Every Few Minutes When Walking	Yes	No	4	87	92	94	Unknown	42	53	100	2		y		n		4	80	3	20
613	Male	42	6	1	148	20	Pulmonary Hypertension	Anemia			Pill for Controlling Exacerbations (Azithromycin or Roflumilast) + Daily Controller Inhaler + Rescue Inhaler As Needed	MMRC 1 (Breathless Only With Demanding Exercise)	Unknown	Unknown	73	94	3	Yes, I Have Been Worse For 1 To 3 Days	Less Than Usual	More Than Usual	More Than Usual	Same As Usual	Change in Sputum Color	MMRC 2: Breathless Only while Hurrying On Flat Ground	No	Yes	3	73	79	94	89	Unknown	51	98.7	4		y		n		4	90	3	10
614	Female	65	5	1	181	35	Visited ICU for COPD in Last Year	Hospitalized for COPD in Last Year	High Blood Pressure		Unknown	MMRC 3 (Slowed Walking Speed Due To Breathlessness)	GOLD STAGE 3 (FEV1 30-49% Predicted)	40	89	94	4	Yes, I Have Been Worse For The Last 24 Hours	Same As Usual	Less Than Usual	More Than Usual	Less Than Usual	Increased Sputum Production	MMRC 3: Slowed Walking Speed Due To Breathlessness	Yes	No	4	89	98	94	93	40	29	101.7	5		n		y		4	95	3	5
615	Female	76	5	0	165	33	Acid Reflux	Smoker			Pill for Controlling Exacerbations (Azithromycin or Roflumilast) + Daily Controller Inhaler + Rescue Inhaler As Needed	MMRC 2 (Breathless Only while Hurrying On Flat Ground)	GOLD STAGE 3 (FEV1 30-49% Predicted)	50	Unknown	89	3	Yes, I Have Been Worse For 1 To 3 Days	Less Than Usual	Less Than Usual	Less Than Usual	Less Than Usual	No Change In Sputum	MMRC 2: Breathless Only while Hurrying On Flat Ground	No	Yes	2	Unknown	Unknown	89	88	50	58	98.7	3		n		n		3	80	2	20
616	Female	73	5	5	194	33	Congestive Heart Failure				Pill for Controlling Exacerbations (Azithromycin or Roflumilast) + Daily Controller Inhaler + Rescue Inhaler As Needed	MMRC 5 (Too Breathless To Leave The House Or Breathless When Dressing)	Unknown	Unknown	Unknown	Unknown	5	Yes, I Have Been Worse For More Than 3 days	Less Than Usual	More Than Usual	More Than Usual	More Than Usual	Change in Sputum Color	MMRC 5: Too Breathless To Leave The House Or Breathless When Dressing	Yes	Yes	5	Unknown	93	Unknown	84	Unknown	60	99.3	4		y		n		4	98	3	2
617	Male	76	5	8	225	35	Smoker	Anemia			Unknown	MMRC 4 (Stop to Breathe Every Few Minutes When Walking)	GOLD STAGE 3 (FEV1 30-49% Predicted)	48	83	96	4	Yes, I Have Been Worse For The Last 24 Hours	Same As Usual	More Than Usual	More Than Usual	Same As Usual	Increased Sputum Production	MMRC 4: Stop to Breathe Every Few Minutes When Walking	No	No	4	83	84	96	92	48	40	98.8	3		y		n		4	75	3	25
618	Male	71	5	4	154	27	Smoker	Long Term Oxygen User			Daily Controller Inhaler + rescue Inhaler As Needed.	MMRC 3 (Slowed Walking Speed Due To Breathlessness)	GOLD STAGE 4 (FEV1 < 30% Predicted, or < 50% Predicted w/ Chronic Respiratory Failure)	33	85	95	4	Yes, I Have Been Worse For More Than 3 days	More Than Usual	More Than Usual	More Than Usual	More Than Usual	Change in Sputum Color	MMRC 3: Slowed Walking Speed Due To Breathlessness	No	No	4	85	Unknown	95	Unknown	33	41	Unknown	2		y		n		4	80	3	20
619	Female	50	5	6	127	21	Visited ICU for COPD in Last Year	Smoker	High Blood Pressure		Daily Controller Inhaler + rescue Inhaler As Needed.	MMRC 3 (Slowed Walking Speed Due To Breathlessness)	GOLD STAGE 1 (FEV1 80 - 100% Predicted)	91	Unknown	Unknown	3	Yes, I Have Been Worse For The Last 24 Hours	Less Than Usual	Same As Usual	Same As Usual	Same As Usual	Both Increased Sputum Production And Change in Sputum Color	MMRC 2: Breathless Only while Hurrying On Flat Ground	No	No	3	Unknown	78	Unknown	94	91	Unknown	Unknown	1		n		y		2	60	3	40
620	Male	53	5	6	206	34	Unknown				Daily Controller Inhaler + rescue Inhaler As Needed.	MMRC 4 (Stop to Breathe Every Few Minutes When Walking)	GOLD STAGE 3 (FEV1 30-49% Predicted)	44	71	91	4	No	Less Than Usual	Same As Usual	Same As Usual	Less Than Usual	No Change In Sputum	MMRC 5: Too Breathless To Leave The House Or Breathless When Dressing	No	No	2	71	85	91	90	44	47	98.6	2		n		n		1	60	2	40
621	Female	73	5	1	109	21	Asthma				Unknown	MMRC 3 (Slowed Walking Speed Due To Breathlessness)	GOLD STAGE 1 (FEV1 80 - 100% Predicted)	96	73	Unknown	2	Yes, I Have Been Worse For The Last 24 Hours	NaN	Same As Usual	More Than Usual	More Than Usual	No Change In Sputum	MMRC 3: Slowed Walking Speed Due To Breathlessness	No	No	3	73	70	Unknown	Unknown	96	Unknown	Unknown	1		y		y		3	60	4	20			y
622	Male	52	5	6	200	33	Visited ICU for COPD in Last Year	Diabetes			Daily Controller Inhaler + rescue Inhaler As Needed.	MMRC 4 (Stop to Breathe Every Few Minutes When Walking)	GOLD STAGE 1 (FEV1 80 - 100% Predicted)	96	74	92	4	Yes, I Have Been Worse For The Last 24 Hours	More Than Usual	More Than Usual	More Than Usual	Same As Usual	Increased Sputum Production	MMRC 4: Stop to Breathe Every Few Minutes When Walking	Yes	No	4	74	94	92	Unknown	96	Unknown	100.9	3		y		n		4	85	3	15
623	Male	81	5	9	238	36	Pulmonary Hypertension	Chronic Kidney Disease			Daily Controller Inhaler + rescue Inhaler As Needed.	MMRC 3 (Slowed Walking Speed Due To Breathlessness)	Unknown	Unknown	83	90	4	Yes, I Have Been Worse For 1 To 3 Days	Less Than Usual	Less Than Usual	More Than Usual	Same As Usual	Change in Sputum Color	MMRC 4: Stop to Breathe Every Few Minutes When Walking	No	No	3	83	Unknown	90	91	Unknown	71	98.7	2		n		y		3	60	4	30
624	Male	53	5	11	189	27					Unknown	MMRC 2 (Breathless Only while Hurrying On Flat Ground)	GOLD STAGE 3 (FEV1 30-49% Predicted)	47	70	92	2	Yes, I Have Been Worse For More Than 3 days	More Than Usual	Less Than Usual	Same As Usual	Same As Usual	No Change In Sputum	MMRC 2: Breathless Only while Hurrying On Flat Ground	No	No	2	70	Unknown	92	Unknown	47	Unknown	Unknown	3		n		y		3	60	2	30
625	Female	77	5	5	188	32					Unknown	MMRC 3 (Slowed Walking Speed Due To Breathlessness)	Unknown	Unknown	78	92	2	Yes, I Have Been Worse For The Last 24 Hours	Less Than Usual	More Than Usual	Less Than Usual	Same As Usual	No Change In Sputum	MMRC 4: Stop to Breathe Every Few Minutes When Walking	Yes	Yes	4	78	Unknown	92	Unknown	Unknown	36	101.6	4		y		y		4	90	3	10
626	Male	79	6	0	194	27	Asthma	Long Term Oxygen User	High Blood Pressure		Pill for Controlling Exacerbations (Azithromycin or Roflumilast) + Daily Controller Inhaler + Rescue Inhaler As Needed	MMRC 4 (Stop to Breathe Every Few Minutes When Walking)	Unknown	Unknown	Unknown	92	4	Yes, I Have Been Worse For The Last 24 Hours	Same As Usual	Less Than Usual	More Than Usual	Same As Usual	Increased Sputum Production	MMRC 4: Stop to Breathe Every Few Minutes When Walking	No	Yes	4	Unknown	78	92	89	Unknown	60	99.5	4		y		n		4	85	3	15
627	Male	80	5	11	210	30	Pulmonary Hypertension	Chronic Kidney Disease	Anemia	Long Term Oxygen User	Unknown	MMRC 2 (Breathless Only while Hurrying On Flat Ground)	GOLD STAGE 4 (FEV1 < 30% Predicted, or < 50% Predicted w/ Chronic Respiratory Failure)	41	84	96	4	Yes, I Have Been Worse For More Than 3 days	Same As Usual	More Than Usual	More Than Usual	Same As Usual	Change in Sputum Color	MMRC 3: Slowed Walking Speed Due To Breathlessness	No	Yes	4	84	95	96	Unknown	41	24	98.4	4		y		n		4	90	3	10
628	Female	76	5	3	132	24	Pulmonary Hypertension	Diabetes	Acid Reflux		Pill for Controlling Exacerbations (Azithromycin or Roflumilast) + Daily Controller Inhaler + Rescue Inhaler As Needed	MMRC 5 (Too Breathless To Leave The House Or Breathless When Dressing)	Unknown	Unknown	Unknown	93	5	No	Same As Usual	Same As Usual	Same As Usual	Same As Usual	No Change In Sputum	MMRC 5: Too Breathless To Leave The House Or Breathless When Dressing	No	No	2	Unknown	Unknown	93	91	Unknown	Unknown	98	2		n		n		1	85	2	15
629	Male	49	5	8	186	29	Diabetes	Smoker			Pill for Controlling Exacerbations (Azithromycin or Roflumilast) + Daily Controller Inhaler + Rescue Inhaler As Needed	MMRC 2 (Breathless Only while Hurrying On Flat Ground)	GOLD STAGE 2 (FEV1 50-79% Predicted)	67	75	Unknown	4	Yes, I Have Been Worse For 1 To 3 Days	Same As Usual	Same As Usual	More Than Usual	More Than Usual	Change in Sputum Color	MMRC 2: Breathless Only while Hurrying On Flat Ground	No	Yes	3	75	Unknown	Unknown	Unknown	67	Unknown	98.5	2		y		n		3	75	2	15
630	Male	78	5	8	167	26	Lives Alone	Long Term Oxygen User			Daily Controller Inhaler + rescue Inhaler As Needed.	MMRC 2 (Breathless Only while Hurrying On Flat Ground)	Unknown	Unknown	88	Unknown	3	Yes, I Have Been Worse For The Last 24 Hours	More Than Usual	Same As Usual	Less Than Usual	Same As Usual	No Change In Sputum	MMRC 2: Breathless Only while Hurrying On Flat Ground	Yes	No	3	88	101	Unknown	Unknown	Unknown	99	100.6	2		n		y		3	75	2	15
631	Male	86	5	11	133	19	Unknown				Daily Controller Inhaler + rescue Inhaler As Needed.	MMRC 5 (Too Breathless To Leave The House Or Breathless When Dressing)	GOLD STAGE 3 (FEV1 30-49% Predicted)	45	82	Unknown	5	Yes, I Have Been Worse For The Last 24 Hours	More Than Usual	More Than Usual	More Than Usual	More Than Usual	No Change In Sputum	MMRC 5: Too Breathless To Leave The House Or Breathless When Dressing	No	No	5	82	86	Unknown	89	45	37	Unknown	4		y		n		4	80	3	20
632	Male	50	5	10	129	19	Chronic Kidney Disease	Asthma			Unknown	MMRC 3 (Slowed Walking Speed Due To Breathlessness)	GOLD STAGE 1 (FEV1 80 - 100% Predicted)	95	82	Unknown	3	No	NaN	Same As Usual	Same As Usual	Less Than Usual	No Change In Sputum	MMRC 5: Too Breathless To Leave The House Or Breathless When Dressing	No	No	2	82	86	Unknown	Unknown	95	Unknown	98.1	1		n		n		1	80	2	15
633	Male	87	6	2	198	26	Lives Alone	Acid Reflux			Daily Controller Inhaler + rescue Inhaler As Needed.	MMRC 5 (Too Breathless To Leave The House Or Breathless When Dressing)	Unknown	Unknown	Unknown	92	4	No	Same As Usual	Less Than Usual	Same As Usual	Same As Usual	No Change In Sputum	MMRC 5: Too Breathless To Leave The House Or Breathless When Dressing	No	No	2	Unknown	105	92	Unknown	Unknown	34	98.7	4		n		y		3	70	2	25
634	Male	83	6	1	185	25	Chronic Kidney Disease	Pulmonary Hypertension	Needs Help Performing Daily Activities	High Blood Pressure	Daily Controller Inhaler + rescue Inhaler As Needed.	MMRC 2 (Breathless Only while Hurrying On Flat Ground)	GOLD STAGE 2 (FEV1 50-79% Predicted)	63	74	Unknown	4	Yes, I Have Been Worse For 1 To 3 Days	Same As Usual	More Than Usual	More Than Usual	Same As Usual	Both Increased Sputum Production And Change in Sputum Color	MMRC 2: Breathless Only while Hurrying On Flat Ground	No	No	3	74	75	Unknown	88	63	Unknown	98.4	4		y		n		4	70	3	30
635	Male	53	6	0	187	26	Coronary Artery Disease	Hospitalized for COPD in Last Year	Smoker		Pill for Controlling Exacerbations (Azithromycin or Roflumilast) + Daily Controller Inhaler + Rescue Inhaler As Needed	MMRC 5 (Too Breathless To Leave The House Or Breathless When Dressing)	GOLD STAGE 3 (FEV1 30-49% Predicted)	53	76	Unknown	5	Yes, I Have Been Worse For More Than 3 days	Same As Usual	Same As Usual	Less Than Usual	Same As Usual	No Change In Sputum	MMRC 5: Too Breathless To Leave The House Or Breathless When Dressing	No	No	2	76	94	Unknown	94	53	51	98.7	3		n		y		3	70	4	20			y
636	Female	67	5	2	101	19	Anemia	Acid Reflux			Unknown	MMRC 5 (Too Breathless To Leave The House Or Breathless When Dressing)	Unknown	Unknown	69	93	4	Yes, I Have Been Worse For More Than 3 days	Same As Usual	Less Than Usual	Same As Usual	Less Than Usual	No Change In Sputum	MMRC 4: Stop to Breathe Every Few Minutes When Walking	No	No	3	69	84	93	Unknown	Unknown	17	Unknown	4		n		y		4	65	3	30
637	Male	85	5	6	230	38	Unknown				Pill for Controlling Exacerbations (Azithromycin or Roflumilast) + Daily Controller Inhaler + Rescue Inhaler As Needed	MMRC 2 (Breathless Only while Hurrying On Flat Ground)	Unknown	Unknown	Unknown	Unknown	3	Yes, I Have Been Worse For 1 To 3 Days	More Than Usual	Less Than Usual	Same As Usual	Same As Usual	Increased Sputum Production	MMRC 2: Breathless Only while Hurrying On Flat Ground	Yes	Yes	3	Unknown	Unknown	Unknown	92	Unknown	Unknown	Unknown	3		n		y		4	70	3	30
638	Female	48	5	7	131	21	Long Term Oxygen User				Pill for Controlling Exacerbations (Azithromycin or Roflumilast) + Daily Controller Inhaler + Rescue Inhaler As Needed	MMRC 3 (Slowed Walking Speed Due To Breathlessness)	GOLD STAGE 4 (FEV1 < 30% Predicted, or < 50% Predicted w/ Chronic Respiratory Failure)	29	Unknown	Unknown	4	No	Same As Usual	Less Than Usual	Less Than Usual	Less Than Usual	No Change In Sputum	MMRC 3: Slowed Walking Speed Due To Breathlessness	No	No	2	Unknown	105	Unknown	Unknown	29	21	98.6	4		n		n		2	70	3	30
639	Female	57	5	3	127	23	Congestive Heart Failure				Rescue Inhaler Or Nebulizer As Needed For Breathing	MMRC 3 (Slowed Walking Speed Due To Breathlessness)	Unknown	Unknown	87	91	3	Yes, I Have Been Worse For 1 To 3 Days	NaN	Same As Usual	More Than Usual	Same As Usual	No Change In Sputum	MMRC 4: Stop to Breathe Every Few Minutes When Walking	No	No	3	87	85	91	91	Unknown	Unknown	98.6	2		y		n		4	65	3	25
640	Female	75	5	8	173	27	Diabetes				Pill for Controlling Exacerbations (Azithromycin or Roflumilast) + Daily Controller Inhaler + Rescue Inhaler As Needed	MMRC 5 (Too Breathless To Leave The House Or Breathless When Dressing)	Unknown	Unknown	67	96	5	Yes, I Have Been Worse For The Last 24 Hours	Less Than Usual	Less Than Usual	Same As Usual	Less Than Usual	Both Increased Sputum Production And Change in Sputum Color	MMRC 4: Stop to Breathe Every Few Minutes When Walking	No	No	3	67	70	96	96	Unknown	Unknown	98.1	1		y		n		3	65	4	25
641	Female	77	5	6	151	25	Asthma	Coronary Artery Disease	2 or More Exacerbations In Last Year	Acid Reflux	Pill for Controlling Exacerbations (Azithromycin or Roflumilast) + Daily Controller Inhaler + Rescue Inhaler As Needed	MMRC 1 (Breathless Only With Demanding Exercise)	GOLD STAGE 2 (FEV1 50-79% Predicted)	62	83	94	4	Yes, I Have Been Worse For The Last 24 Hours	More Than Usual	Same As Usual	Less Than Usual	Less Than Usual	No Change In Sputum	MMRC 1: Breathless Only With Demanding Exercise	Yes	No	2	83	83	94	91	62	63	101.5	3		n		y		3	70	4	30
642	Male	71	5	7	131	21	Congestive Heart Failure	Lives Alone			Rescue Inhaler Or Nebulizer As Needed For Breathing	MMRC 3 (Slowed Walking Speed Due To Breathlessness)	Unknown	Unknown	Unknown	95	3	Yes, I Have Been Worse For The Last 24 Hours	NaN	More Than Usual	Less Than Usual	Less Than Usual	No Change In Sputum	MMRC 3: Slowed Walking Speed Due To Breathlessness	No	No	3	Unknown	94	95	Unknown	Unknown	67	Unknown	2		y		n		3	80	4	20
643	Male	63	5	8	199	31	Diabetes				Unknown	MMRC 5 (Too Breathless To Leave The House Or Breathless When Dressing)	GOLD STAGE 4 (FEV1 < 30% Predicted, or < 50% Predicted w/ Chronic Respiratory Failure)	40	77	Unknown	5	Yes, I Have Been Worse For More Than 3 days	Same As Usual	More Than Usual	More Than Usual	Same As Usual	Both Increased Sputum Production And Change in Sputum Color	MMRC 5: Too Breathless To Leave The House Or Breathless When Dressing	No	Yes	5	77	Unknown	Unknown	91	40	48	98.6	3		y		n		4	95	3	5
644	Male	68	6	0	259	36	Chronic Kidney Disease				Unknown	MMRC 3 (Slowed Walking Speed Due To Breathlessness)	GOLD STAGE 4 (FEV1 < 30% Predicted, or < 50% Predicted w/ Chronic Respiratory Failure)	34	Unknown	Unknown	4	Yes, I Have Been Worse For 1 To 3 Days	Same As Usual	More Than Usual	More Than Usual	Same As Usual	Both Increased Sputum Production And Change in Sputum Color	MMRC 4: Stop to Breathe Every Few Minutes When Walking	No	Yes	5	Unknown	Unknown	Unknown	89	34	29	98.9	4		y		n		4	90	3	10
645	Female	78	5	2	101	19	Congestive Heart Failure				Daily Controller Inhaler + rescue Inhaler As Needed.	MMRC 2 (Breathless Only while Hurrying On Flat Ground)	Unknown	Unknown	92	95	2	Yes, I Have Been Worse For 1 To 3 Days	Same As Usual	Same As Usual	Less Than Usual	Same As Usual	No Change In Sputum	MMRC 2: Breathless Only while Hurrying On Flat Ground	No	No	2	92	90	95	Unknown	Unknown	Unknown	98.6	1		n		y		2	75	3	25
646	Female	59	5	4	148	26	Congestive Heart Failure				Pill for Controlling Exacerbations (Azithromycin or Roflumilast) + Daily Controller Inhaler + Rescue Inhaler As Needed	MMRC 4 (Stop to Breathe Every Few Minutes When Walking)	GOLD STAGE 4 (FEV1 < 30% Predicted, or < 50% Predicted w/ Chronic Respiratory Failure)	33	90	Unknown	4	Yes, I Have Been Worse For The Last 24 Hours	More Than Usual	Less Than Usual	Same As Usual	Same As Usual	No Change In Sputum	MMRC 4: Stop to Breathe Every Few Minutes When Walking	No	No	2	90	89	Unknown	92	33	26	98.5	4		y		n		4	60	3	40
647	Male	90	5	8	212	33	Chronic Kidney Disease	Long Term Oxygen User	Acid Reflux		Pill for Controlling Exacerbations (Azithromycin or Roflumilast) + Daily Controller Inhaler + Rescue Inhaler As Needed	MMRC 3 (Slowed Walking Speed Due To Breathlessness)	Unknown	Unknown	71	95	4	Yes, I Have Been Worse For More Than 3 days	Same As Usual	Same As Usual	More Than Usual	More Than Usual	No Change In Sputum	MMRC 4: Stop to Breathe Every Few Minutes When Walking	No	No	4	71	61	95	91	Unknown	28	98.2	4		y		n		4	75	3	25
648	Male	56	5	9	198	30	Pulmonary Hypertension	2 or More Exacerbations In Last Year			Daily Controller Inhaler + rescue Inhaler As Needed.	MMRC 3 (Slowed Walking Speed Due To Breathlessness)	Unknown	Unknown	84	Unknown	4	Yes, I Have Been Worse For The Last 24 Hours	More Than Usual	More Than Usual	More Than Usual	More Than Usual	Change in Sputum Color	MMRC 5: Too Breathless To Leave The House Or Breathless When Dressing	No	No	5	84	Unknown	Unknown	88	Unknown	69	98.7	3		y		n		4	95	3	5
649	Female	47	5	8	109	17	Smoker				Pill for Controlling Exacerbations (Azithromycin or Roflumilast) + Daily Controller Inhaler + Rescue Inhaler As Needed	MMRC 3 (Slowed Walking Speed Due To Breathlessness)	GOLD STAGE 4 (FEV1 < 30% Predicted, or < 50% Predicted w/ Chronic Respiratory Failure)	34	83	Unknown	4	Yes, I Have Been Worse For More Than 3 days	Less Than Usual	More Than Usual	More Than Usual	More Than Usual	Change in Sputum Color	MMRC 4: Stop to Breathe Every Few Minutes When Walking	No	No	5	83	96	Unknown	86	34	20	98.2	5		y		n		4	95	3	5
650	Female	77	5	3	138	25	Chronic Kidney Disease	Hospitalized for COPD in Last Year	Anemia	Needs Help Performing Daily Activities	Unknown	MMRC 3 (Slowed Walking Speed Due To Breathlessness)	GOLD STAGE 3 (FEV1 30-49% Predicted)	43	82	95	3	Yes, I Have Been Worse For 1 To 3 Days	Same As Usual	More Than Usual	Less Than Usual	Less Than Usual	No Change In Sputum	MMRC 4: Stop to Breathe Every Few Minutes When Walking	No	No	4	82	97	95	96	43	40	98.8	2		y		n		4	70	3	30
651	Male	79	5	6	163	27	Coronary Artery Disease	Diabetes	Smoker	2 or More Exacerbations In Last Year	Daily Controller Inhaler + rescue Inhaler As Needed.	MMRC 1 (Breathless Only With Demanding Exercise)	GOLD STAGE 4 (FEV1 < 30% Predicted, or < 50% Predicted w/ Chronic Respiratory Failure)	26	80	Unknown	4	Yes, I Have Been Worse For More Than 3 days	Same As Usual	More Than Usual	Same As Usual	More Than Usual	No Change In Sputum	MMRC 2: Breathless Only while Hurrying On Flat Ground	No	No	3	80	91	Unknown	92	26	26	Unknown	3		y		n		4	70	3	30		y
652	Male	82	6	0	245	34					Rescue Inhaler Or Nebulizer As Needed For Breathing	MMRC 3 (Slowed Walking Speed Due To Breathlessness)	GOLD STAGE 2 (FEV1 50-79% Predicted)	62	82	97	2	Yes, I Have Been Worse For The Last 24 Hours	NaN	More Than Usual	Same As Usual	More Than Usual	Change in Sputum Color	MMRC 5: Too Breathless To Leave The House Or Breathless When Dressing	No	No	5	82	Unknown	97	94	62	55	99.2	3		y		n		4	60	3	40
653	Female	48	5	1	83	16					Daily Controller Inhaler + rescue Inhaler As Needed.	MMRC 4 (Stop to Breathe Every Few Minutes When Walking)	GOLD STAGE 2 (FEV1 50-79% Predicted)	68	86	94	4	Yes, I Have Been Worse For The Last 24 Hours	Same As Usual	More Than Usual	Less Than Usual	Same As Usual	No Change In Sputum	MMRC 5: Too Breathless To Leave The House Or Breathless When Dressing	No	No	5	86	Unknown	94	94	68	Unknown	98.8	2		y		n		4	60	3	35
654	Female	49	5	4	154	27	Pulmonary Hypertension	Hospitalized for COPD in Last Year	Smoker	Acid Reflux	Unknown	MMRC 3 (Slowed Walking Speed Due To Breathlessness)	GOLD STAGE 1 (FEV1 80 - 100% Predicted)	83	71	Unknown	4	Yes, I Have Been Worse For 1 To 3 Days	Less Than Usual	More Than Usual	More Than Usual	More Than Usual	Both Increased Sputum Production And Change in Sputum Color	MMRC 3: Slowed Walking Speed Due To Breathlessness	No	No	4	71	Unknown	Unknown	88	83	78	98.6	4		y		n		4	80	3	20
655	Male	53	6	0	187	26	Unknown				Rescue Inhaler Or Nebulizer As Needed For Breathing	MMRC 1 (Breathless Only With Demanding Exercise)	GOLD STAGE 1 (FEV1 80 - 100% Predicted)	91	Unknown	89	1	Yes, I Have Been Worse For More Than 3 days	NaN	More Than Usual	Same As Usual	More Than Usual	No Change In Sputum	MMRC 2: Breathless Only while Hurrying On Flat Ground	No	No	3	Unknown	83	89	Unknown	91	Unknown	Unknown	3		y		n		4	65	3	35		y
656	Female	43	5	5	188	32	High Blood Pressure	Long Term Oxygen User			Unknown	MMRC 3 (Slowed Walking Speed Due To Breathlessness)	Unknown	Unknown	Unknown	94	3	Yes, I Have Been Worse For 1 To 3 Days	More Than Usual	Same As Usual	Same As Usual	Less Than Usual	Change in Sputum Color	MMRC 3: Slowed Walking Speed Due To Breathlessness	Yes	Yes	4	Unknown	Unknown	94	93	Unknown	64	Unknown	2		y		y		3	75	4	20
657	Female	56	5	4	165	29	Visited ICU for COPD in Last Year				Daily Controller Inhaler + rescue Inhaler As Needed.	MMRC 2 (Breathless Only while Hurrying On Flat Ground)	GOLD STAGE 4 (FEV1 < 30% Predicted, or < 50% Predicted w/ Chronic Respiratory Failure)	29	Unknown	97	4	Yes, I Have Been Worse For More Than 3 days	Same As Usual	Less Than Usual	Same As Usual	Same As Usual	No Change In Sputum	MMRC 2: Breathless Only while Hurrying On Flat Ground	No	Yes	2	Unknown	82	97	Unknown	29	Unknown	Unknown	3		n		y		3	80	2	20
658	Male	86	6	0	209	29	Asthma	Diabetes			Daily Controller Inhaler + rescue Inhaler As Needed.	MMRC 3 (Slowed Walking Speed Due To Breathlessness)	GOLD STAGE 1 (FEV1 80 - 100% Predicted)	92	86	95	3	Yes, I Have Been Worse For 1 To 3 Days	More Than Usual	More Than Usual	More Than Usual	More Than Usual	Increased Sputum Production	MMRC 3: Slowed Walking Speed Due To Breathlessness	Yes	Yes	5	86	94	95	Unknown	92	Unknown	Unknown	2		y		n		4	90	3	10
659	Female	76	5	4	125	22	Unknown				Pill for Controlling Exacerbations (Azithromycin or Roflumilast) + Daily Controller Inhaler + Rescue Inhaler As Needed	MMRC 5 (Too Breathless To Leave The House Or Breathless When Dressing)	GOLD STAGE 2 (FEV1 50-79% Predicted)	64	89	93	4	Yes, I Have Been Worse For 1 To 3 Days	Same As Usual	More Than Usual	More Than Usual	More Than Usual	Change in Sputum Color	MMRC 5: Too Breathless To Leave The House Or Breathless When Dressing	No	No	5	89	Unknown	93	90	64	58	98.5	2		y		n		4	80	3	20
660	Male	88	5	6	175	29	Pulmonary Hypertension	Diabetes	High Blood Pressure	Long Term Oxygen User	Unknown	MMRC 4 (Stop to Breathe Every Few Minutes When Walking)	GOLD STAGE 2 (FEV1 50-79% Predicted)	70	67	93	4	Yes, I Have Been Worse For 1 To 3 Days	Less Than Usual	Less Than Usual	More Than Usual	Same As Usual	Both Increased Sputum Production And Change in Sputum Color	MMRC 4: Stop to Breathe Every Few Minutes When Walking	No	No	4	67	Unknown	93	91	70	64	98.6	2		y		n		3	70	4	30
661	Male	47	6	5	148	18	Unknown				Unknown	MMRC 5 (Too Breathless To Leave The House Or Breathless When Dressing)	GOLD STAGE 3 (FEV1 30-49% Predicted)	50	Unknown	Unknown	4	Yes, I Have Been Worse For 1 To 3 Days	More Than Usual	More Than Usual	More Than Usual	More Than Usual	Both Increased Sputum Production And Change in Sputum Color	MMRC 5: Too Breathless To Leave The House Or Breathless When Dressing	No	No	5	Unknown	110	Unknown	Unknown	50	33	Unknown	4		y		n		4	95	3	5
662	Female	77	5	11	140	20	2 or More Exacerbations In Last Year	Acid Reflux			Pill for Controlling Exacerbations (Azithromycin or Roflumilast) + Daily Controller Inhaler + Rescue Inhaler As Needed	MMRC 2 (Breathless Only while Hurrying On Flat Ground)	GOLD STAGE 4 (FEV1 < 30% Predicted, or < 50% Predicted w/ Chronic Respiratory Failure)	29	Unknown	Unknown	4	Yes, I Have Been Worse For 1 To 3 Days	Same As Usual	Less Than Usual	More Than Usual	Same As Usual	Increased Sputum Production	MMRC 2: Breathless Only while Hurrying On Flat Ground	No	No	3	Unknown	101	Unknown	92	29	32	Unknown	3		y		n		4	60	3	40
663	Male	46	5	6	188	31	Unknown				Unknown	MMRC 5 (Too Breathless To Leave The House Or Breathless When Dressing)	Unknown	Unknown	Unknown	Unknown	5	Yes, I Have Been Worse For The Last 24 Hours	Same As Usual	Less Than Usual	More Than Usual	Less Than Usual	No Change In Sputum	MMRC 5: Too Breathless To Leave The House Or Breathless When Dressing	Yes	No	4	Unknown	94	Unknown	89	Unknown	36	100.4	4		y		y		4	80	3	20
664	Female	64	5	4	154	27	Asthma				Pill for Controlling Exacerbations (Azithromycin or Roflumilast) + Daily Controller Inhaler + Rescue Inhaler As Needed	MMRC 3 (Slowed Walking Speed Due To Breathlessness)	Unknown	Unknown	85	92	3	Yes, I Have Been Worse For The Last 24 Hours	Same As Usual	Less Than Usual	Same As Usual	Same As Usual	No Change In Sputum	MMRC 3: Slowed Walking Speed Due To Breathlessness	No	Yes	2	85	Unknown	92	93	Unknown	44	99	3		n		n		3	80	2	20
665	Female	68	5	5	182	31	Unknown				Pill for Controlling Exacerbations (Azithromycin or Roflumilast) + Daily Controller Inhaler + Rescue Inhaler As Needed	MMRC 5 (Too Breathless To Leave The House Or Breathless When Dressing)	Unknown	Unknown	75	Unknown	4	Yes, I Have Been Worse For More Than 3 days	Same As Usual	Less Than Usual	Less Than Usual	Same As Usual	No Change In Sputum	MMRC 5: Too Breathless To Leave The House Or Breathless When Dressing	No	Yes	2	75	69	Unknown	90	Unknown	58	98	3		n		n		3	80	2	20
666	Male	53	5	3	215	39	Diabetes	Long Term Oxygen User			Pill for Controlling Exacerbations (Azithromycin or Roflumilast) + Daily Controller Inhaler + Rescue Inhaler As Needed	MMRC 4 (Stop to Breathe Every Few Minutes When Walking)	Unknown	Unknown	Unknown	95	4	Yes, I Have Been Worse For More Than 3 days	Same As Usual	More Than Usual	More Than Usual	Same As Usual	Both Increased Sputum Production And Change in Sputum Color	MMRC 5: Too Breathless To Leave The House Or Breathless When Dressing	No	No	5	Unknown	92	95	92	Unknown	Unknown	Unknown	3		y		n		4	90	3	20
667	Female	78	5	8	206	32	Hospitalized for COPD in Last Year	Lives Alone	Smoker		Daily Controller Inhaler + rescue Inhaler As Needed.	MMRC 1 (Breathless Only With Demanding Exercise)	GOLD STAGE 4 (FEV1 < 30% Predicted, or < 50% Predicted w/ Chronic Respiratory Failure)	22	87	93	4	Yes, I Have Been Worse For The Last 24 Hours	Same As Usual	More Than Usual	More Than Usual	More Than Usual	Change in Sputum Color	MMRC 1: Breathless Only With Demanding Exercise	Yes	No	3	87	103	93	87	22	18	Unknown	5		y		y		4	95	3	5
668	Female	73	5	0	135	27	Coronary Artery Disease	Visited ICU for COPD in Last Year	Needs Help Performing Daily Activities	Acid Reflux	Pill for Controlling Exacerbations (Azithromycin or Roflumilast) + Daily Controller Inhaler + Rescue Inhaler As Needed	MMRC 5 (Too Breathless To Leave The House Or Breathless When Dressing)	GOLD STAGE 3 (FEV1 30-49% Predicted)	42	Unknown	95	5	Yes, I Have Been Worse For The Last 24 Hours	Less Than Usual	More Than Usual	Same As Usual	Same As Usual	Change in Sputum Color	MMRC 5: Too Breathless To Leave The House Or Breathless When Dressing	No	No	4	Unknown	Unknown	95	94	42	39	Unknown	3		y		n		4	70	3	30
669	Female	82	5	4	193	34	Asthma	Anemia	Acid Reflux		Daily Controller Inhaler + rescue Inhaler As Needed.	MMRC 4 (Stop to Breathe Every Few Minutes When Walking)	GOLD STAGE 1 (FEV1 80 - 100% Predicted)	82	85	91	3	Yes, I Have Been Worse For The Last 24 Hours	More Than Usual	More Than Usual	More Than Usual	More Than Usual	No Change In Sputum	MMRC 4: Stop to Breathe Every Few Minutes When Walking	No	No	5	85	106	91	Unknown	82	67	98.6	5		y		n		4	70	3	30
670	Female	48	5	1	129	25	Smoker	2 or More Exacerbations In Last Year			Pill for Controlling Exacerbations (Azithromycin or Roflumilast) + Daily Controller Inhaler + Rescue Inhaler As Needed	MMRC 1 (Breathless Only With Demanding Exercise)	GOLD STAGE 1 (FEV1 80 - 100% Predicted)	88	Unknown	94	3	Yes, I Have Been Worse For The Last 24 Hours	Same As Usual	More Than Usual	Same As Usual	More Than Usual	Increased Sputum Production	MMRC 1: Breathless Only With Demanding Exercise	No	No	3	Unknown	101	94	Unknown	88	77	Unknown	4		y		n		4	75	3	25
671	Male	51	5	9	192	29	Chronic Kidney Disease	2 or More Exacerbations In Last Year			Pill for Controlling Exacerbations (Azithromycin or Roflumilast) + Daily Controller Inhaler + Rescue Inhaler As Needed	MMRC 2 (Breathless Only while Hurrying On Flat Ground)	GOLD STAGE 3 (FEV1 30-49% Predicted)	47	76	94	4	Yes, I Have Been Worse For The Last 24 Hours	Same As Usual	More Than Usual	Less Than Usual	Less Than Usual	No Change In Sputum	MMRC 2: Breathless Only while Hurrying On Flat Ground	Yes	No	3	76	Unknown	94	91	47	43	101.3	4		y		y		4	85	3	10
672	Female	76	5	3	110	20	Chronic Kidney Disease				Daily Controller Inhaler + rescue Inhaler As Needed.	MMRC 2 (Breathless Only while Hurrying On Flat Ground)	Unknown	Unknown	Unknown	Unknown	3	Yes, I Have Been Worse For 1 To 3 Days	Same As Usual	Same As Usual	More Than Usual	Same As Usual	No Change In Sputum	MMRC 3: Slowed Walking Speed Due To Breathlessness	No	No	2	Unknown	81	Unknown	95	Unknown	49	98.3	2		y		n		3	60	2	40
673	Male	53	5	8	167	26					Daily Controller Inhaler + rescue Inhaler As Needed.	MMRC 2 (Breathless Only while Hurrying On Flat Ground)	Unknown	Unknown	60	91	2	Yes, I Have Been Worse For The Last 24 Hours	Same As Usual	More Than Usual	More Than Usual	Same As Usual	Change in Sputum Color	MMRC 3: Slowed Walking Speed Due To Breathlessness	No	Yes	4	60	Unknown	91	Unknown	Unknown	Unknown	Unknown	3		y		n		3	60	4	40
674	Female	50	5	4	193	34	Asthma	Coronary Artery Disease	Anemia		Unknown	MMRC 4 (Stop to Breathe Every Few Minutes When Walking)	Unknown	Unknown	Unknown	Unknown	3	Yes, I Have Been Worse For The Last 24 Hours	More Than Usual	Same As Usual	More Than Usual	Same As Usual	Change in Sputum Color	MMRC 4: Stop to Breathe Every Few Minutes When Walking	No	No	3	Unknown	73	Unknown	89	Unknown	33	98.7	4		y		n		4	80	3	20
675	Male	46	5	9	212	32	2 or More Exacerbations In Last Year	Long Term Oxygen User			Daily Controller Inhaler + rescue Inhaler As Needed.	MMRC 3 (Slowed Walking Speed Due To Breathlessness)	Unknown	Unknown	68	95	4	Yes, I Have Been Worse For 1 To 3 Days	Same As Usual	Same As Usual	Same As Usual	Less Than Usual	Both Increased Sputum Production And Change in Sputum Color	MMRC 3: Slowed Walking Speed Due To Breathlessness	No	No	3	68	72	95	Unknown	Unknown	88	Unknown	1		y		n		3	75	2	25
676	Male	57	5	4	108	19	Diabetes	Asthma	Acid Reflux		Daily Controller Inhaler + rescue Inhaler As Needed.	MMRC 1 (Breathless Only With Demanding Exercise)	GOLD STAGE 1 (FEV1 80 - 100% Predicted)	89	80	94	2	Yes, I Have Been Worse For More Than 3 days	Same As Usual	Same As Usual	More Than Usual	Same As Usual	Increased Sputum Production	MMRC 1: Breathless Only With Demanding Exercise	No	No	2	80	92	94	94	89	77	Unknown	3		y		n		3	70	4	30
677	Male	49	6	0	245	34	Visited ICU for COPD in Last Year	Acid Reflux			Unknown	MMRC 3 (Slowed Walking Speed Due To Breathlessness)	GOLD STAGE 1 (FEV1 80 - 100% Predicted)	88	94	91	3	Yes, I Have Been Worse For 1 To 3 Days	Same As Usual	More Than Usual	Same As Usual	Same As Usual	Both Increased Sputum Production And Change in Sputum Color	MMRC 4: Stop to Breathe Every Few Minutes When Walking	Yes	No	4	94	108	91	89	88	86	Unknown	3		y		n		4	60	3	40
678	Male	62	5	8	135	21	Long Term Oxygen User	Acid Reflux			Daily Controller Inhaler + rescue Inhaler As Needed.	MMRC 4 (Stop to Breathe Every Few Minutes When Walking)	Unknown	Unknown	79	94	3	Yes, I Have Been Worse For The Last 24 Hours	Same As Usual	Same As Usual	More Than Usual	More Than Usual	Change in Sputum Color	MMRC 4: Stop to Breathe Every Few Minutes When Walking	No	No	4	79	Unknown	94	90	Unknown	38	98.2	3		y		n		4	70	3	30
679	Female	85	5	5	182	31	Congestive Heart Failure	Coronary Artery Disease	Anemia		Rescue Inhaler Or Nebulizer As Needed For Breathing	MMRC 3 (Slowed Walking Speed Due To Breathlessness)	GOLD STAGE 1 (FEV1 80 - 100% Predicted)	89	Unknown	92	3	Yes, I Have Been Worse For More Than 3 days	NaN	Less Than Usual	More Than Usual	Same As Usual	Both Increased Sputum Production And Change in Sputum Color	MMRC 3: Slowed Walking Speed Due To Breathlessness	No	No	3	Unknown	Unknown	92	Unknown	89	90	98.3	2		y		n		3	70	4	30
680	Male	48	5	8	173	27	Anemia	High Blood Pressure			Daily Controller Inhaler + rescue Inhaler As Needed.	MMRC 4 (Stop to Breathe Every Few Minutes When Walking)	Unknown	Unknown	84	Unknown	4	Yes, I Have Been Worse For 1 To 3 Days	Same As Usual	More Than Usual	More Than Usual	More Than Usual	Both Increased Sputum Production And Change in Sputum Color	MMRC 4: Stop to Breathe Every Few Minutes When Walking	No	No	5	84	115	Unknown	91	Unknown	48	98.5	4		y		n		4	85	3	15
681	Male	66	5	8	193	30					Unknown	MMRC 3 (Slowed Walking Speed Due To Breathlessness)	GOLD STAGE 3 (FEV1 30-49% Predicted)	41	80	90	3	Yes, I Have Been Worse For The Last 24 Hours	Same As Usual	More Than Usual	More Than Usual	More Than Usual	No Change In Sputum	MMRC 3: Slowed Walking Speed Due To Breathlessness	Yes	No	4	80	92	90	86	41	37	100.2	4		y		y		4	80	3	20
682	Male	52	5	6	127	21	Chronic Kidney Disease				Unknown	MMRC 2 (Breathless Only while Hurrying On Flat Ground)	GOLD STAGE 1 (FEV1 80 - 100% Predicted)	87	Unknown	92	2	Yes, I Have Been Worse For 1 To 3 Days	Same As Usual	Less Than Usual	More Than Usual	Less Than Usual	Change in Sputum Color	MMRC 2: Breathless Only while Hurrying On Flat Ground	No	No	3	Unknown	Unknown	92	92	87	Unknown	99.1	2		y		y		3	80	4	15
683	Female	52	5	2	182	34	Chronic Kidney Disease	Visited ICU for COPD in Last Year			Daily Controller Inhaler + rescue Inhaler As Needed.	MMRC 5 (Too Breathless To Leave The House Or Breathless When Dressing)	GOLD STAGE 2 (FEV1 50-79% Predicted)	58	74	94	5	Yes, I Have Been Worse For More Than 3 days	More Than Usual	Less Than Usual	Less Than Usual	Less Than Usual	No Change In Sputum	MMRC 5: Too Breathless To Leave The House Or Breathless When Dressing	Yes	No	3	74	82	94	94	58	64	99.9	2		n		y		3	75	4	25
684	Female	72	5	6	224	37	Acid Reflux	High Blood Pressure			Rescue Inhaler Or Nebulizer As Needed For Breathing	MMRC 3 (Slowed Walking Speed Due To Breathlessness)	GOLD STAGE 1 (FEV1 80 - 100% Predicted)	99	83	93	3	Yes, I Have Been Worse For More Than 3 days	NaN	More Than Usual	More Than Usual	Same As Usual	No Change In Sputum	MMRC 4: Stop to Breathe Every Few Minutes When Walking	No	No	4	83	Unknown	93	90	99	Unknown	98	2		y		n		4	60	3	40
685	Female	51	5	6	139	23	Asthma				Daily Controller Inhaler + rescue Inhaler As Needed.	MMRC 5 (Too Breathless To Leave The House Or Breathless When Dressing)	Unknown	Unknown	85	Unknown	4	Yes, I Have Been Worse For 1 To 3 Days	Same As Usual	Less Than Usual	Less Than Usual	Less Than Usual	No Change In Sputum	MMRC 5: Too Breathless To Leave The House Or Breathless When Dressing	No	No	3	85	87	Unknown	Unknown	Unknown	51	98.4	2		n		y		4	55	3	45			y
686	Female	64	4	11	145	30					Unknown	MMRC 3 (Slowed Walking Speed Due To Breathlessness)	GOLD STAGE 3 (FEV1 30-49% Predicted)	53	85	94	3	No	Same As Usual	Same As Usual	Less Than Usual	Same As Usual	No Change In Sputum	MMRC 3: Slowed Walking Speed Due To Breathlessness	Yes	No	2	85	99	94	93	53	Unknown	101.4	3		n		y		4	60	3	40
687	Female	82	4	11	160	33	Needs Help Performing Daily Activities	Smoker			Pill for Controlling Exacerbations (Azithromycin or Roflumilast) + Daily Controller Inhaler + Rescue Inhaler As Needed	MMRC 5 (Too Breathless To Leave The House Or Breathless When Dressing)	GOLD STAGE 2 (FEV1 50-79% Predicted)	59	78	94	5	Yes, I Have Been Worse For The Last 24 Hours	More Than Usual	Same As Usual	Same As Usual	Same As Usual	Increased Sputum Production	MMRC 5: Too Breathless To Leave The House Or Breathless When Dressing	No	No	3	78	Unknown	94	92	59	57	98.5	3		y		n		4	60	3	40
688	Male	49	6	0	252	35					Daily Controller Inhaler + rescue Inhaler As Needed.	MMRC 5 (Too Breathless To Leave The House Or Breathless When Dressing)	GOLD STAGE 3 (FEV1 30-49% Predicted)	42	70	Unknown	4	Yes, I Have Been Worse For 1 To 3 Days	Same As Usual	More Than Usual	More Than Usual	More Than Usual	Change in Sputum Color	MMRC 5: Too Breathless To Leave The House Or Breathless When Dressing	No	Yes	5	70	Unknown	Unknown	92	42	26	Unknown	4		y		n		4	85	3	15
689	Female	66	5	0	145	29	Chronic Kidney Disease	Visited ICU for COPD in Last Year	Anemia	Long Term Oxygen User	Pill for Controlling Exacerbations (Azithromycin or Roflumilast) + Daily Controller Inhaler + Rescue Inhaler As Needed	MMRC 4 (Stop to Breathe Every Few Minutes When Walking)	GOLD STAGE 2 (FEV1 50-79% Predicted)	68	Unknown	94	4	Yes, I Have Been Worse For More Than 3 days	Same As Usual	More Than Usual	More Than Usual	More Than Usual	Both Increased Sputum Production And Change in Sputum Color	MMRC 5: Too Breathless To Leave The House Or Breathless When Dressing	No	No	5	Unknown	Unknown	94	91	68	59	98.2	3		y		n		4	95	3	5
690	Male	81	5	5	111	19	Visited ICU for COPD in Last Year	Needs Help Performing Daily Activities	2 or More Exacerbations In Last Year		Daily Controller Inhaler + rescue Inhaler As Needed.	MMRC 3 (Slowed Walking Speed Due To Breathlessness)	GOLD STAGE 4 (FEV1 < 30% Predicted, or < 50% Predicted w/ Chronic Respiratory Failure)	32	73	94	4	Yes, I Have Been Worse For More Than 3 days	Same As Usual	Same As Usual	More Than Usual	Same As Usual	Both Increased Sputum Production And Change in Sputum Color	MMRC 3: Slowed Walking Speed Due To Breathlessness	Yes	No	3	73	75	94	Unknown	32	Unknown	100.7	4		y		y		4	75	3	25
691	Female	81	5	2	144	27	Diabetes	Coronary Artery Disease	Long Term Oxygen User	Smoker	Pill for Controlling Exacerbations (Azithromycin or Roflumilast) + Daily Controller Inhaler + Rescue Inhaler As Needed	MMRC 3 (Slowed Walking Speed Due To Breathlessness)	GOLD STAGE 4 (FEV1 < 30% Predicted, or < 50% Predicted w/ Chronic Respiratory Failure)	27	84	91	4	Yes, I Have Been Worse For The Last 24 Hours	Same As Usual	More Than Usual	More Than Usual	Same As Usual	Both Increased Sputum Production And Change in Sputum Color	MMRC 5: Too Breathless To Leave The House Or Breathless When Dressing	No	No	5	84	90	91	87	27	17	Unknown	5		y		n		4	95	3	5
692	Female	67	5	10	191	28	Asthma	High Blood Pressure	Smoker		Pill for Controlling Exacerbations (Azithromycin or Roflumilast) + Daily Controller Inhaler + Rescue Inhaler As Needed	MMRC 4 (Stop to Breathe Every Few Minutes When Walking)	Unknown	Unknown	72	91	4	Yes, I Have Been Worse For The Last 24 Hours	Same As Usual	Same As Usual	Same As Usual	Less Than Usual	Increased Sputum Production	MMRC 4: Stop to Breathe Every Few Minutes When Walking	No	No	3	72	Unknown	91	91	Unknown	Unknown	99.2	2		y		n		4	70	3	30
693	Female	59	5	7	162	26	Chronic Kidney Disease	Lives Alone			Unknown	MMRC 5 (Too Breathless To Leave The House Or Breathless When Dressing)	Unknown	Unknown	74	94	4	Yes, I Have Been Worse For The Last 24 Hours	Same As Usual	More Than Usual	Less Than Usual	Same As Usual	No Change In Sputum	MMRC 5: Too Breathless To Leave The House Or Breathless When Dressing	No	No	4	74	Unknown	94	Unknown	Unknown	30	Unknown	3		y		n		4	75	3	25
694	Female	69	5	11	168	24					Rescue Inhaler Or Nebulizer As Needed For Breathing	MMRC 1 (Breathless Only With Demanding Exercise)	GOLD STAGE 1 (FEV1 80 - 100% Predicted)	93	Unknown	Unknown	1	No	NaN	Less Than Usual	Same As Usual	Same As Usual	No Change In Sputum	MMRC 2: Breathless Only while Hurrying On Flat Ground	Yes	No	2	Unknown	Unknown	Unknown	97	93	95	100.2	2		n		y		2	80	3	15
695	Female	71	5	2	139	26					Pill for Controlling Exacerbations (Azithromycin or Roflumilast) + Daily Controller Inhaler + Rescue Inhaler As Needed	MMRC 2 (Breathless Only while Hurrying On Flat Ground)	GOLD STAGE 4 (FEV1 < 30% Predicted, or < 50% Predicted w/ Chronic Respiratory Failure)	26	79	Unknown	3	Yes, I Have Been Worse For More Than 3 days	Same As Usual	Same As Usual	Same As Usual	Less Than Usual	Increased Sputum Production	MMRC 2: Breathless Only while Hurrying On Flat Ground	No	No	2	79	Unknown	Unknown	93	26	33	97.9	3		y		n		3	70	4	30
696	Male	76	6	0	223	31	Congestive Heart Failure				Unknown	MMRC 3 (Slowed Walking Speed Due To Breathlessness)	GOLD STAGE 3 (FEV1 30-49% Predicted)	42	77	92	3	Yes, I Have Been Worse For The Last 24 Hours	Less Than Usual	Less Than Usual	Same As Usual	Same As Usual	Both Increased Sputum Production And Change in Sputum Color	MMRC 2: Breathless Only while Hurrying On Flat Ground	No	No	2	77	77	92	92	42	44	Unknown	3		y		n		4	60	3	40
697	Male	48	5	8	231	36	Anemia				Daily Controller Inhaler + rescue Inhaler As Needed.	MMRC 4 (Stop to Breathe Every Few Minutes When Walking)	GOLD STAGE 1 (FEV1 80 - 100% Predicted)	93	92	93	3	Yes, I Have Been Worse For More Than 3 days	Same As Usual	More Than Usual	More Than Usual	More Than Usual	Increased Sputum Production	MMRC 4: Stop to Breathe Every Few Minutes When Walking	No	No	5	92	Unknown	93	88	93	Unknown	Unknown	3		y		n		4	95	3	5
698	Female	54	5	1	93	18					Pill for Controlling Exacerbations (Azithromycin or Roflumilast) + Daily Controller Inhaler + Rescue Inhaler As Needed	MMRC 4 (Stop to Breathe Every Few Minutes When Walking)	GOLD STAGE 3 (FEV1 30-49% Predicted)	31	75	Unknown	4	Yes, I Have Been Worse For More Than 3 days	Less Than Usual	More Than Usual	Same As Usual	Same As Usual	Change in Sputum Color	MMRC 4: Stop to Breathe Every Few Minutes When Walking	No	No	4	75	72	Unknown	Unknown	31	Unknown	98.8	3		y		n		4	80	3	20
699	Male	58	5	9	132	20	2 or More Exacerbations In Last Year				Unknown	MMRC 3 (Slowed Walking Speed Due To Breathlessness)	Unknown	Unknown	88	94	4	Yes, I Have Been Worse For More Than 3 days	Same As Usual	Less Than Usual	More Than Usual	Less Than Usual	Increased Sputum Production	MMRC 3: Slowed Walking Speed Due To Breathlessness	No	No	3	88	84	94	94	Unknown	22	98.4	4		y		n		4	80	3	20
700	Female	80	5	2	139	26	Needs Help Performing Daily Activities	Long Term Oxygen User			Daily Controller Inhaler + rescue Inhaler As Needed.	MMRC 4 (Stop to Breathe Every Few Minutes When Walking)	GOLD STAGE 4 (FEV1 < 30% Predicted, or < 50% Predicted w/ Chronic Respiratory Failure)	34	Unknown	Unknown	5	Yes, I Have Been Worse For 1 To 3 Days	More Than Usual	More Than Usual	Less Than Usual	Less Than Usual	No Change In Sputum	MMRC 4: Stop to Breathe Every Few Minutes When Walking	No	Yes	4	Unknown	74	Unknown	87	34	30	Unknown	4		y		n		4	95	3	5
2501	Female	51	5	2	96	18	Chronic Kidney Disease	Visited ICU for COPD in Last Year	Lives Alone	High Blood Pressure	Daily Controller Inhaler + rescue Inhaler As Needed.	MMRC 2 (Breathless Only while Hurrying On Flat Ground)	GOLD STAGE 2 (FEV1 50-79% Predicted)	68	102	95	4	Yes, I Have Been Worse For The Last 24 Hours	Less Than Usual	More Than Usual	More Than Usual	More Than Usual	Both Increased Sputum Production And Change in Sputum Color	MMRC 2: Breathless Only while Hurrying On Flat Ground	Yes	No	4	102	94	95	91	68	Unknown	99.6	3		y		n		4	80	3	20
2502	Female	61	5	8	180	28					Pill for Controlling Exacerbations (Azithromycin or Roflumilast) + Daily Controller Inhaler + Rescue Inhaler As Needed	MMRC 4 (Stop to Breathe Every Few Minutes When Walking)	GOLD STAGE 3 (FEV1 30-49% Predicted)	40	Unknown	97	4	Yes, I Have Been Worse For The Last 24 Hours	Same As Usual	More Than Usual	Same As Usual	Same As Usual	Increased Sputum Production	MMRC 4: Stop to Breathe Every Few Minutes When Walking	No	No	4	Unknown	79	97	97	40	39	98.6	4		y		n		4	70	3	30
2503	Female	50	5	8	231	36	Pulmonary Hypertension	Anemia	Smoker		Rescue Inhaler Or Nebulizer As Needed For Breathing	MMRC 3 (Slowed Walking Speed Due To Breathlessness)	GOLD STAGE 2 (FEV1 50-79% Predicted)	73	78	93	3	Yes, I Have Been Worse For The Last 24 Hours	NaN	More Than Usual	More Than Usual	Same As Usual	Change in Sputum Color	MMRC 4: Stop to Breathe Every Few Minutes When Walking	No	Yes	4	78	102	93	88	73	76	98.8	4		y		n		4	70	3	30

## Sheet: Sheet2
	Gender	Age	Height(ft)	Height(in)	Weight (lb)	Risk Factor 1	Risk Factor 2	Risk Factor 3	Risk Factor 4	Risk Factor 5	Risk Factor 6	Current Medication	Baseline Heart Rate	Baseline Peak Flow	Usual Difficulty Controlling Asthma	Profile Severity (1-5)	Recent Exposure to Allergens?	% Controller Medication Taken Over Last Week	Recent Worsening in Symptoms	Short of Breath?	Cough?	Infection?	Asthma Symptoms Interfere With Daily Activity More Than Usual?	Rescue Inhaler Usage More Than Usual?	Asthma Symptoms Wake You Up At Night More Than Usual?	Symptom Severity (1-5)	Baseline Heart Rate	Baseline Peak Flow	Current Heart Rate	Current Peak Flow	Peak Flow After Inhaler	Current Temperature	Vitals Severity (1-5)		Exacerbation (Y/N)		Asthma Controlled? (1-4)		Final Triage 1 (1-4)	Confidence (%)	Final Triage 2 (1-4)	Confidence (%)		Highly Unrealistic Case (Y)	Highly Uncertain (Y)
