# Supplementary material for: A machine learning approach to triaging patients with chronic obstructive pulmonary disease
Source: PLoS One. 2017 Nov 22;12(11):e0188532. doi: 10.1371/journal.pone.0188532 (PMC5699810; doi:10.1371/journal.pone.0188532)
Supplement: S1 Dataset — This file includes all the data used for training and validation. (ZIP) [file pone.0188532.s004.zip › Data/datasets/Dr2_801_900.xlsx]

## Sheet: Sheet1
	Gender	Age	Height(ft)	Height(in)	Weight (lb)	BMI	Risk Factor 1	Risk Factor 2	Risk Factor 3	Risk Factor 4	Current Medication	Baseline Dyspnea (MMRC)	COPD Gold Stage	Baseline FEV1	Baseline Heart Rate	Baseline Pulse Ox	Profile Severity (1-5)	Recent Worsening in Symptoms?	% Controller Medication Taken Over Last Week	Short of Breath?	Cough?	Wheezing?	Sputum?	Current Dyspnea (MMRC)	Infection?	Respiratory Symptoms Wake You Up At Night More Than Usual?	Symptom Severity (1-5)	Baseline Heart Rate	Current Heart Rate	Baseline Pulse Ox	Current Pulse Ox	Baseline FEV1 (% Predicted)	Current FEV1 (% Predicted)	Current Temperature	Vitals Severity (1-5)		Exacerbation (Y/N)		Alternate Diagnosis? (y/n)		Final Triage 1 (1-4)	Confidence 1 (%)	Final Triage 2 (1-4)	Confidence 2 (%)		Highly Unrealistic Case (Y)	Highly Uncertain (Y)
801	Male	81	5	7	156	25	Hospitalized for COPD in Last Year	High Blood Pressure	Smoker		Unknown	MMRC 2 (Breathless Only while Hurrying On Flat Ground)	Unknown	Unknown	69	95	3	Yes, I Have Been Worse For The Last 24 Hours	Same As Usual	More Than Usual	More Than Usual	Same As Usual	Both Increased Sputum Production And Change in Sputum Color	MMRC 2: Breathless Only while Hurrying On Flat Ground	No	No	4	69	71	95	Unknown	Unknown	Unknown	98.6	1		y		n		4	80	3	20
802	Female	75	5	3	154	28	Visited ICU for COPD in Last Year				Pill for Controlling Exacerbations (Azithromycin or Roflumilast) + Daily Controller Inhaler + Rescue Inhaler As Needed	MMRC 3 (Slowed Walking Speed Due To Breathlessness)	Unknown	Unknown	Unknown	91	4	Yes, I Have Been Worse For The Last 24 Hours	Less Than Usual	Less Than Usual	More Than Usual	Less Than Usual	Increased Sputum Production	MMRC 3: Slowed Walking Speed Due To Breathlessness	No	No	3	Unknown	Unknown	91	90	Unknown	Unknown	Unknown	1		y		y		4	60	3	40
803	Male	78	5	5	117	20	Asthma	Visited ICU for COPD in Last Year	Anemia	Smoker	Daily Controller Inhaler + rescue Inhaler As Needed.	MMRC 2 (Breathless Only while Hurrying On Flat Ground)	Unknown	Unknown	82	91	4	Yes, I Have Been Worse For 1 To 3 Days	Less Than Usual	Same As Usual	More Than Usual	More Than Usual	Change in Sputum Color	MMRC 2: Breathless Only while Hurrying On Flat Ground	No	No	3	82	Unknown	91	88	Unknown	58	98.6	4		y		n		4	90	3	10
804	Male	65	6	0	137	19	Unknown				Pill for Controlling Exacerbations (Azithromycin or Roflumilast) + Daily Controller Inhaler + Rescue Inhaler As Needed	MMRC 3 (Slowed Walking Speed Due To Breathlessness)	Unknown	Unknown	74	94	4	Yes, I Have Been Worse For More Than 3 days	Same As Usual	Less Than Usual	More Than Usual	Same As Usual	Both Increased Sputum Production And Change in Sputum Color	MMRC 3: Slowed Walking Speed Due To Breathlessness	No	No	3	74	75	94	Unknown	Unknown	50	98.3	3		y		n		4	60	3	40
805	Male	81	5	8	128	20	Congestive Heart Failure	Coronary Artery Disease	Acid Reflux		Daily Controller Inhaler + rescue Inhaler As Needed.	MMRC 1 (Breathless Only With Demanding Exercise)	GOLD STAGE 1 (FEV1 80 - 100% Predicted)	85	88	93	3	Yes, I Have Been Worse For 1 To 3 Days	Same As Usual	Less Than Usual	Same As Usual	Less Than Usual	Change in Sputum Color	MMRC 1: Breathless Only With Demanding Exercise	No	No	2	88	102	93	88	85	85	Unknown	5		y		y		4	90	3	10
806	Female	46	5	4	148	26	Visited ICU for COPD in Last Year	High Blood Pressure			Daily Controller Inhaler + rescue Inhaler As Needed.	MMRC 5 (Too Breathless To Leave The House Or Breathless When Dressing)	GOLD STAGE 2 (FEV1 50-79% Predicted)	62	75	93	4	Yes, I Have Been Worse For More Than 3 days	Less Than Usual	More Than Usual	Same As Usual	Same As Usual	Both Increased Sputum Production And Change in Sputum Color	MMRC 5: Too Breathless To Leave The House Or Breathless When Dressing	No	No	4	75	74	93	89	62	Unknown	98.5	4		y		n		4	90	3	10
807	Female	49	5	5	205	35	Coronary Artery Disease	Congestive Heart Failure	Acid Reflux		Pill for Controlling Exacerbations (Azithromycin or Roflumilast) + Daily Controller Inhaler + Rescue Inhaler As Needed	MMRC 4 (Stop to Breathe Every Few Minutes When Walking)	GOLD STAGE 4 (FEV1 < 30% Predicted, or < 50% Predicted w/ Chronic Respiratory Failure)	31	70	93	4	Yes, I Have Been Worse For 1 To 3 Days	Same As Usual	More Than Usual	More Than Usual	Same As Usual	Both Increased Sputum Production And Change in Sputum Color	MMRC 5: Too Breathless To Leave The House Or Breathless When Dressing	No	No	5	70	Unknown	93	90	31	20	98.7	4		y		n		4	95	3	5
808	Female	51	5	8	122	19	Coronary Artery Disease	Chronic Kidney Disease			Unknown	MMRC 3 (Slowed Walking Speed Due To Breathlessness)	GOLD STAGE 3 (FEV1 30-49% Predicted)	38	75	92	3	Yes, I Have Been Worse For 1 To 3 Days	Same As Usual	More Than Usual	More Than Usual	Same As Usual	Increased Sputum Production	MMRC 3: Slowed Walking Speed Due To Breathlessness	No	No	4	75	63	92	88	38	35	99.3	4		y		n		4	80	3	20
809	Male	50	6	3	211	27	Smoker				Unknown	MMRC 3 (Slowed Walking Speed Due To Breathlessness)	GOLD STAGE 4 (FEV1 < 30% Predicted, or < 50% Predicted w/ Chronic Respiratory Failure)	29	69	91	3	Yes, I Have Been Worse For 1 To 3 Days	More Than Usual	More Than Usual	Same As Usual	Same As Usual	Both Increased Sputum Production And Change in Sputum Color	MMRC 3: Slowed Walking Speed Due To Breathlessness	No	Yes	4	69	73	91	88	29	Unknown	98.4	4		y		n		4	60	3	40
810	Male	79	5	8	206	32	Pulmonary Hypertension	Long Term Oxygen User			Pill for Controlling Exacerbations (Azithromycin or Roflumilast) + Daily Controller Inhaler + Rescue Inhaler As Needed	MMRC 3 (Slowed Walking Speed Due To Breathlessness)	GOLD STAGE 4 (FEV1 < 30% Predicted, or < 50% Predicted w/ Chronic Respiratory Failure)	30	79	93	4	Yes, I Have Been Worse For 1 To 3 Days	Same As Usual	More Than Usual	More Than Usual	More Than Usual	Increased Sputum Production	MMRC 3: Slowed Walking Speed Due To Breathlessness	No	No	5	79	Unknown	93	Unknown	30	19	99	5		y		n		4	95	3	5
811	Male	85	5	9	179	27	Unknown				Unknown	MMRC 5 (Too Breathless To Leave The House Or Breathless When Dressing)	Unknown	Unknown	74	91	5	Yes, I Have Been Worse For More Than 3 days	Same As Usual	Same As Usual	Same As Usual	Less Than Usual	Both Increased Sputum Production And Change in Sputum Color	MMRC 5: Too Breathless To Leave The House Or Breathless When Dressing	No	Yes	3	74	66	91	Unknown	Unknown	Unknown	Unknown	2		y		n		3	60	4	30			y
812	Female	64	5	2	112	21	Anemia	Lives Alone			Daily Controller Inhaler + rescue Inhaler As Needed.	MMRC 4 (Stop to Breathe Every Few Minutes When Walking)	GOLD STAGE 4 (FEV1 < 30% Predicted, or < 50% Predicted w/ Chronic Respiratory Failure)	34	Unknown	Unknown	4	Yes, I Have Been Worse For 1 To 3 Days	Same As Usual	More Than Usual	Less Than Usual	Same As Usual	No Change In Sputum	MMRC 4: Stop to Breathe Every Few Minutes When Walking	No	No	3	Unknown	109	Unknown	Unknown	34	28	99	4		y		n		4	90	3	10
813	Male	61	5	7	118	19	Coronary Artery Disease	Visited ICU for COPD in Last Year	Smoker		Unknown	MMRC 3 (Slowed Walking Speed Due To Breathlessness)	GOLD STAGE 3 (FEV1 30-49% Predicted)	39	Unknown	Unknown	4	Yes, I Have Been Worse For 1 To 3 Days	Same As Usual	More Than Usual	More Than Usual	Same As Usual	No Change In Sputum	MMRC 4: Stop to Breathe Every Few Minutes When Walking	No	No	4	Unknown	118	Unknown	88	39	Unknown	99.1	5		y		n		4	95	3	5
814	Female	68	5	2	101	19	Asthma	2 or More Exacerbations In Last Year			Daily Controller Inhaler + rescue Inhaler As Needed.	MMRC 5 (Too Breathless To Leave The House Or Breathless When Dressing)	GOLD STAGE 2 (FEV1 50-79% Predicted)	59	Unknown	92	4	Yes, I Have Been Worse For More Than 3 days	Same As Usual	More Than Usual	More Than Usual	Same As Usual	Increased Sputum Production	MMRC 5: Too Breathless To Leave The House Or Breathless When Dressing	Yes	No	5	Unknown	83	92	89	59	53	Unknown	4		y		n		4	90	3	10
815	Female	78	5	8	135	21	Chronic Kidney Disease	Asthma	Long Term Oxygen User	2 or More Exacerbations In Last Year	Rescue Inhaler Or Nebulizer As Needed For Breathing	MMRC 1 (Breathless Only With Demanding Exercise)	GOLD STAGE 1 (FEV1 80 - 100% Predicted)	90	92	94	3	Yes, I Have Been Worse For The Last 24 Hours	NaN	Same As Usual	More Than Usual	Same As Usual	Change in Sputum Color	MMRC 1: Breathless Only With Demanding Exercise	Yes	Yes	3	92	Unknown	94	91	90	86	101.4	4		y		y		4	80	3	20
816	Female	46	5	5	117	20	Smoker	High Blood Pressure			Daily Controller Inhaler + rescue Inhaler As Needed.	MMRC 4 (Stop to Breathe Every Few Minutes When Walking)	GOLD STAGE 3 (FEV1 30-49% Predicted)	40	76	Unknown	3	Yes, I Have Been Worse For 1 To 3 Days	Same As Usual	More Than Usual	Less Than Usual	Same As Usual	No Change In Sputum	MMRC 4: Stop to Breathe Every Few Minutes When Walking	No	No	3	76	91	Unknown	94	40	42	Unknown	3		y		n		3	80	4	20
817	Male	83	5	3	187	34	Congestive Heart Failure	Acid Reflux			Daily Controller Inhaler + rescue Inhaler As Needed.	MMRC 4 (Stop to Breathe Every Few Minutes When Walking)	GOLD STAGE 4 (FEV1 < 30% Predicted, or < 50% Predicted w/ Chronic Respiratory Failure)	32	81	Unknown	4	Yes, I Have Been Worse For The Last 24 Hours	Same As Usual	Less Than Usual	Less Than Usual	Less Than Usual	No Change In Sputum	MMRC 3: Slowed Walking Speed Due To Breathlessness	No	No	2	81	84	Unknown	Unknown	32	24	Unknown	4		y		y		3	80	4	20			y
818	Male	48	6	0	259	36					Unknown	MMRC 4 (Stop to Breathe Every Few Minutes When Walking)	GOLD STAGE 3 (FEV1 30-49% Predicted)	48	Unknown	92	3	Yes, I Have Been Worse For The Last 24 Hours	Less Than Usual	More Than Usual	Same As Usual	Same As Usual	No Change In Sputum	MMRC 5: Too Breathless To Leave The House Or Breathless When Dressing	No	No	4	Unknown	86	92	93	48	54	99.6	2		y		n		4	75	3	25
819	Male	46	5	11	196	28	Chronic Kidney Disease	Visited ICU for COPD in Last Year	Anemia	Lives Alone	Unknown	MMRC 4 (Stop to Breathe Every Few Minutes When Walking)	GOLD STAGE 2 (FEV1 50-79% Predicted)	66	79	93	4	No	Same As Usual	Less Than Usual	Same As Usual	Less Than Usual	No Change In Sputum	MMRC 4: Stop to Breathe Every Few Minutes When Walking	Yes	No	1	79	86	93	90	66	65	100.1	3		n		y		2	70	3	30
820	Male	66	6	3	227	29	Unknown				Daily Controller Inhaler + rescue Inhaler As Needed.	MMRC 2 (Breathless Only while Hurrying On Flat Ground)	GOLD STAGE 4 (FEV1 < 30% Predicted, or < 50% Predicted w/ Chronic Respiratory Failure)	30	71	90	3	Yes, I Have Been Worse For The Last 24 Hours	More Than Usual	More Than Usual	Less Than Usual	Less Than Usual	No Change In Sputum	MMRC 4: Stop to Breathe Every Few Minutes When Walking	No	No	3	71	Unknown	90	91	30	26	Unknown	2		y		n		3	70	2	15
821	Female	59	5	3	204	37	Diabetes	Chronic Kidney Disease			Daily Controller Inhaler + rescue Inhaler As Needed.	MMRC 3 (Slowed Walking Speed Due To Breathlessness)	GOLD STAGE 3 (FEV1 30-49% Predicted)	40	Unknown	91	4	Yes, I Have Been Worse For 1 To 3 Days	More Than Usual	Same As Usual	Less Than Usual	Same As Usual	No Change In Sputum	MMRC 2: Breathless Only while Hurrying On Flat Ground	Yes	Yes	2	Unknown	Unknown	91	89	40	37	101.6	4		n		y		4	70	3	30
822	Male	85	5	10	129	19	Unknown				Rescue Inhaler Or Nebulizer As Needed For Breathing	MMRC 2 (Breathless Only while Hurrying On Flat Ground)	GOLD STAGE 1 (FEV1 80 - 100% Predicted)	90	Unknown	95	2	Yes, I Have Been Worse For 1 To 3 Days	NaN	More Than Usual	Same As Usual	Same As Usual	Change in Sputum Color	MMRC 3: Slowed Walking Speed Due To Breathlessness	No	Yes	3	Unknown	90	95	Unknown	90	75	98.9	4		y		n		4	60	3	40
823	Female	66	5	2	112	21	Asthma	Coronary Artery Disease	Needs Help Performing Daily Activities		Unknown	MMRC 4 (Stop to Breathe Every Few Minutes When Walking)	GOLD STAGE 3 (FEV1 30-49% Predicted)	45	94	92	3	Yes, I Have Been Worse For 1 To 3 Days	Less Than Usual	More Than Usual	More Than Usual	More Than Usual	No Change In Sputum	MMRC 4: Stop to Breathe Every Few Minutes When Walking	No	No	5	94	Unknown	92	89	45	41	Unknown	4		y		n		4	90	3	10
824	Male	48	5	8	218	34	Congestive Heart Failure	Acid Reflux			Unknown	MMRC 3 (Slowed Walking Speed Due To Breathlessness)	GOLD STAGE 1 (FEV1 80 - 100% Predicted)	90	Unknown	Unknown	3	Yes, I Have Been Worse For 1 To 3 Days	Same As Usual	More Than Usual	More Than Usual	Same As Usual	Both Increased Sputum Production And Change in Sputum Color	MMRC 4: Stop to Breathe Every Few Minutes When Walking	No	No	5	Unknown	118	Unknown	87	90	85	98.6	5		y		y		4	95	3	5
825	Female	79	5	4	210	37	High Blood Pressure				Pill for Controlling Exacerbations (Azithromycin or Roflumilast) + Daily Controller Inhaler + Rescue Inhaler As Needed	MMRC 2 (Breathless Only while Hurrying On Flat Ground)	GOLD STAGE 3 (FEV1 30-49% Predicted)	39	Unknown	Unknown	4	Yes, I Have Been Worse For More Than 3 days	Same As Usual	More Than Usual	Same As Usual	Same As Usual	Change in Sputum Color	MMRC 2: Breathless Only while Hurrying On Flat Ground	No	Yes	3	Unknown	Unknown	Unknown	Unknown	39	Unknown	Unknown	3		y		n		3	60	4	40			y
826	Male	49	5	10	225	33	Asthma				Daily Controller Inhaler + rescue Inhaler As Needed.	MMRC 5 (Too Breathless To Leave The House Or Breathless When Dressing)	GOLD STAGE 4 (FEV1 < 30% Predicted, or < 50% Predicted w/ Chronic Respiratory Failure)	21	95	Unknown	4	Yes, I Have Been Worse For 1 To 3 Days	More Than Usual	More Than Usual	Less Than Usual	Same As Usual	No Change In Sputum	MMRC 5: Too Breathless To Leave The House Or Breathless When Dressing	Yes	No	4	95	Unknown	Unknown	94	21	Unknown	101.2	4		y		y		4	80	3	20
827	Female	64	5	2	128	24	Hospitalized for COPD in Last Year				Unknown	MMRC 3 (Slowed Walking Speed Due To Breathlessness)	Unknown	Unknown	Unknown	96	4	Yes, I Have Been Worse For 1 To 3 Days	Less Than Usual	Same As Usual	Same As Usual	Less Than Usual	No Change In Sputum	MMRC 3: Slowed Walking Speed Due To Breathlessness	Yes	No	3	Unknown	79	96	96	Unknown	89	99.7	2		n		y		2	70	3	20
828	Male	74	5	2	107	20	Pulmonary Hypertension	High Blood Pressure			Unknown	MMRC 1 (Breathless Only With Demanding Exercise)	Unknown	Unknown	Unknown	Unknown	2	Yes, I Have Been Worse For The Last 24 Hours	Same As Usual	More Than Usual	More Than Usual	Same As Usual	No Change In Sputum	MMRC 2: Breathless Only while Hurrying On Flat Ground	No	No	3	Unknown	99	Unknown	Unknown	Unknown	45	98.2	3		y		n		3	70	4	15			y
829	Male	50	5	7	206	33	Diabetes	Lives Alone			Daily Controller Inhaler + rescue Inhaler As Needed.	MMRC 5 (Too Breathless To Leave The House Or Breathless When Dressing)	Unknown	Unknown	Unknown	96	4	Yes, I Have Been Worse For The Last 24 Hours	Same As Usual	Less Than Usual	More Than Usual	Same As Usual	Increased Sputum Production	MMRC 5: Too Breathless To Leave The House Or Breathless When Dressing	No	No	4	Unknown	93	96	97	Unknown	32	98.6	3		y		n		3	80	4	20
830	Female	66	5	9	179	27	Hospitalized for COPD in Last Year				Rescue Inhaler Or Nebulizer As Needed For Breathing	MMRC 2 (Breathless Only while Hurrying On Flat Ground)	Unknown	Unknown	68	Unknown	4	Yes, I Have Been Worse For The Last 24 Hours	NaN	More Than Usual	More Than Usual	More Than Usual	Change in Sputum Color	MMRC 2: Breathless Only while Hurrying On Flat Ground	No	No	4	68	76	Unknown	Unknown	Unknown	Unknown	98.9	2		y		n		4	90	3	10
831	Female	83	5	2	144	27	Asthma	Visited ICU for COPD in Last Year			Daily Controller Inhaler + rescue Inhaler As Needed.	MMRC 5 (Too Breathless To Leave The House Or Breathless When Dressing)	GOLD STAGE 3 (FEV1 30-49% Predicted)	40	77	93	5	Yes, I Have Been Worse For 1 To 3 Days	More Than Usual	Less Than Usual	More Than Usual	Same As Usual	Both Increased Sputum Production And Change in Sputum Color	MMRC 5: Too Breathless To Leave The House Or Breathless When Dressing	No	No	4	77	84	93	Unknown	40	36	Unknown	3		y		n		4	70	3	30
832	Male	52	5	10	211	31	Hospitalized for COPD in Last Year	Congestive Heart Failure	Long Term Oxygen User		Daily Controller Inhaler + rescue Inhaler As Needed.	MMRC 3 (Slowed Walking Speed Due To Breathlessness)	GOLD STAGE 1 (FEV1 80 - 100% Predicted)	89	89	96	3	Yes, I Have Been Worse For The Last 24 Hours	More Than Usual	More Than Usual	More Than Usual	Same As Usual	No Change In Sputum	MMRC 4: Stop to Breathe Every Few Minutes When Walking	No	No	4	89	Unknown	96	92	89	Unknown	98.9	3		y		n		4	60	3	40
833	Female	46	5	3	204	37	Congestive Heart Failure	Pulmonary Hypertension			Daily Controller Inhaler + rescue Inhaler As Needed.	MMRC 3 (Slowed Walking Speed Due To Breathlessness)	GOLD STAGE 4 (FEV1 < 30% Predicted, or < 50% Predicted w/ Chronic Respiratory Failure)	32	65	Unknown	4	Yes, I Have Been Worse For 1 To 3 Days	Less Than Usual	More Than Usual	More Than Usual	Same As Usual	No Change In Sputum	MMRC 4: Stop to Breathe Every Few Minutes When Walking	No	No	4	65	63	Unknown	Unknown	32	22	Unknown	4		y		n		4	85	3	15
834	Female	46	5	7	143	23	Congestive Heart Failure				Pill for Controlling Exacerbations (Azithromycin or Roflumilast) + Daily Controller Inhaler + Rescue Inhaler As Needed	MMRC 4 (Stop to Breathe Every Few Minutes When Walking)	Unknown	Unknown	Unknown	96	4	Yes, I Have Been Worse For 1 To 3 Days	Same As Usual	More Than Usual	More Than Usual	Same As Usual	Both Increased Sputum Production And Change in Sputum Color	MMRC 5: Too Breathless To Leave The House Or Breathless When Dressing	No	No	5	Unknown	91	96	94	Unknown	74	98.3	2		y		n		4	60	3	40
835	Male	82	5	11	259	37	Asthma				Daily Controller Inhaler + rescue Inhaler As Needed.	MMRC 2 (Breathless Only while Hurrying On Flat Ground)	Unknown	Unknown	Unknown	93	3	Yes, I Have Been Worse For 1 To 3 Days	Less Than Usual	More Than Usual	More Than Usual	Same As Usual	Increased Sputum Production	MMRC 2: Breathless Only while Hurrying On Flat Ground	No	No	3	Unknown	105	93	92	Unknown	23	98.5	4		y		n		4	90	3	10
836	Male	84	5	6	212	35					Daily Controller Inhaler + rescue Inhaler As Needed.	MMRC 3 (Slowed Walking Speed Due To Breathlessness)	Unknown	Unknown	89	Unknown	4	Yes, I Have Been Worse For 1 To 3 Days	More Than Usual	More Than Usual	Less Than Usual	Less Than Usual	No Change In Sputum	MMRC 3: Slowed Walking Speed Due To Breathlessness	No	No	3	89	Unknown	Unknown	Unknown	Unknown	65	99.4	3		y		n		4	80	3	20			y
837	Female	85	5	6	194	32	Coronary Artery Disease	Congestive Heart Failure			Daily Controller Inhaler + rescue Inhaler As Needed.	MMRC 3 (Slowed Walking Speed Due To Breathlessness)	GOLD STAGE 3 (FEV1 30-49% Predicted)	44	Unknown	Unknown	4	Yes, I Have Been Worse For The Last 24 Hours	Less Than Usual	Same As Usual	More Than Usual	Same As Usual	Change in Sputum Color	MMRC 2: Breathless Only while Hurrying On Flat Ground	No	No	3	Unknown	85	Unknown	Unknown	44	Unknown	98.8	2		y		n		4	70	3	30			y
838	Male	68	6	3	219	28	Diabetes				Pill for Controlling Exacerbations (Azithromycin or Roflumilast) + Daily Controller Inhaler + Rescue Inhaler As Needed	MMRC 3 (Slowed Walking Speed Due To Breathlessness)	Unknown	Unknown	Unknown	Unknown	4	Yes, I Have Been Worse For 1 To 3 Days	Same As Usual	More Than Usual	More Than Usual	More Than Usual	Change in Sputum Color	MMRC 4: Stop to Breathe Every Few Minutes When Walking	No	No	5	Unknown	96	Unknown	89	Unknown	13	Unknown	5		y		n		4	95	3	5
839	Female	62	5	9	192	29	Diabetes	Smoker	2 or More Exacerbations In Last Year		Unknown	MMRC 3 (Slowed Walking Speed Due To Breathlessness)	GOLD STAGE 2 (FEV1 50-79% Predicted)	65	84	Unknown	4	Yes, I Have Been Worse For 1 To 3 Days	Less Than Usual	More Than Usual	More Than Usual	Same As Usual	Change in Sputum Color	MMRC 3: Slowed Walking Speed Due To Breathlessness	No	No	4	84	Unknown	Unknown	Unknown	65	58	98.3	3		y		n		4	85	3	15
840	Female	50	5	7	106	17	Visited ICU for COPD in Last Year	Long Term Oxygen User	Anemia		Daily Controller Inhaler + rescue Inhaler As Needed.	MMRC 5 (Too Breathless To Leave The House Or Breathless When Dressing)	Unknown	Unknown	95	Unknown	5	Yes, I Have Been Worse For More Than 3 days	Less Than Usual	More Than Usual	Less Than Usual	Same As Usual	No Change In Sputum	MMRC 5: Too Breathless To Leave The House Or Breathless When Dressing	No	No	4	95	Unknown	Unknown	94	Unknown	28	Unknown	4		y		n		4	80	3	20
841	Male	49	6	5	165	20	Visited ICU for COPD in Last Year	Diabetes	Acid Reflux		Unknown	MMRC 3 (Slowed Walking Speed Due To Breathlessness)	GOLD STAGE 2 (FEV1 50-79% Predicted)	73	Unknown	93	4	Yes, I Have Been Worse For The Last 24 Hours	NaN	More Than Usual	Same As Usual	More Than Usual	No Change In Sputum	MMRC 4: Stop to Breathe Every Few Minutes When Walking	No	No	3	Unknown	100	93	89	73	60	99.2	4		y		n		4	85	3	15
842	Female	66	5	1	93	18					Unknown	MMRC 3 (Slowed Walking Speed Due To Breathlessness)	GOLD STAGE 2 (FEV1 50-79% Predicted)	62	70	94	3	Yes, I Have Been Worse For 1 To 3 Days	NaN	Same As Usual	More Than Usual	Same As Usual	Increased Sputum Production	MMRC 3: Slowed Walking Speed Due To Breathlessness	No	No	3	70	Unknown	94	Unknown	62	63	Unknown	2		y		y		3	80	3	20
843	Male	68	5	2	101	19	Chronic Kidney Disease				Unknown	MMRC 3 (Slowed Walking Speed Due To Breathlessness)	GOLD STAGE 2 (FEV1 50-79% Predicted)	61	Unknown	95	3	Yes, I Have Been Worse For The Last 24 Hours	Less Than Usual	Less Than Usual	Same As Usual	Same As Usual	No Change In Sputum	MMRC 2: Breathless Only while Hurrying On Flat Ground	No	No	2	Unknown	82	95	96	61	68	98.5	1		n		y		2	80	3	15
844	Female	85	5	4	108	19	Visited ICU for COPD in Last Year				Daily Controller Inhaler + rescue Inhaler As Needed.	MMRC 4 (Stop to Breathe Every Few Minutes When Walking)	GOLD STAGE 3 (FEV1 30-49% Predicted)	46	82	93	4	Yes, I Have Been Worse For More Than 3 days	Less Than Usual	Same As Usual	Same As Usual	Same As Usual	No Change In Sputum	MMRC 4: Stop to Breathe Every Few Minutes When Walking	No	No	2	82	Unknown	93	90	46	43	98.7	3		n		y		2	60	3	40
845	Female	84	5	5	117	20	Needs Help Performing Daily Activities				Pill for Controlling Exacerbations (Azithromycin or Roflumilast) + Daily Controller Inhaler + Rescue Inhaler As Needed	MMRC 5 (Too Breathless To Leave The House Or Breathless When Dressing)	Unknown	Unknown	Unknown	94	5	Yes, I Have Been Worse For The Last 24 Hours	Same As Usual	More Than Usual	Same As Usual	Same As Usual	Change in Sputum Color	MMRC 5: Too Breathless To Leave The House Or Breathless When Dressing	No	No	4	Unknown	94	94	Unknown	Unknown	42	98.3	2		y		n		4	80	3	20
846	Female	76	5	5	117	20	Smoker				Unknown	MMRC 5 (Too Breathless To Leave The House Or Breathless When Dressing)	GOLD STAGE 3 (FEV1 30-49% Predicted)	56	Unknown	94	4	Yes, I Have Been Worse For More Than 3 days	Less Than Usual	More Than Usual	More Than Usual	Same As Usual	Increased Sputum Production	MMRC 5: Too Breathless To Leave The House Or Breathless When Dressing	No	No	5	Unknown	Unknown	94	Unknown	56	49	Unknown	3		y		n		4	80	3	20
847	Male	67	5	8	122	19	Visited ICU for COPD in Last Year	Asthma			Daily Controller Inhaler + rescue Inhaler As Needed.	MMRC 2 (Breathless Only while Hurrying On Flat Ground)	GOLD STAGE 1 (FEV1 80 - 100% Predicted)	86	Unknown	95	4	Yes, I Have Been Worse For 1 To 3 Days	More Than Usual	More Than Usual	More Than Usual	More Than Usual	No Change In Sputum	MMRC 3: Slowed Walking Speed Due To Breathlessness	Yes	Yes	5	Unknown	Unknown	95	92	86	74	100.3	4		y		n		4	85	3	15
848	Male	76	6	0	194	27					Rescue Inhaler Or Nebulizer As Needed For Breathing	MMRC 2 (Breathless Only while Hurrying On Flat Ground)	Unknown	Unknown	84	94	2	No	Same As Usual	Same As Usual	Same As Usual	Same As Usual	No Change In Sputum	MMRC 3: Slowed Walking Speed Due To Breathlessness	No	No	1	84	102	94	94	Unknown	Unknown	Unknown	4		n		y		3	70	2	15
849	Female	78	5	6	151	25					Rescue Inhaler Or Nebulizer As Needed For Breathing	MMRC 3 (Slowed Walking Speed Due To Breathlessness)	GOLD STAGE 2 (FEV1 50-79% Predicted)	65	83	90	3	Yes, I Have Been Worse For The Last 24 Hours	NaN	More Than Usual	Less Than Usual	Same As Usual	No Change In Sputum	MMRC 3: Slowed Walking Speed Due To Breathlessness	No	No	3	83	96	90	89	65	72	98.5	3		y		n		3	70	4	20
850	Male	51	6	1	266	36	Diabetes	Visited ICU for COPD in Last Year	Anemia		Daily Controller Inhaler + rescue Inhaler As Needed.	MMRC 3 (Slowed Walking Speed Due To Breathlessness)	GOLD STAGE 1 (FEV1 80 - 100% Predicted)	93	Unknown	91	4	Yes, I Have Been Worse For More Than 3 days	Less Than Usual	Same As Usual	More Than Usual	Same As Usual	Change in Sputum Color	MMRC 3: Slowed Walking Speed Due To Breathlessness	No	No	3	Unknown	89	91	90	93	Unknown	98.9	2		y		n		3	70	4	30
851	Female	65	4	11	116	24	Asthma	Visited ICU for COPD in Last Year			Daily Controller Inhaler + rescue Inhaler As Needed.	MMRC 5 (Too Breathless To Leave The House Or Breathless When Dressing)	GOLD STAGE 3 (FEV1 30-49% Predicted)	46	Unknown	97	5	Yes, I Have Been Worse For More Than 3 days	More Than Usual	More Than Usual	Less Than Usual	Same As Usual	No Change In Sputum	MMRC 5: Too Breathless To Leave The House Or Breathless When Dressing	No	No	4	Unknown	Unknown	97	Unknown	46	38	Unknown	3		y		n		4	90	3	10
852	Female	46	5	2	91	17	Diabetes	Congestive Heart Failure	High Blood Pressure	Acid Reflux	Daily Controller Inhaler + rescue Inhaler As Needed.	MMRC 2 (Breathless Only while Hurrying On Flat Ground)	GOLD STAGE 2 (FEV1 50-79% Predicted)	58	Unknown	94	4	Yes, I Have Been Worse For More Than 3 days	More Than Usual	More Than Usual	More Than Usual	Same As Usual	No Change In Sputum	MMRC 2: Breathless Only while Hurrying On Flat Ground	Yes	No	3	Unknown	91	94	91	58	49	101.2	4		y		y		4	85	3	15
853	Female	79	5	8	154	24	Unknown				Unknown	MMRC 4 (Stop to Breathe Every Few Minutes When Walking)	GOLD STAGE 4 (FEV1 < 30% Predicted, or < 50% Predicted w/ Chronic Respiratory Failure)	29	Unknown	Unknown	4	No	More Than Usual	Less Than Usual	Less Than Usual	Less Than Usual	No Change In Sputum	MMRC 4: Stop to Breathe Every Few Minutes When Walking	No	No	1	Unknown	80	Unknown	Unknown	29	30	Unknown	2		n		n		1	80	2	20
854	Female	84	5	3	193	35	Congestive Heart Failure	Long Term Oxygen User			Daily Controller Inhaler + rescue Inhaler As Needed.	MMRC 3 (Slowed Walking Speed Due To Breathlessness)	GOLD STAGE 3 (FEV1 30-49% Predicted)	47	Unknown	Unknown	4	Yes, I Have Been Worse For The Last 24 Hours	Same As Usual	Same As Usual	Same As Usual	Same As Usual	Increased Sputum Production	MMRC 3: Slowed Walking Speed Due To Breathlessness	No	No	3	Unknown	87	Unknown	Unknown	47	Unknown	Unknown	3		y		n		3	70	4	15
855	Male	71	5	8	193	30	Visited ICU for COPD in Last Year	Smoker	Acid Reflux		Unknown	MMRC 2 (Breathless Only while Hurrying On Flat Ground)	Unknown	Unknown	77	93	4	Yes, I Have Been Worse For 1 To 3 Days	Same As Usual	More Than Usual	Less Than Usual	Same As Usual	No Change In Sputum	MMRC 3: Slowed Walking Speed Due To Breathlessness	No	No	3	77	85	93	93	Unknown	Unknown	99.1	3		y		y		4	70	3	30
856	Male	86	5	11	196	28	Coronary Artery Disease	Asthma	Lives Alone		Pill for Controlling Exacerbations (Azithromycin or Roflumilast) + Daily Controller Inhaler + Rescue Inhaler As Needed	MMRC 3 (Slowed Walking Speed Due To Breathlessness)	Unknown	Unknown	83	94	4	Yes, I Have Been Worse For 1 To 3 Days	Less Than Usual	More Than Usual	Less Than Usual	Same As Usual	No Change In Sputum	MMRC 3: Slowed Walking Speed Due To Breathlessness	No	No	3	83	Unknown	94	Unknown	Unknown	Unknown	Unknown	2		y		y		3	70	4	30
857	Female	49	5	5	182	31	Pulmonary Hypertension	Diabetes	Long Term Oxygen User	Coronary Artery Disease	Unknown	MMRC 5 (Too Breathless To Leave The House Or Breathless When Dressing)	GOLD STAGE 2 (FEV1 50-79% Predicted)	64	Unknown	94	4	Yes, I Have Been Worse For More Than 3 days	Same As Usual	Less Than Usual	More Than Usual	Same As Usual	Increased Sputum Production	MMRC 5: Too Breathless To Leave The House Or Breathless When Dressing	No	No	4	Unknown	71	94	94	64	58	98.5	2		y		n		3	70	4	30
858	Male	75	5	7	175	28	Visited ICU for COPD in Last Year	Anemia			Daily Controller Inhaler + rescue Inhaler As Needed.	MMRC 3 (Slowed Walking Speed Due To Breathlessness)	GOLD STAGE 3 (FEV1 30-49% Predicted)	48	78	95	4	Yes, I Have Been Worse For The Last 24 Hours	Same As Usual	More Than Usual	Less Than Usual	Less Than Usual	No Change In Sputum	MMRC 4: Stop to Breathe Every Few Minutes When Walking	No	No	3	78	82	95	94	48	54	98.8	2		y		y		3	80	4	20
859	Female	81	5	2	117	22	Visited ICU for COPD in Last Year				Pill for Controlling Exacerbations (Azithromycin or Roflumilast) + Daily Controller Inhaler + Rescue Inhaler As Needed	MMRC 5 (Too Breathless To Leave The House Or Breathless When Dressing)	GOLD STAGE 3 (FEV1 30-49% Predicted)	39	71	92	5	Yes, I Have Been Worse For The Last 24 Hours	Less Than Usual	More Than Usual	Less Than Usual	Same As Usual	No Change In Sputum	MMRC 5: Too Breathless To Leave The House Or Breathless When Dressing	No	No	4	71	100	92	90	39	Unknown	99.2	4		y		n		4	90	3	10
860	Female	79	5	2	101	19	Coronary Artery Disease	Diabetes	High Blood Pressure	2 or More Exacerbations In Last Year	Unknown	MMRC 4 (Stop to Breathe Every Few Minutes When Walking)	GOLD STAGE 3 (FEV1 30-49% Predicted)	35	85	95	4	Yes, I Have Been Worse For More Than 3 days	Same As Usual	More Than Usual	Less Than Usual	Less Than Usual	No Change In Sputum	MMRC 5: Too Breathless To Leave The House Or Breathless When Dressing	No	No	4	85	97	95	Unknown	35	Unknown	99.2	4		y		n		4	90	3	10
861	Male	77	5	10	177	26	Smoker	Acid Reflux			Daily Controller Inhaler + rescue Inhaler As Needed.	MMRC 1 (Breathless Only With Demanding Exercise)	Unknown	Unknown	Unknown	96	2	No	Same As Usual	Less Than Usual	Same As Usual	Same As Usual	No Change In Sputum	MMRC 1: Breathless Only With Demanding Exercise	No	No	1	Unknown	99	96	92	Unknown	53	98.6	3		n		y		3	70	2	30
862	Male	68	5	6	109	18					Daily Controller Inhaler + rescue Inhaler As Needed.	MMRC 3 (Slowed Walking Speed Due To Breathlessness)	GOLD STAGE 2 (FEV1 50-79% Predicted)	57	86	93	3	Yes, I Have Been Worse For The Last 24 Hours	Same As Usual	Same As Usual	More Than Usual	Same As Usual	Change in Sputum Color	MMRC 3: Slowed Walking Speed Due To Breathlessness	No	No	3	86	103	93	Unknown	57	Unknown	98.9	4		y		n		4	90	3	10
863	Male	51	5	5	111	19	Hospitalized for COPD in Last Year	Visited ICU for COPD in Last Year	Smoker	Long Term Oxygen User	Daily Controller Inhaler + rescue Inhaler As Needed.	MMRC 1 (Breathless Only With Demanding Exercise)	GOLD STAGE 4 (FEV1 < 30% Predicted, or < 50% Predicted w/ Chronic Respiratory Failure)	23	68	95	5	Yes, I Have Been Worse For 1 To 3 Days	Less Than Usual	More Than Usual	Less Than Usual	Less Than Usual	No Change In Sputum	MMRC 2: Breathless Only while Hurrying On Flat Ground	No	Yes	3	68	64	95	92	23	15	98.9	4		y		n		4	90	3	10
864	Male	56	6	0	151	21	Asthma	Chronic Kidney Disease	High Blood Pressure		Pill for Controlling Exacerbations (Azithromycin or Roflumilast) + Daily Controller Inhaler + Rescue Inhaler As Needed	MMRC 3 (Slowed Walking Speed Due To Breathlessness)	GOLD STAGE 3 (FEV1 30-49% Predicted)	43	Unknown	Unknown	4	Yes, I Have Been Worse For The Last 24 Hours	Same As Usual	Same As Usual	Less Than Usual	Same As Usual	No Change In Sputum	MMRC 3: Slowed Walking Speed Due To Breathlessness	No	No	2	Unknown	90	Unknown	93	43	43	99	2		n		y		2	80-	3	20
865	Male	80	6	1	207	28					Daily Controller Inhaler + rescue Inhaler As Needed.	MMRC 4 (Stop to Breathe Every Few Minutes When Walking)	GOLD STAGE 1 (FEV1 80 - 100% Predicted)	95	70	Unknown	3	Yes, I Have Been Worse For 1 To 3 Days	Less Than Usual	Same As Usual	More Than Usual	Same As Usual	Change in Sputum Color	MMRC 4: Stop to Breathe Every Few Minutes When Walking	No	No	3	70	Unknown	Unknown	92	95	Unknown	98.5	2		y		y		3	70	4	30
866	Female	49	4	11	92	19	Diabetes	Lives Alone	Acid Reflux		Pill for Controlling Exacerbations (Azithromycin or Roflumilast) + Daily Controller Inhaler + Rescue Inhaler As Needed	MMRC 3 (Slowed Walking Speed Due To Breathlessness)	GOLD STAGE 3 (FEV1 30-49% Predicted)	48	Unknown	94	4	Yes, I Have Been Worse For The Last 24 Hours	Less Than Usual	Less Than Usual	Less Than Usual	Same As Usual	No Change In Sputum	MMRC 3: Slowed Walking Speed Due To Breathlessness	Yes	No	2	Unknown	Unknown	94	Unknown	48	47	101	4		n		y		4	65	3	35
867	Female	66	5	7	125	20	2 or More Exacerbations In Last Year	Lives Alone			Rescue Inhaler Or Nebulizer As Needed For Breathing	MMRC 1 (Breathless Only With Demanding Exercise)	GOLD STAGE 3 (FEV1 30-49% Predicted)	41	87	95	3	Yes, I Have Been Worse For 1 To 3 Days	Same As Usual	Less Than Usual	More Than Usual	Less Than Usual	Both Increased Sputum Production And Change in Sputum Color	MMRC 1: Breathless Only With Demanding Exercise	No	No	3	87	83	95	93	41	39	Unknown	2		y		y		3	70	2	30
868	Male	51	6	1	185	25	Asthma	Hospitalized for COPD in Last Year	High Blood Pressure		Unknown	MMRC 4 (Stop to Breathe Every Few Minutes When Walking)	Unknown	Unknown	84	93	4	Yes, I Have Been Worse For More Than 3 days	More Than Usual	More Than Usual	More Than Usual	Same As Usual	No Change In Sputum	MMRC 4: Stop to Breathe Every Few Minutes When Walking	No	No	4	84	101	93	91	Unknown	55	98.7	4		y		n		4	90	3	10
869	Female	48	5	9	192	29	Diabetes	Anemia	Smoker		Pill for Controlling Exacerbations (Azithromycin or Roflumilast) + Daily Controller Inhaler + Rescue Inhaler As Needed	MMRC 4 (Stop to Breathe Every Few Minutes When Walking)	GOLD STAGE 4 (FEV1 < 30% Predicted, or < 50% Predicted w/ Chronic Respiratory Failure)	25	78	93	4	Yes, I Have Been Worse For More Than 3 days	Less Than Usual	More Than Usual	More Than Usual	Same As Usual	Both Increased Sputum Production And Change in Sputum Color	MMRC 5: Too Breathless To Leave The House Or Breathless When Dressing	No	No	5	78	Unknown	93	89	25	18	98.8	5		y		n		4	95	3	5
870	Female	52	5	3	160	29	Unknown				Pill for Controlling Exacerbations (Azithromycin or Roflumilast) + Daily Controller Inhaler + Rescue Inhaler As Needed	MMRC 3 (Slowed Walking Speed Due To Breathlessness)	GOLD STAGE 4 (FEV1 < 30% Predicted, or < 50% Predicted w/ Chronic Respiratory Failure)	30	Unknown	93	4	Yes, I Have Been Worse For 1 To 3 Days	Same As Usual	More Than Usual	Same As Usual	More Than Usual	Increased Sputum Production	MMRC 4: Stop to Breathe Every Few Minutes When Walking	No	No	4	Unknown	69	93	91	30	25	98.6	3		y		n		4	80	3	20
871	Male	78	5	10	122	18					Rescue Inhaler Or Nebulizer As Needed For Breathing	MMRC 3 (Slowed Walking Speed Due To Breathlessness)	Unknown	Unknown	Unknown	95	2	Yes, I Have Been Worse For 1 To 3 Days	NaN	Less Than Usual	Same As Usual	Same As Usual	Both Increased Sputum Production And Change in Sputum Color	MMRC 3: Slowed Walking Speed Due To Breathlessness	No	No	3	Unknown	79	95	95	Unknown	62	98.4	2		n		y		3	70	4	15
872	Female	53	5	2	160	30	Pulmonary Hypertension	Diabetes			Daily Controller Inhaler + rescue Inhaler As Needed.	MMRC 4 (Stop to Breathe Every Few Minutes When Walking)	GOLD STAGE 2 (FEV1 50-79% Predicted)	63	Unknown	Unknown	3	Yes, I Have Been Worse For The Last 24 Hours	Same As Usual	Same As Usual	Less Than Usual	Less Than Usual	No Change In Sputum	MMRC 4: Stop to Breathe Every Few Minutes When Walking	No	No	2	Unknown	82	Unknown	89	63	Unknown	98.4	4		n		y		4	80	3	20
873	Female	67	5	0	160	32	Congestive Heart Failure	High Blood Pressure			Unknown	MMRC 3 (Slowed Walking Speed Due To Breathlessness)	GOLD STAGE 4 (FEV1 < 30% Predicted, or < 50% Predicted w/ Chronic Respiratory Failure)	36	Unknown	92	3	Yes, I Have Been Worse For The Last 24 Hours	Less Than Usual	More Than Usual	Same As Usual	More Than Usual	Increased Sputum Production	MMRC 4: Stop to Breathe Every Few Minutes When Walking	No	Yes	4	Unknown	113	92	89	36	23	98.9	5		y		n		4	95	3	5
874	Male	67	5	8	161	25					Daily Controller Inhaler + rescue Inhaler As Needed.	MMRC 3 (Slowed Walking Speed Due To Breathlessness)	GOLD STAGE 1 (FEV1 80 - 100% Predicted)	95	Unknown	Unknown	2	Yes, I Have Been Worse For The Last 24 Hours	More Than Usual	More Than Usual	More Than Usual	More Than Usual	No Change In Sputum	MMRC 5: Too Breathless To Leave The House Or Breathless When Dressing	No	No	5	Unknown	Unknown	Unknown	89	95	89	98.5	4		y		n		4	90	3	10
875	Male	73	5	5	141	24					Unknown	MMRC 3 (Slowed Walking Speed Due To Breathlessness)	GOLD STAGE 1 (FEV1 80 - 100% Predicted)	89	74	95	3	Yes, I Have Been Worse For 1 To 3 Days	NaN	More Than Usual	More Than Usual	More Than Usual	Both Increased Sputum Production And Change in Sputum Color	MMRC 4: Stop to Breathe Every Few Minutes When Walking	No	No	5	74	76	95	Unknown	89	84	98.7	2		y		n		4	90	3	10
876	Female	48	5	7	125	20	Asthma	Pulmonary Hypertension	Coronary Artery Disease	High Blood Pressure	Daily Controller Inhaler + rescue Inhaler As Needed.	MMRC 1 (Breathless Only With Demanding Exercise)	GOLD STAGE 2 (FEV1 50-79% Predicted)	64	66	Unknown	3	Yes, I Have Been Worse For The Last 24 Hours	Less Than Usual	More Than Usual	More Than Usual	Same As Usual	Increased Sputum Production	MMRC 1: Breathless Only With Demanding Exercise	No	No	4	66	76	Unknown	91	64	55	99	3		y		n		4	70	3	30
877	Female	53	5	4	148	26	Diabetes	Smoker			Unknown	MMRC 3 (Slowed Walking Speed Due To Breathlessness)	GOLD STAGE 4 (FEV1 < 30% Predicted, or < 50% Predicted w/ Chronic Respiratory Failure)	38	83	93	3	Yes, I Have Been Worse For The Last 24 Hours	More Than Usual	Less Than Usual	Same As Usual	Less Than Usual	No Change In Sputum	MMRC 3: Slowed Walking Speed Due To Breathlessness	Yes	No	3	83	92	93	93	38	35	100.7	3		n		y		3	60	2	40
878	Female	44	5	4	142	25	High Blood Pressure	2 or More Exacerbations In Last Year			Pill for Controlling Exacerbations (Azithromycin or Roflumilast) + Daily Controller Inhaler + Rescue Inhaler As Needed	MMRC 4 (Stop to Breathe Every Few Minutes When Walking)	Unknown	Unknown	67	93	4	Yes, I Have Been Worse For More Than 3 days	Less Than Usual	More Than Usual	Same As Usual	Same As Usual	Both Increased Sputum Production And Change in Sputum Color	MMRC 4: Stop to Breathe Every Few Minutes When Walking	No	No	4	67	Unknown	93	Unknown	Unknown	55	99	2		y		n		4	70	3	30
879	Male	48	6	0	187	26	Diabetes	High Blood Pressure			Rescue Inhaler Or Nebulizer As Needed For Breathing	MMRC 1 (Breathless Only With Demanding Exercise)	GOLD STAGE 2 (FEV1 50-79% Predicted)	76	90	95	2	Yes, I Have Been Worse For 1 To 3 Days	NaN	Less Than Usual	More Than Usual	Less Than Usual	No Change In Sputum	MMRC 1: Breathless Only With Demanding Exercise	No	No	3	90	Unknown	95	Unknown	76	69	98.5	3		y		n		3	60	4	40
880	Male	62	5	7	231	37	Pulmonary Hypertension	Chronic Kidney Disease	Long Term Oxygen User		Pill for Controlling Exacerbations (Azithromycin or Roflumilast) + Daily Controller Inhaler + Rescue Inhaler As Needed	MMRC 2 (Breathless Only while Hurrying On Flat Ground)	Unknown	Unknown	92	91	4	Yes, I Have Been Worse For 1 To 3 Days	Same As Usual	More Than Usual	Same As Usual	Same As Usual	Change in Sputum Color	MMRC 4: Stop to Breathe Every Few Minutes When Walking	No	No	4	92	109	91	89	Unknown	24	99.3	4		y		n		4	90	3	10
881	Male	52	6	2	289	38	Diabetes	Long Term Oxygen User			Daily Controller Inhaler + rescue Inhaler As Needed.	MMRC 5 (Too Breathless To Leave The House Or Breathless When Dressing)	GOLD STAGE 2 (FEV1 50-79% Predicted)	63	80	92	4	Yes, I Have Been Worse For 1 To 3 Days	More Than Usual	More Than Usual	More Than Usual	Same As Usual	Change in Sputum Color	MMRC 5: Too Breathless To Leave The House Or Breathless When Dressing	No	No	5	80	76	92	Unknown	63	Unknown	98.8	2		y		n		4	90	3	10
882	Female	88	5	6	169	28	Hospitalized for COPD in Last Year	Coronary Artery Disease	Lives Alone		Rescue Inhaler Or Nebulizer As Needed For Breathing	MMRC 1 (Breathless Only With Demanding Exercise)	GOLD STAGE 2 (FEV1 50-79% Predicted)	63	79	93	3	Yes, I Have Been Worse For More Than 3 days	NaN	Same As Usual	Less Than Usual	Same As Usual	No Change In Sputum	MMRC 5: Too Breathless To Leave The House Or Breathless When Dressing	No	No	3	79	82	93	90	63	46	Unknown	4		y		n		4	80	3	20		y
883	Female	54	5	3	154	28	Coronary Artery Disease	Visited ICU for COPD in Last Year			Pill for Controlling Exacerbations (Azithromycin or Roflumilast) + Daily Controller Inhaler + Rescue Inhaler As Needed	MMRC 5 (Too Breathless To Leave The House Or Breathless When Dressing)	GOLD STAGE 3 (FEV1 30-49% Predicted)	42	75	93	5	Yes, I Have Been Worse For More Than 3 days	More Than Usual	More Than Usual	Less Than Usual	Less Than Usual	No Change In Sputum	MMRC 5: Too Breathless To Leave The House Or Breathless When Dressing	No	No	4	75	Unknown	93	Unknown	42	Unknown	98.8	2		y		n		4	90	3	10
884	Female	78	4	11	164	34	Diabetes	2 or More Exacerbations In Last Year	High Blood Pressure		Pill for Controlling Exacerbations (Azithromycin or Roflumilast) + Daily Controller Inhaler + Rescue Inhaler As Needed	MMRC 2 (Breathless Only while Hurrying On Flat Ground)	GOLD STAGE 1 (FEV1 80 - 100% Predicted)	98	84	90	4	Yes, I Have Been Worse For More Than 3 days	More Than Usual	More Than Usual	More Than Usual	Same As Usual	Increased Sputum Production	MMRC 2: Breathless Only while Hurrying On Flat Ground	No	No	4	84	Unknown	90	88	98	89	99	3		y		n		3	70	4	30
885	Male	68	5	4	154	27					Rescue Inhaler Or Nebulizer As Needed For Breathing	MMRC 5 (Too Breathless To Leave The House Or Breathless When Dressing)	Unknown	Unknown	Unknown	95	4	Yes, I Have Been Worse For 1 To 3 Days	Less Than Usual	More Than Usual	Same As Usual	Same As Usual	Increased Sputum Production	MMRC 5: Too Breathless To Leave The House Or Breathless When Dressing	No	No	4	Unknown	88	95	94	Unknown	49	Unknown	3		y		n		3	70	4	30
886	Female	72	5	4	159	28					Pill for Controlling Exacerbations (Azithromycin or Roflumilast) + Daily Controller Inhaler + Rescue Inhaler As Needed	MMRC 4 (Stop to Breathe Every Few Minutes When Walking)	Unknown	Unknown	81	94	4	No	Same As Usual	Same As Usual	Same As Usual	Same As Usual	No Change In Sputum	MMRC 5: Too Breathless To Leave The House Or Breathless When Dressing	No	No	1	81	99	94	95	Unknown	54	98.9	2		n		y		2	80	3	20		y
887	Male	49	5	8	225	35	Coronary Artery Disease	Asthma			Rescue Inhaler Or Nebulizer As Needed For Breathing	MMRC 2 (Breathless Only while Hurrying On Flat Ground)	GOLD STAGE 2 (FEV1 50-79% Predicted)	64	75	92	3	Yes, I Have Been Worse For More Than 3 days	NaN	Same As Usual	More Than Usual	Same As Usual	Change in Sputum Color	MMRC 2: Breathless Only while Hurrying On Flat Ground	Yes	No	3	75	89	92	91	64	65	101.1	4		n		y		4	75	3	25
888	Male	77	5	9	126	19	Asthma	Needs Help Performing Daily Activities			Daily Controller Inhaler + rescue Inhaler As Needed.	MMRC 2 (Breathless Only while Hurrying On Flat Ground)	GOLD STAGE 4 (FEV1 < 30% Predicted, or < 50% Predicted w/ Chronic Respiratory Failure)	32	Unknown	96	3	Yes, I Have Been Worse For More Than 3 days	Same As Usual	Less Than Usual	Same As Usual	Same As Usual	Increased Sputum Production	MMRC 2: Breathless Only while Hurrying On Flat Ground	No	No	3	Unknown	90	96	96	32	29	98.7	3		y		y		3	70	4	30
889	Male	49	4	11	131	27	Chronic Kidney Disease				Unknown	MMRC 1 (Breathless Only With Demanding Exercise)	GOLD STAGE 2 (FEV1 50-79% Predicted)	71	84	92	2	Yes, I Have Been Worse For More Than 3 days	Same As Usual	More Than Usual	Less Than Usual	Less Than Usual	No Change In Sputum	MMRC 1: Breathless Only With Demanding Exercise	No	No	3	84	Unknown	92	Unknown	71	Unknown	Unknown	2		y		n		4	70	3	30
890	Male	51	6	0	230	32	Anemia				Daily Controller Inhaler + rescue Inhaler As Needed.	MMRC 5 (Too Breathless To Leave The House Or Breathless When Dressing)	GOLD STAGE 4 (FEV1 < 30% Predicted, or < 50% Predicted w/ Chronic Respiratory Failure)	34	94	Unknown	4	Yes, I Have Been Worse For More Than 3 days	More Than Usual	Less Than Usual	Less Than Usual	Less Than Usual	No Change In Sputum	MMRC 5: Too Breathless To Leave The House Or Breathless When Dressing	No	No	3	94	105	Unknown	90	34	39	Unknown	3		n		y		3	70	2	30
891	Male	80	6	2	213	28	Unknown				Daily Controller Inhaler + rescue Inhaler As Needed.	MMRC 5 (Too Breathless To Leave The House Or Breathless When Dressing)	Unknown	Unknown	70	Unknown	4	Yes, I Have Been Worse For More Than 3 days	Less Than Usual	More Than Usual	Same As Usual	More Than Usual	No Change In Sputum	MMRC 5: Too Breathless To Leave The House Or Breathless When Dressing	No	No	4	70	95	Unknown	90	Unknown	32	Unknown	3		y		n		4	70	3	30
892	Female	81	5	2	176	33	Coronary Artery Disease	Smoker			Daily Controller Inhaler + rescue Inhaler As Needed.	MMRC 4 (Stop to Breathe Every Few Minutes When Walking)	GOLD STAGE 1 (FEV1 80 - 100% Predicted)	87	Unknown	Unknown	4	Yes, I Have Been Worse For The Last 24 Hours	Same As Usual	More Than Usual	More Than Usual	Same As Usual	Both Increased Sputum Production And Change in Sputum Color	MMRC 5: Too Breathless To Leave The House Or Breathless When Dressing	No	Yes	5	Unknown	85	Unknown	Unknown	87	Unknown	98.3	2		y		n		4	95	3	5
893	Female	80	5	7	200	32	Diabetes	Needs Help Performing Daily Activities			Pill for Controlling Exacerbations (Azithromycin or Roflumilast) + Daily Controller Inhaler + Rescue Inhaler As Needed	MMRC 2 (Breathless Only while Hurrying On Flat Ground)	GOLD STAGE 4 (FEV1 < 30% Predicted, or < 50% Predicted w/ Chronic Respiratory Failure)	36	71	91	4	Yes, I Have Been Worse For More Than 3 days	More Than Usual	More Than Usual	Same As Usual	More Than Usual	Increased Sputum Production	MMRC 3: Slowed Walking Speed Due To Breathlessness	No	No	4	71	84	91	87	36	Unknown	98.5	5		y		n		4	90	3	10
894	Male	56	6	1	259	35	High Blood Pressure	Acid Reflux			Unknown	MMRC 5 (Too Breathless To Leave The House Or Breathless When Dressing)	Unknown	Unknown	Unknown	94	4	Yes, I Have Been Worse For The Last 24 Hours	More Than Usual	Less Than Usual	Less Than Usual	Same As Usual	No Change In Sputum	MMRC 5: Too Breathless To Leave The House Or Breathless When Dressing	No	No	3	Unknown	72	94	91	Unknown	47	98.4	3		n		y		3	70	4	30
895	Male	69	5	7	131	21	Hospitalized for COPD in Last Year	Diabetes	Smoker	Lives Alone	Unknown	MMRC 3 (Slowed Walking Speed Due To Breathlessness)	Unknown	Unknown	82	96	4	Yes, I Have Been Worse For The Last 24 Hours	Same As Usual	Less Than Usual	Less Than Usual	Same As Usual	No Change In Sputum	MMRC 3: Slowed Walking Speed Due To Breathlessness	No	No	2	82	92	96	96	Unknown	Unknown	98.8	3		n		y		3	60	2	40
896	Male	80	6	2	274	36	2 or More Exacerbations In Last Year				Unknown	MMRC 2 (Breathless Only while Hurrying On Flat Ground)	Unknown	Unknown	Unknown	90	4	No	Less Than Usual	Same As Usual	Less Than Usual	Same As Usual	No Change In Sputum	MMRC 2: Breathless Only while Hurrying On Flat Ground	No	No	1	Unknown	Unknown	90	91	Unknown	46	Unknown	3		n		n		1	90	2	10
897	Female	76	5	7	125	20	Coronary Artery Disease	Chronic Kidney Disease	Needs Help Performing Daily Activities	Anemia	Pill for Controlling Exacerbations (Azithromycin or Roflumilast) + Daily Controller Inhaler + Rescue Inhaler As Needed	MMRC 3 (Slowed Walking Speed Due To Breathlessness)	Unknown	Unknown	81	92	4	Yes, I Have Been Worse For More Than 3 days	Same As Usual	More Than Usual	Same As Usual	Same As Usual	Both Increased Sputum Production And Change in Sputum Color	MMRC 3: Slowed Walking Speed Due To Breathlessness	Yes	No	3	81	72	92	93	Unknown	55	100.4	3		y		n		3	70	4	30
898	Female	59	5	2	176	33	Chronic Kidney Disease	Congestive Heart Failure	Smoker		Daily Controller Inhaler + rescue Inhaler As Needed.	MMRC 4 (Stop to Breathe Every Few Minutes When Walking)	Unknown	Unknown	70	91	4	Yes, I Have Been Worse For More Than 3 days	Same As Usual	Less Than Usual	More Than Usual	Same As Usual	Change in Sputum Color	MMRC 4: Stop to Breathe Every Few Minutes When Walking	Yes	Yes	4	70	60	91	89	Unknown	87	98.6	3		y		y		4	80	3	20
899	Male	83	5	9	185	28	Visited ICU for COPD in Last Year	High Blood Pressure	Acid Reflux		Pill for Controlling Exacerbations (Azithromycin or Roflumilast) + Daily Controller Inhaler + Rescue Inhaler As Needed	MMRC 5 (Too Breathless To Leave The House Or Breathless When Dressing)	Unknown	Unknown	Unknown	Unknown	5	Yes, I Have Been Worse For More Than 3 days	Less Than Usual	Same As Usual	Less Than Usual	Same As Usual	No Change In Sputum	MMRC 5: Too Breathless To Leave The House Or Breathless When Dressing	No	Yes	3	Unknown	86	Unknown	91	Unknown	Unknown	98.9	2		n		y		2	70	3	30
900	Male	79	5	6	163	27	Unknown				Daily Controller Inhaler + rescue Inhaler As Needed.	MMRC 5 (Too Breathless To Leave The House Or Breathless When Dressing)	Unknown	Unknown	88	94	4	Yes, I Have Been Worse For 1 To 3 Days	Less Than Usual	Less Than Usual	Less Than Usual	Same As Usual	No Change In Sputum	MMRC 5: Too Breathless To Leave The House Or Breathless When Dressing	No	No	3	88	Unknown	94	92	Unknown	43	Unknown	3		n		y		3	80	2	20

## Sheet: Sheet2
	Gender	Age	Height(ft)	Height(in)	Weight (lb)	Risk Factor 1	Risk Factor 2	Risk Factor 3	Risk Factor 4	Risk Factor 5	Risk Factor 6	Current Medication	Baseline Heart Rate	Baseline Peak Flow	Usual Difficulty Controlling Asthma	Profile Severity (1-5)	Recent Exposure to Allergens?	% Controller Medication Taken Over Last Week	Recent Worsening in Symptoms	Short of Breath?	Cough?	Infection?	Asthma Symptoms Interfere With Daily Activity More Than Usual?	Rescue Inhaler Usage More Than Usual?	Asthma Symptoms Wake You Up At Night More Than Usual?	Symptom Severity (1-5)	Baseline Heart Rate	Baseline Peak Flow	Current Heart Rate	Current Peak Flow	Peak Flow After Inhaler	Current Temperature	Vitals Severity (1-5)		Exacerbation (Y/N)		Asthma Controlled? (1-4)		Final Triage 1 (1-4)	Confidence (%)	Final Triage 2 (1-4)	Confidence (%)		Highly Unrealistic Case (Y)	Highly Uncertain (Y)
