# Supplementary material for: A machine learning approach to triaging patients with chronic obstructive pulmonary disease
Source: PLoS One. 2017 Nov 22;12(11):e0188532. doi: 10.1371/journal.pone.0188532 (PMC5699810; doi:10.1371/journal.pone.0188532)
Supplement: S1 Dataset — This file includes all the data used for training and validation. (ZIP) [file pone.0188532.s004.zip › Data/datasets/Dr3_1401_1500.xlsx]

## Sheet: Sheet1
	Gender	Age	Height(ft)	Height(in)	Weight (lb)	BMI	Risk Factor 1	Risk Factor 2	Risk Factor 3	Risk Factor 4	Current Medication	Baseline Dyspnea (MMRC)	COPD Gold Stage	Baseline FEV1	Baseline Heart Rate	Baseline Pulse Ox	Profile Severity (1-5)	Recent Worsening in Symptoms?	% Controller Medication Taken Over Last Week	Short of Breath?	Cough?	Wheezing?	Sputum?	Current Dyspnea (MMRC)	Infection?	Respiratory Symptoms Wake You Up At Night More Than Usual?	Symptom Severity (1-5)	Baseline Heart Rate	Current Heart Rate	Baseline Pulse Ox	Current Pulse Ox	Baseline FEV1 (% Predicted)	Current FEV1 (% Predicted)	Current Temperature	Vitals Severity (1-5)		Exacerbation (Y/N)		Alternate Diagnosis? (y/n)		Final Triage 1 (1-4)	Confidence 1 (%)	Final Triage 2 (1-4)	Confidence 2 (%)		Highly Unrealistic Case (Y)	Highly Uncertain (Y)
1401	Female	68	5	7	150	24	Asthma	Visited ICU for COPD in Last Year			Rescue Inhaler Or Nebulizer As Needed For Breathing	MMRC 3 (Slowed Walking Speed Due To Breathlessness)	GOLD STAGE 1 (FEV1 80 - 100% Predicted)	91	89	90	2	Yes, I Have Been Worse For More Than 3 days	NaN	Less Than Usual	More Than Usual	Less Than Usual	Both Increased Sputum Production And Change in Sputum Color	MMRC 2: Breathless Only while Hurrying On Flat Ground	No	No	2	89	111	90	Unknown	91	Unknown	98.8	4		N		Y		4	70	3	30
1402	Male	68	5	7	118	19	Diabetes	Lives Alone	High Blood Pressure		Daily Controller Inhaler + rescue Inhaler As Needed.	MMRC 4 (Stop to Breathe Every Few Minutes When Walking)	GOLD STAGE 4 (FEV1 < 30% Predicted, or < 50% Predicted w/ Chronic Respiratory Failure)	34	Unknown	93	4	Yes, I Have Been Worse For More Than 3 days	More Than Usual	More Than Usual	Less Than Usual	Same As Usual	No Change In Sputum	MMRC 4: Stop to Breathe Every Few Minutes When Walking	No	No	2	Unknown	94	93	Unknown	34	28	98.7	3		N		N		3	60	20	40
1403	Female	79	5	1	186	36	2 or More Exacerbations In Last Year				Pill for Controlling Exacerbations (Azithromycin or Roflumilast) + Daily Controller Inhaler + Rescue Inhaler As Needed	MMRC 4 (Stop to Breathe Every Few Minutes When Walking)	GOLD STAGE 3 (FEV1 30-49% Predicted)	38	83	Unknown	4	Yes, I Have Been Worse For The Last 24 Hours	More Than Usual	More Than Usual	More Than Usual	More Than Usual	Increased Sputum Production	MMRC 4: Stop to Breathe Every Few Minutes When Walking	No	No	4	83	64	Unknown	Unknown	38	Unknown	98.8	3		Y		N		3	70	4	30
1404	Male	74	5	10	136	20	Pulmonary Hypertension	2 or More Exacerbations In Last Year	Lives Alone		Unknown	MMRC 4 (Stop to Breathe Every Few Minutes When Walking)	GOLD STAGE 4 (FEV1 < 30% Predicted, or < 50% Predicted w/ Chronic Respiratory Failure)	24	72	93	5	Yes, I Have Been Worse For 1 To 3 Days	Less Than Usual	More Than Usual	More Than Usual	Same As Usual	Change in Sputum Color	MMRC 5: Too Breathless To Leave The House Or Breathless When Dressing	No	No	3	72	Unknown	93	90	24	Unknown	Unknown	4		Y		N		4	60	3	40
1405	Female	85	5	4	131	23	Hospitalized for COPD in Last Year				Unknown	MMRC 3 (Slowed Walking Speed Due To Breathlessness)	GOLD STAGE 4 (FEV1 < 30% Predicted, or < 50% Predicted w/ Chronic Respiratory Failure)	36	90	93	4	Yes, I Have Been Worse For More Than 3 days	More Than Usual	Less Than Usual	Less Than Usual	Same As Usual	No Change In Sputum	MMRC 3: Slowed Walking Speed Due To Breathlessness	No	No	1	90	Unknown	93	92	36	41	99.3	3		N		N		1	60	2	40
1406	Female	80	5	8	206	32	Coronary Artery Disease	Needs Help Performing Daily Activities			Unknown	MMRC 4 (Stop to Breathe Every Few Minutes When Walking)	Unknown	Unknown	Unknown	95	3	Yes, I Have Been Worse For More Than 3 days	Same As Usual	More Than Usual	Less Than Usual	Same As Usual	No Change In Sputum	MMRC 5: Too Breathless To Leave The House Or Breathless When Dressing	No	No	2	Unknown	108	95	95	Unknown	50	98.6	4		N		Y		4	60	3	40			Y	increased heart rate could be coronary heart diseaser related
1407	Male	68	6	1	229	31	Visited ICU for COPD in Last Year	Congestive Heart Failure	Needs Help Performing Daily Activities		Daily Controller Inhaler + rescue Inhaler As Needed.	MMRC 3 (Slowed Walking Speed Due To Breathlessness)	GOLD STAGE 4 (FEV1 < 30% Predicted, or < 50% Predicted w/ Chronic Respiratory Failure)	39	73	92	5	Yes, I Have Been Worse For The Last 24 Hours	More Than Usual	More Than Usual	More Than Usual	Same As Usual	No Change In Sputum	MMRC 4: Stop to Breathe Every Few Minutes When Walking	Yes	No	3	73	80	92	89	39	27	101.8	5		Y		N		4	80	3	20
1408	Male	79	6	1	237	32	Needs Help Performing Daily Activities				Rescue Inhaler Or Nebulizer As Needed For Breathing	MMRC 3 (Slowed Walking Speed Due To Breathlessness)	Unknown	Unknown	76	Unknown	3	Yes, I Have Been Worse For The Last 24 Hours	NaN	More Than Usual	Same As Usual	Same As Usual	Both Increased Sputum Production And Change in Sputum Color	MMRC 3: Slowed Walking Speed Due To Breathlessness	No	No	3	76	83	Unknown	Unknown	Unknown	80	98.7	1		N		N		2	90	1	10			Y
1409	Male	41	5	11	126	18	Visited ICU for COPD in Last Year	Coronary Artery Disease			Daily Controller Inhaler + rescue Inhaler As Needed.	MMRC 3 (Slowed Walking Speed Due To Breathlessness)	GOLD STAGE 1 (FEV1 80 - 100% Predicted)	86	88	93	2	Yes, I Have Been Worse For 1 To 3 Days	Less Than Usual	More Than Usual	Same As Usual	More Than Usual	Both Increased Sputum Production And Change in Sputum Color	MMRC 3: Slowed Walking Speed Due To Breathlessness	No	No	4	88	97	93	90	86	Unknown	98.7	3		Y		N		3	80	4	20
1410	Male	81	5	7	193	31	Congestive Heart Failure	Asthma			Daily Controller Inhaler + rescue Inhaler As Needed.	MMRC 4 (Stop to Breathe Every Few Minutes When Walking)	GOLD STAGE 4 (FEV1 < 30% Predicted, or < 50% Predicted w/ Chronic Respiratory Failure)	37	Unknown	93	4	Yes, I Have Been Worse For More Than 3 days	Same As Usual	Less Than Usual	Less Than Usual	Same As Usual	No Change In Sputum	MMRC 4: Stop to Breathe Every Few Minutes When Walking	No	No	1	Unknown	Unknown	93	Unknown	37	Unknown	98.3	3		N		N		1	80	2	20
1411	Male	74	5	10	122	18					Unknown	MMRC 5 (Too Breathless To Leave The House Or Breathless When Dressing)	GOLD STAGE 2 (FEV1 50-79% Predicted)	73	Unknown	Unknown	2	Yes, I Have Been Worse For More Than 3 days	More Than Usual	Same As Usual	More Than Usual	Same As Usual	No Change In Sputum	MMRC 4: Stop to Breathe Every Few Minutes When Walking	Yes	Yes	3	Unknown	81	Unknown	92	73	61	101.7	3		Y		N		3	80	4	20
1412	Male	65	5	10	122	18	Unknown				Pill for Controlling Exacerbations (Azithromycin or Roflumilast) + Daily Controller Inhaler + Rescue Inhaler As Needed	MMRC 3 (Slowed Walking Speed Due To Breathlessness)	GOLD STAGE 3 (FEV1 30-49% Predicted)	44	69	93	2	No	Same As Usual	Same As Usual	Same As Usual	Less Than Usual	No Change In Sputum	MMRC 3: Slowed Walking Speed Due To Breathlessness	No	No	1	69	90	93	93	44	51	98.8	2		N		N		1	70	2	30
1413	Male	66	5	6	175	29	Coronary Artery Disease	Congestive Heart Failure	Anemia	Lives Alone	Pill for Controlling Exacerbations (Azithromycin or Roflumilast) + Daily Controller Inhaler + Rescue Inhaler As Needed	MMRC 4 (Stop to Breathe Every Few Minutes When Walking)	Unknown	Unknown	86	Unknown	3	Yes, I Have Been Worse For The Last 24 Hours	Same As Usual	More Than Usual	Less Than Usual	Less Than Usual	No Change In Sputum	MMRC 4: Stop to Breathe Every Few Minutes When Walking	No	No	2	86	109	Unknown	94	Unknown	47	98.9	4		N		Y		3	60	4	40			Y	Could be congestive heart failure related
1414	Male	91	6	1	259	35	Asthma	Visited ICU for COPD in Last Year	Needs Help Performing Daily Activities	High Blood Pressure	Daily Controller Inhaler + rescue Inhaler As Needed.	MMRC 4 (Stop to Breathe Every Few Minutes When Walking)	GOLD STAGE 2 (FEV1 50-79% Predicted)	67	95	92	4	Yes, I Have Been Worse For The Last 24 Hours	Same As Usual	Same As Usual	Same As Usual	Same As Usual	Increased Sputum Production	MMRC 4: Stop to Breathe Every Few Minutes When Walking	No	No	1	95	90	92	93	67	Unknown	Unknown	1		N		N		1	80	2	20
1415	Male	76	5	3	127	23	Visited ICU for COPD in Last Year	Long Term Oxygen User			Pill for Controlling Exacerbations (Azithromycin or Roflumilast) + Daily Controller Inhaler + Rescue Inhaler As Needed	MMRC 4 (Stop to Breathe Every Few Minutes When Walking)	Unknown	Unknown	80	95	3	Yes, I Have Been Worse For More Than 3 days	Same As Usual	More Than Usual	Less Than Usual	Less Than Usual	No Change In Sputum	MMRC 4: Stop to Breathe Every Few Minutes When Walking	Yes	No	2	80	86	95	95	Unknown	Unknown	100.2	3		N		Y		3	60	2	40			Y	temperature could be coming from somwhere else
1416	Female	74	5	0	90	18	Asthma				Unknown	MMRC 3 (Slowed Walking Speed Due To Breathlessness)	GOLD STAGE 4 (FEV1 < 30% Predicted, or < 50% Predicted w/ Chronic Respiratory Failure)	27	71	Unknown	3	Yes, I Have Been Worse For The Last 24 Hours	Same As Usual	Less Than Usual	Less Than Usual	Same As Usual	No Change In Sputum	MMRC 3: Slowed Walking Speed Due To Breathlessness	No	Yes	1	71	81	Unknown	97	27	Unknown	99	3		N		N		1	70	2	30
1417	Female	53	5	4	119	21	Unknown				Unknown	MMRC 4 (Stop to Breathe Every Few Minutes When Walking)	Unknown	Unknown	84	Unknown	1	Yes, I Have Been Worse For More Than 3 days	More Than Usual	More Than Usual	Less Than Usual	Same As Usual	No Change In Sputum	MMRC 5: Too Breathless To Leave The House Or Breathless When Dressing	Yes	No	2	84	Unknown	Unknown	92	Unknown	66	Unknown	1		N		N		1	60	2	40
1418	Male	82	5	4	114	20	Coronary Artery Disease	Acid Reflux			Daily Controller Inhaler + rescue Inhaler As Needed.	MMRC 5 (Too Breathless To Leave The House Or Breathless When Dressing)	GOLD STAGE 4 (FEV1 < 30% Predicted, or < 50% Predicted w/ Chronic Respiratory Failure)	33	93	93	4	Yes, I Have Been Worse For The Last 24 Hours	Same As Usual	More Than Usual	Same As Usual	More Than Usual	Both Increased Sputum Production And Change in Sputum Color	MMRC 5: Too Breathless To Leave The House Or Breathless When Dressing	No	No	4	93	112	93	90	33	Unknown	98.3	4		Y		N		4	70	3	30
1419	Female	52	5	3	105	19	Diabetes	Anemia	Smoker		Daily Controller Inhaler + rescue Inhaler As Needed.	MMRC 1 (Breathless Only With Demanding Exercise)	Unknown	Unknown	89	93	1	Yes, I Have Been Worse For 1 To 3 Days	Same As Usual	Less Than Usual	More Than Usual	Less Than Usual	No Change In Sputum	MMRC 5: Too Breathless To Leave The House Or Breathless When Dressing	No	No	2	89	100	93	91	Unknown	100	98.7	3		N		N		2	80	1	20
1420	Female	51	5	7	118	19					Daily Controller Inhaler + rescue Inhaler As Needed.	MMRC 3 (Slowed Walking Speed Due To Breathlessness)	Unknown	Unknown	Unknown	92	1	Yes, I Have Been Worse For 1 To 3 Days	Less Than Usual	More Than Usual	More Than Usual	Same As Usual	Both Increased Sputum Production And Change in Sputum Color	MMRC 3: Slowed Walking Speed Due To Breathlessness	No	No	3	Unknown	97	92	89	Unknown	Unknown	98.6	4		Y		N		4	60	3	40
1421	Male	50	6	7	191	22	Chronic Kidney Disease	Pulmonary Hypertension	Smoker	2 or More Exacerbations In Last Year	Daily Controller Inhaler + rescue Inhaler As Needed.	MMRC 1 (Breathless Only With Demanding Exercise)	GOLD STAGE 2 (FEV1 50-79% Predicted)	68	Unknown	Unknown	3	Yes, I Have Been Worse For The Last 24 Hours	Same As Usual	Less Than Usual	More Than Usual	Less Than Usual	Both Increased Sputum Production And Change in Sputum Color	MMRC 1: Breathless Only With Demanding Exercise	No	No	3	Unknown	79	Unknown	91	68	59	Unknown	2		Y		N		3	60	2	40			Y
1422	Male	67	5	11	189	27	Asthma	Congestive Heart Failure			Unknown	MMRC 5 (Too Breathless To Leave The House Or Breathless When Dressing)	GOLD STAGE 3 (FEV1 30-49% Predicted)	45	69	93	3	Yes, I Have Been Worse For 1 To 3 Days	Less Than Usual	Less Than Usual	More Than Usual	Same As Usual	Increased Sputum Production	MMRC 5: Too Breathless To Leave The House Or Breathless When Dressing	No	No	2	69	Unknown	93	94	45	45	98.9	2		N		N		2	60	1	40
1423	Female	49	5	2	144	27	Lives Alone				Pill for Controlling Exacerbations (Azithromycin or Roflumilast) + Daily Controller Inhaler + Rescue Inhaler As Needed	MMRC 4 (Stop to Breathe Every Few Minutes When Walking)	GOLD STAGE 4 (FEV1 < 30% Predicted, or < 50% Predicted w/ Chronic Respiratory Failure)	25	82	95	3	Yes, I Have Been Worse For More Than 3 days	More Than Usual	More Than Usual	Less Than Usual	Same As Usual	No Change In Sputum	MMRC 5: Too Breathless To Leave The House Or Breathless When Dressing	No	No	2	82	Unknown	95	95	25	19	98.5	3		N		N		2	80	3	20			Y
1424	Male	63	5	4	193	34	Chronic Kidney Disease	Anemia			Unknown	MMRC 3 (Slowed Walking Speed Due To Breathlessness)	GOLD STAGE 3 (FEV1 30-49% Predicted)	48	84	94	2	Yes, I Have Been Worse For 1 To 3 Days	Same As Usual	Less Than Usual	Less Than Usual	Same As Usual	No Change In Sputum	MMRC 3: Slowed Walking Speed Due To Breathlessness	No	No	1	84	79	94	Unknown	48	44	98.8	2		N		N		1	60	2	40
1425	Female	76	5	3	160	29	High Blood Pressure	Acid Reflux			Unknown	MMRC 1 (Breathless Only With Demanding Exercise)	GOLD STAGE 4 (FEV1 < 30% Predicted, or < 50% Predicted w/ Chronic Respiratory Failure)	38	75	95	3	Yes, I Have Been Worse For 1 To 3 Days	Same As Usual	More Than Usual	Less Than Usual	Less Than Usual	No Change In Sputum	MMRC 1: Breathless Only With Demanding Exercise	No	Yes	2	75	75	95	Unknown	38	28	Unknown	3		N		N		2	60	1	40
1426	Male	79	5	10	150	22					Unknown	MMRC 3 (Slowed Walking Speed Due To Breathlessness)	GOLD STAGE 4 (FEV1 < 30% Predicted, or < 50% Predicted w/ Chronic Respiratory Failure)	27	81	94	3	Yes, I Have Been Worse For More Than 3 days	Same As Usual	Less Than Usual	More Than Usual	Less Than Usual	Change in Sputum Color	MMRC 3: Slowed Walking Speed Due To Breathlessness	No	No	1	81	92	94	Unknown	27	25	99	3		N		N		1	60	2	40
1427	Male	68	6	0	209	29	Coronary Artery Disease	Acid Reflux	2 or More Exacerbations In Last Year		Pill for Controlling Exacerbations (Azithromycin or Roflumilast) + Daily Controller Inhaler + Rescue Inhaler As Needed	MMRC 5 (Too Breathless To Leave The House Or Breathless When Dressing)	GOLD STAGE 4 (FEV1 < 30% Predicted, or < 50% Predicted w/ Chronic Respiratory Failure)	31	88	94	4	Yes, I Have Been Worse For The Last 24 Hours	Less Than Usual	More Than Usual	Less Than Usual	Same As Usual	No Change In Sputum	MMRC 5: Too Breathless To Leave The House Or Breathless When Dressing	No	No	2	88	94	94	92	31	35	99.1	3		N		N		2	80	1	20
1428	Female	48	5	3	165	30					Daily Controller Inhaler + rescue Inhaler As Needed.	MMRC 4 (Stop to Breathe Every Few Minutes When Walking)	GOLD STAGE 3 (FEV1 30-49% Predicted)	53	66	92	2	Yes, I Have Been Worse For The Last 24 Hours	More Than Usual	More Than Usual	More Than Usual	Same As Usual	Increased Sputum Production	MMRC 5: Too Breathless To Leave The House Or Breathless When Dressing	No	No	4	66	Unknown	92	Unknown	53	48	Unknown	2		Y		N		3	90	4	10
1429	Female	64	5	1	176	34	Pulmonary Hypertension	Asthma			Daily Controller Inhaler + rescue Inhaler As Needed.	MMRC 4 (Stop to Breathe Every Few Minutes When Walking)	Unknown	Unknown	80	92	3	Yes, I Have Been Worse For 1 To 3 Days	Same As Usual	Same As Usual	Same As Usual	Same As Usual	No Change In Sputum	MMRC 4: Stop to Breathe Every Few Minutes When Walking	No	Yes	1	80	72	92	Unknown	Unknown	48	98.7	2		N		N		1	70	2	30
1430	Male	78	5	10	204	30	Hospitalized for COPD in Last Year	2 or More Exacerbations In Last Year	Coronary Artery Disease		Daily Controller Inhaler + rescue Inhaler As Needed.	MMRC 3 (Slowed Walking Speed Due To Breathlessness)	Unknown	Unknown	90	Unknown	4	Yes, I Have Been Worse For More Than 3 days	More Than Usual	More Than Usual	Less Than Usual	Less Than Usual	No Change In Sputum	MMRC 3: Slowed Walking Speed Due To Breathlessness	No	No	2	90	Unknown	Unknown	93	Unknown	71	Unknown	1		N		N		1	70	2	30
1431	Male	50	5	7	162	26	Diabetes	Asthma	Acid Reflux		Pill for Controlling Exacerbations (Azithromycin or Roflumilast) + Daily Controller Inhaler + Rescue Inhaler As Needed	MMRC 4 (Stop to Breathe Every Few Minutes When Walking)	Unknown	Unknown	63	95	3	Yes, I Have Been Worse For 1 To 3 Days	Same As Usual	More Than Usual	Same As Usual	Same As Usual	Change in Sputum Color	MMRC 5: Too Breathless To Leave The House Or Breathless When Dressing	No	No	2	63	67	95	Unknown	Unknown	Unknown	98.6	1		N		N		1	70	2	30
1432	Male	67	4	10	164	35	Asthma	Coronary Artery Disease	High Blood Pressure		Rescue Inhaler Or Nebulizer As Needed For Breathing	MMRC 1 (Breathless Only With Demanding Exercise)	GOLD STAGE 1 (FEV1 80 - 100% Predicted)	87	75	92	1	Yes, I Have Been Worse For The Last 24 Hours	Less Than Usual	More Than Usual	Less Than Usual	Less Than Usual	No Change In Sputum	MMRC 1: Breathless Only With Demanding Exercise	No	Yes	3	75	Unknown	92	89	87	81	99	3		Y		N		4	60	3	40			Y
1433	Male	78	5	7	125	20	High Blood Pressure				Daily Controller Inhaler + rescue Inhaler As Needed.	MMRC 5 (Too Breathless To Leave The House Or Breathless When Dressing)	Unknown	Unknown	83	94	2	Yes, I Have Been Worse For The Last 24 Hours	More Than Usual	More Than Usual	More Than Usual	Same As Usual	Change in Sputum Color	MMRC 5: Too Breathless To Leave The House Or Breathless When Dressing	No	No	4	83	100	94	91	Unknown	Unknown	Unknown	3		Y		N		3	60	4	40
1434	Female	75	5	4	176	31					Unknown	MMRC 3 (Slowed Walking Speed Due To Breathlessness)	GOLD STAGE 4 (FEV1 < 30% Predicted, or < 50% Predicted w/ Chronic Respiratory Failure)	27	86	92	4	Yes, I Have Been Worse For The Last 24 Hours	Same As Usual	More Than Usual	More Than Usual	More Than Usual	No Change In Sputum	MMRC 4: Stop to Breathe Every Few Minutes When Walking	No	No	4	86	97	92	88	27	Unknown	98.4	5		Y		N		4	70	3	30
1435	Male	52	5	9	205	31					Pill for Controlling Exacerbations (Azithromycin or Roflumilast) + Daily Controller Inhaler + Rescue Inhaler As Needed	MMRC 2 (Breathless Only while Hurrying On Flat Ground)	GOLD STAGE 1 (FEV1 80 - 100% Predicted)	95	72	94	3	Yes, I Have Been Worse For The Last 24 Hours	More Than Usual	More Than Usual	More Than Usual	Same As Usual	Change in Sputum Color	MMRC 3: Slowed Walking Speed Due To Breathlessness	No	No	4	72	82	94	Unknown	95	89	98.7	1		Y		N		3	90	4	10
1436	Female	45	5	0	105	21	Diabetes	Acid Reflux			Unknown	MMRC 3 (Slowed Walking Speed Due To Breathlessness)	GOLD STAGE 1 (FEV1 80 - 100% Predicted)	96	78	91	2	Yes, I Have Been Worse For 1 To 3 Days	Same As Usual	More Than Usual	More Than Usual	More Than Usual	Change in Sputum Color	MMRC 4: Stop to Breathe Every Few Minutes When Walking	No	No	4	78	93	91	86	96	82	98.6	5		Y		N		4	90	3	10
1437	Female	57	5	7	193	31	Lives Alone	High Blood Pressure			Daily Controller Inhaler + rescue Inhaler As Needed.	MMRC 2 (Breathless Only while Hurrying On Flat Ground)	GOLD STAGE 1 (FEV1 80 - 100% Predicted)	92	94	Unknown	1	Yes, I Have Been Worse For 1 To 3 Days	Same As Usual	More Than Usual	More Than Usual	More Than Usual	Change in Sputum Color	MMRC 3: Slowed Walking Speed Due To Breathlessness	No	No	3	94	100	Unknown	90	92	93	98.4	3		Y		N		3	80	4	20
1438	Female	69	5	4	114	20	Anemia	High Blood Pressure			Unknown	MMRC 3 (Slowed Walking Speed Due To Breathlessness)	Unknown	Unknown	76	93	1	Yes, I Have Been Worse For More Than 3 days	Less Than Usual	More Than Usual	More Than Usual	More Than Usual	Increased Sputum Production	MMRC 5: Too Breathless To Leave The House Or Breathless When Dressing	No	No	4	76	Unknown	93	89	Unknown	69	98.7	3		Y		N		3	60	4	40
1439	Female	50	5	0	175	35	Chronic Kidney Disease	2 or More Exacerbations In Last Year	Acid Reflux		Pill for Controlling Exacerbations (Azithromycin or Roflumilast) + Daily Controller Inhaler + Rescue Inhaler As Needed	MMRC 5 (Too Breathless To Leave The House Or Breathless When Dressing)	GOLD STAGE 3 (FEV1 30-49% Predicted)	48	81	92	3	Yes, I Have Been Worse For The Last 24 Hours	Less Than Usual	More Than Usual	More Than Usual	Same As Usual	Change in Sputum Color	MMRC 5: Too Breathless To Leave The House Or Breathless When Dressing	No	No	3	81	82	92	89	48	39	98.5	4		Y		N		4	60	3	40
1440	Male	65	6	0	194	27	Diabetes	Asthma	Long Term Oxygen User		Daily Controller Inhaler + rescue Inhaler As Needed.	MMRC 5 (Too Breathless To Leave The House Or Breathless When Dressing)	GOLD STAGE 2 (FEV1 50-79% Predicted)	57	Unknown	Unknown	3	Yes, I Have Been Worse For The Last 24 Hours	Less Than Usual	More Than Usual	More Than Usual	More Than Usual	No Change In Sputum	MMRC 5: Too Breathless To Leave The House Or Breathless When Dressing	No	Yes	4	Unknown	87	Unknown	Unknown	57	55	98.4	2		Y		N		3	80	4	20
1441	Male	61	5	6	206	34	Chronic Kidney Disease	Pulmonary Hypertension	Needs Help Performing Daily Activities	Long Term Oxygen User	Unknown	MMRC 3 (Slowed Walking Speed Due To Breathlessness)	Unknown	Unknown	85	Unknown	3	Yes, I Have Been Worse For 1 To 3 Days	Less Than Usual	More Than Usual	Same As Usual	More Than Usual	Both Increased Sputum Production And Change in Sputum Color	MMRC 5: Too Breathless To Leave The House Or Breathless When Dressing	No	No	4	85	93	Unknown	88	Unknown	80	98.3	4		Y		N		4	70	3	30
1442	Female	61	5	7	150	24	Asthma	Diabetes	Lives Alone		Unknown	MMRC 2 (Breathless Only while Hurrying On Flat Ground)	GOLD STAGE 2 (FEV1 50-79% Predicted)	70	Unknown	94	1	Yes, I Have Been Worse For The Last 24 Hours	NaN	Same As Usual	More Than Usual	Same As Usual	No Change In Sputum	MMRC 2: Breathless Only while Hurrying On Flat Ground	No	Yes	2	Unknown	97	94	90	70	58	Unknown	3		N		N		3	60	2	40			Y
1443	Female	70	5	7	237	38	Visited ICU for COPD in Last Year	Smoker	Lives Alone		Unknown	MMRC 2 (Breathless Only while Hurrying On Flat Ground)	GOLD STAGE 4 (FEV1 < 30% Predicted, or < 50% Predicted w/ Chronic Respiratory Failure)	34	85	94	4	Yes, I Have Been Worse For More Than 3 days	Same As Usual	More Than Usual	Same As Usual	Same As Usual	Both Increased Sputum Production And Change in Sputum Color	MMRC 2: Breathless Only while Hurrying On Flat Ground	No	No	3	85	78	94	Unknown	34	Unknown	98.4	2		Y		N		3	60	2	40
1444	Female	62	5	2	171	32	Visited ICU for COPD in Last Year	Pulmonary Hypertension			Unknown	MMRC 3 (Slowed Walking Speed Due To Breathlessness)	GOLD STAGE 2 (FEV1 50-79% Predicted)	60	Unknown	93	3	Yes, I Have Been Worse For More Than 3 days	More Than Usual	Same As Usual	Same As Usual	Less Than Usual	Change in Sputum Color	MMRC 2: Breathless Only while Hurrying On Flat Ground	No	No	1	Unknown	Unknown	93	Unknown	60	57	98.6	2		N		N		1	80	2	20
1445	Male	84	6	0	230	32	Smoker				Unknown	MMRC 3 (Slowed Walking Speed Due To Breathlessness)	GOLD STAGE 1 (FEV1 80 - 100% Predicted)	89	73	92	2	Yes, I Have Been Worse For The Last 24 Hours	Less Than Usual	More Than Usual	More Than Usual	More Than Usual	Change in Sputum Color	MMRC 3: Slowed Walking Speed Due To Breathlessness	No	No	4	73	67	92	89	89	Unknown	Unknown	3		Y		N		4	60	3	40
1446	Female	48	5	4	119	21	2 or More Exacerbations In Last Year	Acid Reflux			Daily Controller Inhaler + rescue Inhaler As Needed.	MMRC 4 (Stop to Breathe Every Few Minutes When Walking)	Unknown	Unknown	87	92	2	Yes, I Have Been Worse For 1 To 3 Days	Same As Usual	More Than Usual	Same As Usual	Same As Usual	Change in Sputum Color	MMRC 5: Too Breathless To Leave The House Or Breathless When Dressing	No	No	2	87	90	92	92	Unknown	67	98.7	1		N		N		1	80	2	20
1447	Female	54	5	7	118	19	Diabetes				Unknown	MMRC 2 (Breathless Only while Hurrying On Flat Ground)	GOLD STAGE 3 (FEV1 30-49% Predicted)	51	Unknown	91	3	Yes, I Have Been Worse For The Last 24 Hours	Less Than Usual	More Than Usual	More Than Usual	More Than Usual	Increased Sputum Production	MMRC 2: Breathless Only while Hurrying On Flat Ground	No	No	3	Unknown	Unknown	91	Unknown	51	46	Unknown	2		Y		N		3	90	4	10
1448	Male	49	6	1	207	28	Hospitalized for COPD in Last Year	High Blood Pressure			Daily Controller Inhaler + rescue Inhaler As Needed.	MMRC 3 (Slowed Walking Speed Due To Breathlessness)	GOLD STAGE 2 (FEV1 50-79% Predicted)	66	69	92	2	Yes, I Have Been Worse For More Than 3 days	Less Than Usual	More Than Usual	Less Than Usual	Less Than Usual	No Change In Sputum	MMRC 4: Stop to Breathe Every Few Minutes When Walking	No	No	1	69	92	92	90	66	62	99.2	3		N		N		2	80	1	20
1449	Male	47	5	6	175	29	Congestive Heart Failure	Long Term Oxygen User			Unknown	MMRC 5 (Too Breathless To Leave The House Or Breathless When Dressing)	Unknown	Unknown	84	92	2	Yes, I Have Been Worse For More Than 3 days	Less Than Usual	More Than Usual	Same As Usual	More Than Usual	No Change In Sputum	MMRC 5: Too Breathless To Leave The House Or Breathless When Dressing	No	Yes	3	84	Unknown	92	89	Unknown	45	98.6	3		N		N		2	60	3	40			Y
1450	Female	79	5	5	100	17	Visited ICU for COPD in Last Year	Congestive Heart Failure	Anemia		Daily Controller Inhaler + rescue Inhaler As Needed.	MMRC 4 (Stop to Breathe Every Few Minutes When Walking)	Unknown	Unknown	Unknown	95	3	Yes, I Have Been Worse For More Than 3 days	Same As Usual	Less Than Usual	Less Than Usual	Less Than Usual	No Change In Sputum	MMRC 3: Slowed Walking Speed Due To Breathlessness	No	No	1	Unknown	74	95	95	Unknown	57	98.7	1		N		N		1	80	2	20
1451	Male	82	5	6	103	17					Pill for Controlling Exacerbations (Azithromycin or Roflumilast) + Daily Controller Inhaler + Rescue Inhaler As Needed	MMRC 4 (Stop to Breathe Every Few Minutes When Walking)	Unknown	Unknown	77	Unknown	3	No	Same As Usual	Less Than Usual	Same As Usual	Less Than Usual	No Change In Sputum	MMRC 5: Too Breathless To Leave The House Or Breathless When Dressing	No	No	2	77	85	Unknown	95	Unknown	57	98.5	1		N		N		1	70	2	30
1452	Female	53	5	5	170	29					Unknown	MMRC 4 (Stop to Breathe Every Few Minutes When Walking)	GOLD STAGE 3 (FEV1 30-49% Predicted)	42	Unknown	93	2	Yes, I Have Been Worse For The Last 24 Hours	Same As Usual	Less Than Usual	More Than Usual	Less Than Usual	Increased Sputum Production	MMRC 4: Stop to Breathe Every Few Minutes When Walking	No	Yes	2	Unknown	68	93	Unknown	42	Unknown	Unknown	2		N		N		2	70	1	30
1453	Female	47	5	5	135	23					Daily Controller Inhaler + rescue Inhaler As Needed.	MMRC 4 (Stop to Breathe Every Few Minutes When Walking)	GOLD STAGE 2 (FEV1 50-79% Predicted)	62	83	93	1	Yes, I Have Been Worse For More Than 3 days	Same As Usual	Less Than Usual	Less Than Usual	Less Than Usual	No Change In Sputum	MMRC 3: Slowed Walking Speed Due To Breathlessness	No	No	1	83	94	93	Unknown	62	66	Unknown	1		N		N		1	80	2	20
1454	Male	44	5	11	217	31	Acid Reflux				Unknown	MMRC 4 (Stop to Breathe Every Few Minutes When Walking)	GOLD STAGE 3 (FEV1 30-49% Predicted)	47	79	90	1	Yes, I Have Been Worse For The Last 24 Hours	Less Than Usual	Same As Usual	Less Than Usual	Less Than Usual	No Change In Sputum	MMRC 4: Stop to Breathe Every Few Minutes When Walking	No	No	1	79	71	90	Unknown	47	46	98.7	2		N		N		1	70	2	30
1455	Male	51	5	11	133	19	Pulmonary Hypertension	Chronic Kidney Disease			Unknown	MMRC 3 (Slowed Walking Speed Due To Breathlessness)	GOLD STAGE 2 (FEV1 50-79% Predicted)	57	77	94	2	Yes, I Have Been Worse For More Than 3 days	Same As Usual	More Than Usual	Less Than Usual	Less Than Usual	No Change In Sputum	MMRC 3: Slowed Walking Speed Due To Breathlessness	Yes	No	2	77	94	94	90	57	Unknown	101.4	4		N		Y		3	70	2	30			Y	unclear fever source
1456	Male	48	5	9	132	20	Needs Help Performing Daily Activities	Acid Reflux			Unknown	MMRC 1 (Breathless Only With Demanding Exercise)	GOLD STAGE 3 (FEV1 30-49% Predicted)	58	Unknown	91	2	Yes, I Have Been Worse For The Last 24 Hours	Same As Usual	More Than Usual	More Than Usual	More Than Usual	No Change In Sputum	MMRC 3: Slowed Walking Speed Due To Breathlessness	Yes	Yes	5	Unknown	106	91	85	58	Unknown	Unknown	5		Y		N		4	90	3	10
1457	Male	68	5	1	129	25	Pulmonary Hypertension	Chronic Kidney Disease			Daily Controller Inhaler + rescue Inhaler As Needed.	MMRC 3 (Slowed Walking Speed Due To Breathlessness)	GOLD STAGE 2 (FEV1 50-79% Predicted)	60	75	92	3	Yes, I Have Been Worse For 1 To 3 Days	Same As Usual	More Than Usual	More Than Usual	More Than Usual	Increased Sputum Production	MMRC 3: Slowed Walking Speed Due To Breathlessness	No	No	4	75	82	92	89	60	Unknown	Unknown	4		Y		N		4	70	3	30
1458	Female	46	5	7	212	34	Unknown				Rescue Inhaler Or Nebulizer As Needed For Breathing	MMRC 2 (Breathless Only while Hurrying On Flat Ground)	GOLD STAGE 2 (FEV1 50-79% Predicted)	69	Unknown	93	1	Yes, I Have Been Worse For The Last 24 Hours	More Than Usual	Less Than Usual	Less Than Usual	Less Than Usual	No Change In Sputum	MMRC 2: Breathless Only while Hurrying On Flat Ground	No	No	1	Unknown	81	93	90	69	65	98.6	3		N		N		2	70	1	30
1459	Male	53	5	6	163	27	Diabetes	Visited ICU for COPD in Last Year			Daily Controller Inhaler + rescue Inhaler As Needed.	MMRC 3 (Slowed Walking Speed Due To Breathlessness)	GOLD STAGE 1 (FEV1 80 - 100% Predicted)	95	Unknown	91	2	Yes, I Have Been Worse For More Than 3 days	More Than Usual	Same As Usual	More Than Usual	More Than Usual	Both Increased Sputum Production And Change in Sputum Color	MMRC 3: Slowed Walking Speed Due To Breathlessness	No	No	3	Unknown	83	91	Unknown	95	88	Unknown	1		Y		N		3	90	2	10
1460	Female	49	5	0	115	23					Pill for Controlling Exacerbations (Azithromycin or Roflumilast) + Daily Controller Inhaler + Rescue Inhaler As Needed	MMRC 1 (Breathless Only With Demanding Exercise)	GOLD STAGE 3 (FEV1 30-49% Predicted)	48	76	92	2	Yes, I Have Been Worse For More Than 3 days	More Than Usual	Same As Usual	Less Than Usual	Less Than Usual	No Change In Sputum	MMRC 1: Breathless Only With Demanding Exercise	No	No	1	76	74	92	Unknown	48	37	98.8	2		N		N		1	70	2	30
1461	Male	78	6	1	163	22	Lives Alone				Daily Controller Inhaler + rescue Inhaler As Needed.	MMRC 3 (Slowed Walking Speed Due To Breathlessness)	GOLD STAGE 2 (FEV1 50-79% Predicted)	74	81	90	2	Yes, I Have Been Worse For More Than 3 days	Less Than Usual	More Than Usual	More Than Usual	Same As Usual	No Change In Sputum	MMRC 3: Slowed Walking Speed Due To Breathlessness	No	No	3	81	78	90	86	74	67	98.5	5		Y		N		4	90	3	10
1462	Female	65	5	2	112	21	Pulmonary Hypertension	Smoker			Daily Controller Inhaler + rescue Inhaler As Needed.	MMRC 3 (Slowed Walking Speed Due To Breathlessness)	Unknown	Unknown	Unknown	92	3	Yes, I Have Been Worse For The Last 24 Hours	Less Than Usual	More Than Usual	More Than Usual	Same As Usual	Change in Sputum Color	MMRC 4: Stop to Breathe Every Few Minutes When Walking	No	No	3	Unknown	89	92	88	Unknown	37	98.7	4		Y		N		4	70	3	30
1463	Female	82	5	1	150	29	Coronary Artery Disease				Unknown	MMRC 3 (Slowed Walking Speed Due To Breathlessness)	Unknown	Unknown	83	94	2	Yes, I Have Been Worse For 1 To 3 Days	Less Than Usual	More Than Usual	Less Than Usual	Less Than Usual	No Change In Sputum	MMRC 5: Too Breathless To Leave The House Or Breathless When Dressing	No	No	2	83	98	94	93	Unknown	26	99	3		Y		N		3	90	2	10			Y
1464	Male	47	5	9	119	18	Coronary Artery Disease	High Blood Pressure			Unknown	MMRC 3 (Slowed Walking Speed Due To Breathlessness)	GOLD STAGE 3 (FEV1 30-49% Predicted)	55	89	94	1	Yes, I Have Been Worse For 1 To 3 Days	Same As Usual	More Than Usual	Less Than Usual	Less Than Usual	No Change In Sputum	MMRC 3: Slowed Walking Speed Due To Breathlessness	No	No	1	89	Unknown	94	91	55	54	Unknown	2		N		N		1	70	2	30
1465	Female	49	5	5	141	24	Diabetes	Chronic Kidney Disease			Unknown	MMRC 3 (Slowed Walking Speed Due To Breathlessness)	GOLD STAGE 2 (FEV1 50-79% Predicted)	65	Unknown	95	1	Yes, I Have Been Worse For The Last 24 Hours	Same As Usual	More Than Usual	Same As Usual	More Than Usual	Both Increased Sputum Production And Change in Sputum Color	MMRC 4: Stop to Breathe Every Few Minutes When Walking	No	No	3	Unknown	Unknown	95	93	65	Unknown	98.6	1		Y		N		3	90	2	10
1466	Male	68	5	6	145	24	Diabetes				Pill for Controlling Exacerbations (Azithromycin or Roflumilast) + Daily Controller Inhaler + Rescue Inhaler As Needed	MMRC 2 (Breathless Only while Hurrying On Flat Ground)	GOLD STAGE 2 (FEV1 50-79% Predicted)	65	74	92	2	Yes, I Have Been Worse For More Than 3 days	More Than Usual	More Than Usual	More Than Usual	Same As Usual	Both Increased Sputum Production And Change in Sputum Color	MMRC 3: Slowed Walking Speed Due To Breathlessness	Yes	No	4	74	Unknown	92	Unknown	65	Unknown	101.3	4		Y		N		3	70	4	30
1467	Female	64	5	11	133	19	2 or More Exacerbations In Last Year	Lives Alone			Daily Controller Inhaler + rescue Inhaler As Needed.	MMRC 5 (Too Breathless To Leave The House Or Breathless When Dressing)	GOLD STAGE 3 (FEV1 30-49% Predicted)	41	81	94	3	Yes, I Have Been Worse For The Last 24 Hours	More Than Usual	More Than Usual	More Than Usual	Same As Usual	Both Increased Sputum Production And Change in Sputum Color	MMRC 5: Too Breathless To Leave The House Or Breathless When Dressing	No	No	4	81	82	94	90	41	Unknown	98.1	3		Y		N		3	60	4	40
1468	Female	64	5	1	103	20	Visited ICU for COPD in Last Year				Pill for Controlling Exacerbations (Azithromycin or Roflumilast) + Daily Controller Inhaler + Rescue Inhaler As Needed	MMRC 4 (Stop to Breathe Every Few Minutes When Walking)	Unknown	Unknown	69	96	3	Yes, I Have Been Worse For 1 To 3 Days	Same As Usual	Same As Usual	Same As Usual	Less Than Usual	No Change In Sputum	MMRC 4: Stop to Breathe Every Few Minutes When Walking	No	No	1	69	71	96	97	Unknown	Unknown	Unknown	1		N		N		1	80	2	20
1469	Female	79	5	5	158	27	Chronic Kidney Disease	Congestive Heart Failure	Acid Reflux		Unknown	MMRC 3 (Slowed Walking Speed Due To Breathlessness)	GOLD STAGE 2 (FEV1 50-79% Predicted)	66	91	92	4	Yes, I Have Been Worse For More Than 3 days	NaN	More Than Usual	More Than Usual	Same As Usual	Increased Sputum Production	MMRC 3: Slowed Walking Speed Due To Breathlessness	No	No	3	91	91	92	Unknown	66	62	98.5	1		Y		N		3	90	2	10
1470	Female	77	5	4	102	18	Hospitalized for COPD in Last Year				Daily Controller Inhaler + rescue Inhaler As Needed.	MMRC 3 (Slowed Walking Speed Due To Breathlessness)	Unknown	Unknown	82	94	2	Yes, I Have Been Worse For More Than 3 days	Less Than Usual	Same As Usual	More Than Usual	Same As Usual	Both Increased Sputum Production And Change in Sputum Color	MMRC 2: Breathless Only while Hurrying On Flat Ground	Yes	No	3	82	94	94	Unknown	Unknown	69	100.4	3		Y		N		3	80	2	20
1471	Male	60	6	5	247	30	Needs Help Performing Daily Activities	2 or More Exacerbations In Last Year			Pill for Controlling Exacerbations (Azithromycin or Roflumilast) + Daily Controller Inhaler + Rescue Inhaler As Needed	MMRC 4 (Stop to Breathe Every Few Minutes When Walking)	GOLD STAGE 3 (FEV1 30-49% Predicted)	44	85	97	4	Yes, I Have Been Worse For The Last 24 Hours	Less Than Usual	Same As Usual	Same As Usual	Less Than Usual	Both Increased Sputum Production And Change in Sputum Color	MMRC 4: Stop to Breathe Every Few Minutes When Walking	No	No	2	85	86	97	95	44	41	Unknown	2		N		N		1	60	2	40
1472	Male	75	6	1	133	18					Pill for Controlling Exacerbations (Azithromycin or Roflumilast) + Daily Controller Inhaler + Rescue Inhaler As Needed	MMRC 5 (Too Breathless To Leave The House Or Breathless When Dressing)	GOLD STAGE 3 (FEV1 30-49% Predicted)	47	Unknown	Unknown	4	Yes, I Have Been Worse For The Last 24 Hours	More Than Usual	More Than Usual	More Than Usual	More Than Usual	Increased Sputum Production	MMRC 5: Too Breathless To Leave The House Or Breathless When Dressing	No	Yes	5	Unknown	98	Unknown	88	47	Unknown	99	2		Y		N		3	90	4	10
1473	Female	50	5	4	159	28	Asthma	2 or More Exacerbations In Last Year	Lives Alone		Daily Controller Inhaler + rescue Inhaler As Needed.	MMRC 4 (Stop to Breathe Every Few Minutes When Walking)	GOLD STAGE 4 (FEV1 < 30% Predicted, or < 50% Predicted w/ Chronic Respiratory Failure)	31	83	Unknown	4	Yes, I Have Been Worse For 1 To 3 Days	Less Than Usual	Less Than Usual	More Than Usual	Less Than Usual	Change in Sputum Color	MMRC 4: Stop to Breathe Every Few Minutes When Walking	No	No	2	83	102	Unknown	93	31	Unknown	98.8	3		N		N		3	60	2	40			Y	unclear where tachycardia is coming from
1474	Male	54	5	10	122	18	Asthma	Anemia	Acid Reflux		Daily Controller Inhaler + rescue Inhaler As Needed.	MMRC 3 (Slowed Walking Speed Due To Breathlessness)	GOLD STAGE 4 (FEV1 < 30% Predicted, or < 50% Predicted w/ Chronic Respiratory Failure)	36	85	94	3	Yes, I Have Been Worse For 1 To 3 Days	Same As Usual	Less Than Usual	More Than Usual	Less Than Usual	Increased Sputum Production	MMRC 3: Slowed Walking Speed Due To Breathlessness	Yes	No	2	85	Unknown	94	Unknown	36	Unknown	Unknown	3		N		N		1	60	2	40
1475	Male	52	5	9	192	29	Chronic Kidney Disease	Visited ICU for COPD in Last Year			Daily Controller Inhaler + rescue Inhaler As Needed.	MMRC 3 (Slowed Walking Speed Due To Breathlessness)	GOLD STAGE 3 (FEV1 30-49% Predicted)	37	Unknown	Unknown	3	Yes, I Have Been Worse For The Last 24 Hours	Same As Usual	More Than Usual	More Than Usual	More Than Usual	No Change In Sputum	MMRC 4: Stop to Breathe Every Few Minutes When Walking	No	Yes	4	Unknown	89	Unknown	Unknown	37	Unknown	98.5	3		Y		N		3	80	4	20
1476	Male	51	6	2	167	22	Chronic Kidney Disease				Daily Controller Inhaler + rescue Inhaler As Needed.	MMRC 4 (Stop to Breathe Every Few Minutes When Walking)	GOLD STAGE 4 (FEV1 < 30% Predicted, or < 50% Predicted w/ Chronic Respiratory Failure)	36	87	95	2	Yes, I Have Been Worse For 1 To 3 Days	Same As Usual	More Than Usual	More Than Usual	Same As Usual	Increased Sputum Production	MMRC 4: Stop to Breathe Every Few Minutes When Walking	No	Yes	4	87	96	95	92	36	Unknown	99.2	3		Y		N		3	70	4	30
1477	Male	64	5	10	170	25	Smoker				Unknown	MMRC 2 (Breathless Only while Hurrying On Flat Ground)	GOLD STAGE 3 (FEV1 30-49% Predicted)	38	Unknown	Unknown	3	Yes, I Have Been Worse For More Than 3 days	Same As Usual	More Than Usual	More Than Usual	Same As Usual	Increased Sputum Production	MMRC 2: Breathless Only while Hurrying On Flat Ground	No	No	3	Unknown	79	Unknown	Unknown	38	29	98.8	3		Y		N		3	60	4	40
1478	Female	80	5	8	161	25	Hospitalized for COPD in Last Year				Rescue Inhaler Or Nebulizer As Needed For Breathing	MMRC 3 (Slowed Walking Speed Due To Breathlessness)	GOLD STAGE 2 (FEV1 50-79% Predicted)	72	72	91	2	Yes, I Have Been Worse For More Than 3 days	NaN	Less Than Usual	More Than Usual	Same As Usual	Both Increased Sputum Production And Change in Sputum Color	MMRC 3: Slowed Walking Speed Due To Breathlessness	No	Yes	3	72	81	91	86	72	67	98.7	5		Y		N		4	90	3	10
1479	Male	78	5	9	132	20	Congestive Heart Failure	Anemia			Daily Controller Inhaler + rescue Inhaler As Needed.	MMRC 2 (Breathless Only while Hurrying On Flat Ground)	Unknown	Unknown	Unknown	92	1	No	Less Than Usual	Less Than Usual	Less Than Usual	Less Than Usual	No Change In Sputum	MMRC 2: Breathless Only while Hurrying On Flat Ground	No	No	1	Unknown	97	92	Unknown	Unknown	94	98.2	1		N		N		1	90	2	10
1480	Female	64	5	0	125	25	Asthma	2 or More Exacerbations In Last Year	Long Term Oxygen User		Daily Controller Inhaler + rescue Inhaler As Needed.	MMRC 4 (Stop to Breathe Every Few Minutes When Walking)	Unknown	Unknown	82	91	2	Yes, I Have Been Worse For 1 To 3 Days	More Than Usual	More Than Usual	Same As Usual	Same As Usual	Change in Sputum Color	MMRC 5: Too Breathless To Leave The House Or Breathless When Dressing	No	No	2	82	78	91	91	Unknown	27	98.5	3		N		N		2	70	1	30
1481	Female	54	5	7	218	35	Hospitalized for COPD in Last Year	Smoker	2 or More Exacerbations In Last Year		Daily Controller Inhaler + rescue Inhaler As Needed.	MMRC 5 (Too Breathless To Leave The House Or Breathless When Dressing)	Unknown	Unknown	Unknown	92	2	Yes, I Have Been Worse For The Last 24 Hours	More Than Usual	More Than Usual	More Than Usual	Same As Usual	Both Increased Sputum Production And Change in Sputum Color	MMRC 5: Too Breathless To Leave The House Or Breathless When Dressing	No	No	4	Unknown	Unknown	92	89	Unknown	20	Unknown	4		Y		N		4	70	3	30
1482	Male	48	5	4	171	30	Smoker				Pill for Controlling Exacerbations (Azithromycin or Roflumilast) + Daily Controller Inhaler + Rescue Inhaler As Needed	MMRC 3 (Slowed Walking Speed Due To Breathlessness)	GOLD STAGE 3 (FEV1 30-49% Predicted)	47	Unknown	93	2	Yes, I Have Been Worse For More Than 3 days	More Than Usual	Less Than Usual	More Than Usual	Less Than Usual	Both Increased Sputum Production And Change in Sputum Color	MMRC 3: Slowed Walking Speed Due To Breathlessness	No	No	2	Unknown	65	93	94	47	Unknown	98.8	3		N		N		2	70	1	30
1483	Female	63	4	11	155	32					Unknown	MMRC 3 (Slowed Walking Speed Due To Breathlessness)	GOLD STAGE 3 (FEV1 30-49% Predicted)	46	91	91	2	Yes, I Have Been Worse For The Last 24 Hours	Same As Usual	More Than Usual	More Than Usual	More Than Usual	Increased Sputum Production	MMRC 3: Slowed Walking Speed Due To Breathlessness	No	No	4	91	Unknown	91	88	46	Unknown	99.2	4		Y		N		4	70	3	30
1484	Male	43	5	10	191	28					Unknown	MMRC 1 (Breathless Only With Demanding Exercise)	Unknown	Unknown	86	92	1	Yes, I Have Been Worse For The Last 24 Hours	Same As Usual	More Than Usual	More Than Usual	More Than Usual	No Change In Sputum	MMRC 1: Breathless Only With Demanding Exercise	No	No	4	86	89	92	88	Unknown	41	99.1	4		Y		N		4	70	3	30
1485	Male	71	5	7	168	27	Pulmonary Hypertension	Long Term Oxygen User			Pill for Controlling Exacerbations (Azithromycin or Roflumilast) + Daily Controller Inhaler + Rescue Inhaler As Needed	MMRC 3 (Slowed Walking Speed Due To Breathlessness)	Unknown	Unknown	Unknown	96	4	Yes, I Have Been Worse For 1 To 3 Days	Same As Usual	More Than Usual	More Than Usual	Same As Usual	Change in Sputum Color	MMRC 3: Slowed Walking Speed Due To Breathlessness	No	No	3	Unknown	94	96	Unknown	Unknown	42	98.9	3		Y		N		3	80	2	20
1486	Male	54	5	11	154	22	Coronary Artery Disease	Chronic Kidney Disease	High Blood Pressure		Daily Controller Inhaler + rescue Inhaler As Needed.	MMRC 5 (Too Breathless To Leave The House Or Breathless When Dressing)	Unknown	Unknown	61	Unknown	2	Yes, I Have Been Worse For More Than 3 days	More Than Usual	More Than Usual	More Than Usual	Same As Usual	Both Increased Sputum Production And Change in Sputum Color	MMRC 5: Too Breathless To Leave The House Or Breathless When Dressing	No	Yes	5	61	58	Unknown	Unknown	Unknown	Unknown	98.9	1		Y		N		3	90	2	10
1487	Female	48	5	4	148	26	Visited ICU for COPD in Last Year				Pill for Controlling Exacerbations (Azithromycin or Roflumilast) + Daily Controller Inhaler + Rescue Inhaler As Needed	MMRC 4 (Stop to Breathe Every Few Minutes When Walking)	GOLD STAGE 2 (FEV1 50-79% Predicted)	66	Unknown	93	2	Yes, I Have Been Worse For The Last 24 Hours	Less Than Usual	More Than Usual	More Than Usual	Same As Usual	Increased Sputum Production	MMRC 4: Stop to Breathe Every Few Minutes When Walking	No	Yes	4	Unknown	82	93	Unknown	66	61	98.8	1		Y		N		3	70	2	30
1488	Male	77	5	5	194	33	Coronary Artery Disease	Anemia			Daily Controller Inhaler + rescue Inhaler As Needed.	MMRC 1 (Breathless Only With Demanding Exercise)	GOLD STAGE 4 (FEV1 < 30% Predicted, or < 50% Predicted w/ Chronic Respiratory Failure)	32	86	Unknown	3	Yes, I Have Been Worse For More Than 3 days	More Than Usual	More Than Usual	Same As Usual	More Than Usual	Increased Sputum Production	MMRC 1: Breathless Only With Demanding Exercise	No	No	2	86	86	Unknown	Unknown	32	Unknown	98.8	3		N		N		1	60	2	40
1489	Female	61	5	2	198	37	Asthma				Daily Controller Inhaler + rescue Inhaler As Needed.	MMRC 3 (Slowed Walking Speed Due To Breathlessness)	GOLD STAGE 3 (FEV1 30-49% Predicted)	36	77	Unknown	3	Yes, I Have Been Worse For 1 To 3 Days	Same As Usual	More Than Usual	More Than Usual	More Than Usual	Increased Sputum Production	MMRC 4: Stop to Breathe Every Few Minutes When Walking	No	No	4	77	74	Unknown	88	36	26	98.6	5		Y		N		4	70	3	30
1490	Male	48	6	5	198	24	Visited ICU for COPD in Last Year				Rescue Inhaler Or Nebulizer As Needed For Breathing	MMRC 3 (Slowed Walking Speed Due To Breathlessness)	GOLD STAGE 1 (FEV1 80 - 100% Predicted)	85	90	93	2	Yes, I Have Been Worse For 1 To 3 Days	NaN	More Than Usual	More Than Usual	Same As Usual	No Change In Sputum	MMRC 3: Slowed Walking Speed Due To Breathlessness	No	Yes	3	90	117	93	89	85	Unknown	Unknown	5		Y		N		4	90	3	10
1491	Male	67	6	1	207	28	Visited ICU for COPD in Last Year				Pill for Controlling Exacerbations (Azithromycin or Roflumilast) + Daily Controller Inhaler + Rescue Inhaler As Needed	MMRC 3 (Slowed Walking Speed Due To Breathlessness)	GOLD STAGE 4 (FEV1 < 30% Predicted, or < 50% Predicted w/ Chronic Respiratory Failure)	25	Unknown	95	4	Yes, I Have Been Worse For The Last 24 Hours	Same As Usual	Less Than Usual	Less Than Usual	Less Than Usual	No Change In Sputum	MMRC 3: Slowed Walking Speed Due To Breathlessness	No	No	1	Unknown	92	95	94	25	Unknown	Unknown	3		N		N		1	60	2	40
1492	Female	53	5	4	114	20	Diabetes				Daily Controller Inhaler + rescue Inhaler As Needed.	MMRC 1 (Breathless Only With Demanding Exercise)	GOLD STAGE 3 (FEV1 30-49% Predicted)	43	69	94	1	Yes, I Have Been Worse For 1 To 3 Days	Same As Usual	More Than Usual	More Than Usual	Same As Usual	Both Increased Sputum Production And Change in Sputum Color	MMRC 1: Breathless Only With Demanding Exercise	No	No	3	69	73	94	Unknown	43	36	Unknown	3		Y		N		3	80	2	20
1493	Female	65	5	2	149	28	Anemia	High Blood Pressure			Unknown	MMRC 3 (Slowed Walking Speed Due To Breathlessness)	GOLD STAGE 1 (FEV1 80 - 100% Predicted)	88	Unknown	94	1	Yes, I Have Been Worse For 1 To 3 Days	NaN	Same As Usual	More Than Usual	More Than Usual	Increased Sputum Production	MMRC 3: Slowed Walking Speed Due To Breathlessness	Yes	No	3	Unknown	87	94	90	88	85	Unknown	3		Y		N		3	80	2	20
1494	Male	47	5	1	109	21	Visited ICU for COPD in Last Year	Congestive Heart Failure	2 or More Exacerbations In Last Year		Pill for Controlling Exacerbations (Azithromycin or Roflumilast) + Daily Controller Inhaler + Rescue Inhaler As Needed	MMRC 3 (Slowed Walking Speed Due To Breathlessness)	GOLD STAGE 3 (FEV1 30-49% Predicted)	53	Unknown	92	4	Yes, I Have Been Worse For 1 To 3 Days	Same As Usual	More Than Usual	More Than Usual	More Than Usual	Increased Sputum Production	MMRC 4: Stop to Breathe Every Few Minutes When Walking	No	No	4	Unknown	86	92	Unknown	53	50	Unknown	2		Y		N		3	80	2	20
1495	Female	62	5	3	110	20	Hospitalized for COPD in Last Year	Diabetes	Acid Reflux	High Blood Pressure	Pill for Controlling Exacerbations (Azithromycin or Roflumilast) + Daily Controller Inhaler + Rescue Inhaler As Needed	MMRC 2 (Breathless Only while Hurrying On Flat Ground)	Unknown	Unknown	90	92	3	Yes, I Have Been Worse For More Than 3 days	Less Than Usual	Same As Usual	More Than Usual	More Than Usual	Change in Sputum Color	MMRC 2: Breathless Only while Hurrying On Flat Ground	No	No	3	90	87	92	89	Unknown	73	Unknown	3		Y		N		3	60	4	40
1496	Male	80	6	3	211	27	Coronary Artery Disease	Pulmonary Hypertension			Daily Controller Inhaler + rescue Inhaler As Needed.	MMRC 4 (Stop to Breathe Every Few Minutes When Walking)	GOLD STAGE 4 (FEV1 < 30% Predicted, or < 50% Predicted w/ Chronic Respiratory Failure)	27	79	90	5	Yes, I Have Been Worse For The Last 24 Hours	Less Than Usual	More Than Usual	Less Than Usual	Same As Usual	No Change In Sputum	MMRC 4: Stop to Breathe Every Few Minutes When Walking	No	No	1	79	Unknown	90	90	27	23	Unknown	3		N		N		1	60	2	40
1497	Male	75	5	9	139	21	Pulmonary Hypertension	Chronic Kidney Disease	Long Term Oxygen User		Rescue Inhaler Or Nebulizer As Needed For Breathing	MMRC 3 (Slowed Walking Speed Due To Breathlessness)	GOLD STAGE 2 (FEV1 50-79% Predicted)	60	90	92	5	Yes, I Have Been Worse For 1 To 3 Days	NaN	Less Than Usual	More Than Usual	Same As Usual	No Change In Sputum	MMRC 2: Breathless Only while Hurrying On Flat Ground	No	No	1	90	Unknown	92	92	60	53	98.8	1		N		N		1	90	2	10
1498	Male	71	5	0	170	34	Needs Help Performing Daily Activities	Lives Alone			Unknown	MMRC 4 (Stop to Breathe Every Few Minutes When Walking)	Unknown	Unknown	Unknown	95	2	Yes, I Have Been Worse For The Last 24 Hours	Same As Usual	More Than Usual	Less Than Usual	Less Than Usual	No Change In Sputum	MMRC 5: Too Breathless To Leave The House Or Breathless When Dressing	No	No	2	Unknown	Unknown	95	94	Unknown	Unknown	98.8	1		N		N		1	70	2	30
1499	Female	74	5	4	142	25	Acid Reflux				Daily Controller Inhaler + rescue Inhaler As Needed.	MMRC 3 (Slowed Walking Speed Due To Breathlessness)	GOLD STAGE 3 (FEV1 30-49% Predicted)	44	84	92	3	Yes, I Have Been Worse For The Last 24 Hours	Less Than Usual	More Than Usual	Less Than Usual	Less Than Usual	No Change In Sputum	MMRC 4: Stop to Breathe Every Few Minutes When Walking	No	Yes	2	84	80	92	91	44	36	98.6	3		N		N		1	60	2	40
1500	Female	79	5	3	132	24	2 or More Exacerbations In Last Year				Daily Controller Inhaler + rescue Inhaler As Needed.	MMRC 1 (Breathless Only With Demanding Exercise)	Unknown	Unknown	85	Unknown	2	Yes, I Have Been Worse For 1 To 3 Days	Same As Usual	Same As Usual	More Than Usual	Same As Usual	Increased Sputum Production	MMRC 1: Breathless Only With Demanding Exercise	No	No	2	85	Unknown	Unknown	Unknown	Unknown	53	98.4	1		N		N		1	80	2	20

## Sheet: Sheet2
	Gender	Age	Height(ft)	Height(in)	Weight (lb)	Risk Factor 1	Risk Factor 2	Risk Factor 3	Risk Factor 4	Risk Factor 5	Risk Factor 6	Current Medication	Baseline Heart Rate	Baseline Peak Flow	Usual Difficulty Controlling Asthma	Profile Severity (1-5)	Recent Exposure to Allergens?	% Controller Medication Taken Over Last Week	Recent Worsening in Symptoms	Short of Breath?	Cough?	Infection?	Asthma Symptoms Interfere With Daily Activity More Than Usual?	Rescue Inhaler Usage More Than Usual?	Asthma Symptoms Wake You Up At Night More Than Usual?	Symptom Severity (1-5)	Baseline Heart Rate	Baseline Peak Flow	Current Heart Rate	Current Peak Flow	Peak Flow After Inhaler	Current Temperature	Vitals Severity (1-5)		Exacerbation (Y/N)		Asthma Controlled? (1-4)		Final Triage 1 (1-4)	Confidence (%)	Final Triage 2 (1-4)	Confidence (%)		Highly Unrealistic Case (Y)	Highly Uncertain (Y)
