# Supplementary material for: A machine learning approach to triaging patients with chronic obstructive pulmonary disease
Source: PLoS One. 2017 Nov 22;12(11):e0188532. doi: 10.1371/journal.pone.0188532 (PMC5699810; doi:10.1371/journal.pone.0188532)
Supplement: S1 Dataset — This file includes all the data used for training and validation. (ZIP) [file pone.0188532.s004.zip › Data/datasets/Dr3_3001_3100.xlsx]

## Sheet: Sheet1
	Gender	Age	Height(ft)	Height(in)	Weight (lb)	BMI	Risk Factor 1	Risk Factor 2	Risk Factor 3	Risk Factor 4	Current Medication	Baseline Dyspnea (MMRC)	COPD Gold Stage	Baseline FEV1	Baseline Heart Rate	Baseline Pulse Ox	Profile Severity (1-5)	Recent Worsening in Symptoms?	% Controller Medication Taken Over Last Week	Short of Breath?	Cough?	Wheezing?	Sputum?	Current Dyspnea (MMRC)	Infection?	Respiratory Symptoms Wake You Up At Night More Than Usual?	Symptom Severity (1-5)	Baseline Heart Rate	Current Heart Rate	Baseline Pulse Ox	Current Pulse Ox	Baseline FEV1 (% Predicted)	Current FEV1 (% Predicted)	Current Temperature	Vitals Severity (1-5)		Exacerbation (Y/N)		Alternate Diagnosis? (y/n)		Final Triage 1 (1-4)	Confidence 1 (%)	Final Triage 2 (1-4)	Confidence 2 (%)		Highly Unrealistic Case (Y)	Highly Uncertain (Y)
3001	Female	51	5	8	154	24	Unknown				Unknown	MMRC 3 (Slowed Walking Speed Due To Breathlessness)	Unknown	Unknown	68	Unknown	2	Yes, I Have Been Worse For 1 To 3 Days	Same As Usual	More Than Usual	More Than Usual	More Than Usual	No Change In Sputum	MMRC 4: Stop to Breathe Every Few Minutes When Walking	No	No	4	68	79	Unknown	Unknown	Unknown	Unknown	98.3	2		Y		N		3	80	2	20
3002	Female	62	5	6	182	30	Unknown				Unknown	MMRC 4 (Stop to Breathe Every Few Minutes When Walking)	Unknown	Unknown	Unknown	Unknown	3	No	Less Than Usual	Less Than Usual	Same As Usual	Less Than Usual	No Change In Sputum	MMRC 3: Slowed Walking Speed Due To Breathlessness	No	No	1	Unknown	Unknown	Unknown	Unknown	Unknown	Unknown	Unknown	3		N		N		1	60	2	40
3003	Male	62	5	4	171	30	Unknown				Unknown	MMRC 3 (Slowed Walking Speed Due To Breathlessness)	Unknown	Unknown	Unknown	Unknown	2	Yes, I Have Been Worse For 1 To 3 Days	Less Than Usual	Same As Usual	More Than Usual	More Than Usual	Both Increased Sputum Production And Change in Sputum Color	MMRC 3: Slowed Walking Speed Due To Breathlessness	No	No	3	Unknown	Unknown	Unknown	Unknown	Unknown	Unknown	Unknown	3		Y		N		3	90	2	10
3004	Female	72	5	3	149	27	Unknown				Unknown	MMRC 3 (Slowed Walking Speed Due To Breathlessness)	Unknown	Unknown	66	Unknown	3	Yes, I Have Been Worse For 1 To 3 Days	NaN	More Than Usual	Less Than Usual	Same As Usual	No Change In Sputum	MMRC 3: Slowed Walking Speed Due To Breathlessness	No	No	1	66	Unknown	Unknown	Unknown	Unknown	Unknown	Unknown	2		N		N		1	90	2	10
3005	Male	80	5	4	205	36	Unknown				Unknown	MMRC 4 (Stop to Breathe Every Few Minutes When Walking)	Unknown	Unknown	Unknown	Unknown	4	Yes, I Have Been Worse For The Last 24 Hours	Same As Usual	More Than Usual	More Than Usual	More Than Usual	Both Increased Sputum Production And Change in Sputum Color	MMRC 5: Too Breathless To Leave The House Or Breathless When Dressing	Yes	No	5	Unknown	Unknown	Unknown	Unknown	Unknown	Unknown	Unknown	3		Y		N		4	80	3	20
3006	Male	64	5	11	238	34	Unknown				Unknown	MMRC 2 (Breathless Only while Hurrying On Flat Ground)	Unknown	Unknown	Unknown	Unknown	2	Yes, I Have Been Worse For 1 To 3 Days	More Than Usual	More Than Usual	Same As Usual	Same As Usual	No Change In Sputum	MMRC 2: Breathless Only while Hurrying On Flat Ground	No	No	1	Unknown	Unknown	Unknown	Unknown	Unknown	Unknown	Unknown	3		N		N		1	80	2	20
3007	Male	74	5	7	106	17	Unknown				Unknown	MMRC 5 (Too Breathless To Leave The House Or Breathless When Dressing)	Unknown	Unknown	Unknown	Unknown	5	Yes, I Have Been Worse For The Last 24 Hours	More Than Usual	More Than Usual	More Than Usual	Same As Usual	No Change In Sputum	MMRC 5: Too Breathless To Leave The House Or Breathless When Dressing	No	No	4	Unknown	Unknown	Unknown	Unknown	Unknown	Unknown	Unknown	3		Y		N		4	80	3	20
3008	Female	80	5	4	148	26	Unknown				Unknown	MMRC 1 (Breathless Only With Demanding Exercise)	Unknown	Unknown	Unknown	Unknown	3	Yes, I Have Been Worse For The Last 24 Hours	More Than Usual	More Than Usual	Same As Usual	More Than Usual	Both Increased Sputum Production And Change in Sputum Color	MMRC 3: Slowed Walking Speed Due To Breathlessness	No	No	4	Unknown	Unknown	Unknown	Unknown	Unknown	Unknown	Unknown	3		Y		N		3	70	4	30
3009	Female	78	5	6	115	19	Unknown				Unknown	MMRC 4 (Stop to Breathe Every Few Minutes When Walking)	Unknown	Unknown	Unknown	Unknown	4	Yes, I Have Been Worse For The Last 24 Hours	Same As Usual	More Than Usual	More Than Usual	More Than Usual	Change in Sputum Color	MMRC 5: Too Breathless To Leave The House Or Breathless When Dressing	Yes	No	4	Unknown	Unknown	Unknown	Unknown	Unknown	Unknown	Unknown	3		Y		N		3	80	4	20
3010	Female	52	6	0	274	38	Unknown				Unknown	MMRC 3 (Slowed Walking Speed Due To Breathlessness)	Unknown	Unknown	Unknown	Unknown	2	Yes, I Have Been Worse For More Than 3 days	Less Than Usual	Same As Usual	Same As Usual	Same As Usual	Change in Sputum Color	MMRC 3: Slowed Walking Speed Due To Breathlessness	Yes	No	1	Unknown	Unknown	Unknown	Unknown	Unknown	Unknown	Unknown	3		N		N		1	80	2	20
3011	Female	67	5	1	140	27	Unknown				Unknown	MMRC 3 (Slowed Walking Speed Due To Breathlessness)	Unknown	Unknown	Unknown	Unknown	1	Yes, I Have Been Worse For The Last 24 Hours	Same As Usual	Same As Usual	More Than Usual	Less Than Usual	No Change In Sputum	MMRC 2: Breathless Only while Hurrying On Flat Ground	No	No	1	Unknown	Unknown	Unknown	Unknown	Unknown	Unknown	Unknown	3		N		N		1	80	2	20
3012	Female	80	5	2	117	22	Unknown				Unknown	MMRC 4 (Stop to Breathe Every Few Minutes When Walking)	Unknown	Unknown	Unknown	Unknown	4	Yes, I Have Been Worse For 1 To 3 Days	Same As Usual	More Than Usual	Less Than Usual	Same As Usual	No Change In Sputum	MMRC 5: Too Breathless To Leave The House Or Breathless When Dressing	No	No	2	Unknown	Unknown	Unknown	Unknown	Unknown	Unknown	Unknown	3		N		N		2	60	1	40
3013	Female	84	5	3	121	22	Diabetes	High Blood Pressure			Unknown	MMRC 2 (Breathless Only while Hurrying On Flat Ground)	Unknown	Unknown	Unknown	Unknown	3	Yes, I Have Been Worse For 1 To 3 Days	Less Than Usual	More Than Usual	More Than Usual	More Than Usual	Both Increased Sputum Production And Change in Sputum Color	MMRC 2: Breathless Only while Hurrying On Flat Ground	No	No	4	Unknown	Unknown	Unknown	Unknown	Unknown	Unknown	Unknown	3		Y		N		3	60	4	40
3014	Female	49	5	1	181	35	Unknown				Unknown	MMRC 3 (Slowed Walking Speed Due To Breathlessness)	Unknown	Unknown	Unknown	Unknown	2	Yes, I Have Been Worse For The Last 24 Hours	NaN	More Than Usual	More Than Usual	Same As Usual	Both Increased Sputum Production And Change in Sputum Color	MMRC 3: Slowed Walking Speed Due To Breathlessness	No	Yes	4	Unknown	Unknown	Unknown	Unknown	Unknown	Unknown	Unknown	3		Y		N		3	90	4	10
3015	Female	78	5	7	187	30	Unknown				Unknown	MMRC 5 (Too Breathless To Leave The House Or Breathless When Dressing)	Unknown	Unknown	Unknown	Unknown	5	Yes, I Have Been Worse For 1 To 3 Days	Less Than Usual	Same As Usual	More Than Usual	Same As Usual	Change in Sputum Color	MMRC 5: Too Breathless To Leave The House Or Breathless When Dressing	No	No	3	Unknown	Unknown	Unknown	Unknown	Unknown	Unknown	Unknown	3		Y		N		3	70	2	30
3016	Female	49	5	5	211	36	Unknown				Unknown	MMRC 2 (Breathless Only while Hurrying On Flat Ground)	Unknown	Unknown	Unknown	Unknown	3	Yes, I Have Been Worse For More Than 3 days	Same As Usual	Less Than Usual	More Than Usual	Same As Usual	No Change In Sputum	MMRC 2: Breathless Only while Hurrying On Flat Ground	No	No	1	Unknown	Unknown	Unknown	Unknown	Unknown	Unknown	Unknown	3		N		N		1	90	2	10
3017	Male	54	5	7	187	30	Unknown				Daily Controller Inhaler + rescue Inhaler As Needed.	MMRC 4 (Stop to Breathe Every Few Minutes When Walking)	Unknown	Unknown	89	Unknown	2	No	Less Than Usual	Same As Usual	Same As Usual	Less Than Usual	No Change In Sputum	MMRC 4: Stop to Breathe Every Few Minutes When Walking	Yes	No	1	89	Unknown	Unknown	Unknown	Unknown	Unknown	Unknown	2		N		N		1	80	2	20
3018	Female	77	5	3	143	26	Unknown				Unknown	MMRC 3 (Slowed Walking Speed Due To Breathlessness)	Unknown	Unknown	Unknown	Unknown	3	Yes, I Have Been Worse For 1 To 3 Days	More Than Usual	Less Than Usual	More Than Usual	Same As Usual	No Change In Sputum	MMRC 3: Slowed Walking Speed Due To Breathlessness	No	No	1	Unknown	Unknown	Unknown	Unknown	Unknown	Unknown	Unknown	3		N		N		1	70	2	30
3019	Female	66	5	7	118	19	Unknown				Unknown	MMRC 4 (Stop to Breathe Every Few Minutes When Walking)	Unknown	Unknown	Unknown	Unknown	2	Yes, I Have Been Worse For More Than 3 days	Same As Usual	More Than Usual	Less Than Usual	Same As Usual	No Change In Sputum	MMRC 5: Too Breathless To Leave The House Or Breathless When Dressing	No	No	2	Unknown	Unknown	Unknown	Unknown	Unknown	Unknown	Unknown	3		N		N		1	60	2	40
3020	Male	45	6	1	148	20	Unknown				Unknown	MMRC 3 (Slowed Walking Speed Due To Breathlessness)	Unknown	Unknown	Unknown	Unknown	1	Yes, I Have Been Worse For More Than 3 days	NaN	Less Than Usual	Same As Usual	Same As Usual	No Change In Sputum	MMRC 3: Slowed Walking Speed Due To Breathlessness	Yes	No	1	Unknown	Unknown	Unknown	93	Unknown	Unknown	Unknown	2		N		N		1	60	2	40
3021	Male	72	6	6	161	19	Unknown				Daily Controller Inhaler + rescue Inhaler As Needed.	MMRC 2 (Breathless Only while Hurrying On Flat Ground)	Unknown	Unknown	Unknown	Unknown	2	Yes, I Have Been Worse For 1 To 3 Days	More Than Usual	More Than Usual	Same As Usual	Same As Usual	No Change In Sputum	MMRC 2: Breathless Only while Hurrying On Flat Ground	Yes	No	2	Unknown	Unknown	Unknown	94	Unknown	69	Unknown	2		N		N		2	60	1	40
3022	Female	69	5	2	187	35	Unknown				Unknown	MMRC 1 (Breathless Only With Demanding Exercise)	Unknown	Unknown	Unknown	Unknown	1	Yes, I Have Been Worse For The Last 24 Hours	Same As Usual	Same As Usual	More Than Usual	Same As Usual	Both Increased Sputum Production And Change in Sputum Color	MMRC 1: Breathless Only With Demanding Exercise	No	No	3	Unknown	Unknown	Unknown	Unknown	Unknown	Unknown	Unknown	3		Y		N		3	60	2	40
3023	Female	48	5	6	115	19	Unknown				Unknown	MMRC 3 (Slowed Walking Speed Due To Breathlessness)	Unknown	Unknown	Unknown	Unknown	1	Yes, I Have Been Worse For The Last 24 Hours	More Than Usual	More Than Usual	More Than Usual	Same As Usual	Change in Sputum Color	MMRC 3: Slowed Walking Speed Due To Breathlessness	Yes	No	4	Unknown	Unknown	Unknown	Unknown	Unknown	Unknown	Unknown	3		Y		N		3	80	4	20
3024	Female	52	5	7	206	33	Unknown				Unknown	MMRC 1 (Breathless Only With Demanding Exercise)	Unknown	Unknown	Unknown	Unknown	1	Yes, I Have Been Worse For The Last 24 Hours	Same As Usual	More Than Usual	Less Than Usual	Less Than Usual	No Change In Sputum	MMRC 1: Breathless Only With Demanding Exercise	No	No	1	Unknown	Unknown	Unknown	Unknown	Unknown	Unknown	Unknown	3		N		N		1	90	2	10
3025	Male	59	5	5	223	38	Unknown				Unknown	MMRC 1 (Breathless Only With Demanding Exercise)	Unknown	Unknown	Unknown	Unknown	1	Yes, I Have Been Worse For More Than 3 days	Same As Usual	Less Than Usual	More Than Usual	Less Than Usual	Change in Sputum Color	MMRC 1: Breathless Only With Demanding Exercise	No	No	2	Unknown	Unknown	Unknown	Unknown	Unknown	Unknown	Unknown	3		N		N		2	60	1	40
3026	Female	48	5	2	182	34	Unknown				Unknown	MMRC 5 (Too Breathless To Leave The House Or Breathless When Dressing)	Unknown	Unknown	Unknown	Unknown	3	Yes, I Have Been Worse For The Last 24 Hours	Same As Usual	Less Than Usual	More Than Usual	Less Than Usual	Change in Sputum Color	MMRC 4: Stop to Breathe Every Few Minutes When Walking	No	No	2	Unknown	Unknown	Unknown	Unknown	Unknown	Unknown	Unknown	3		N		N		2	60	1	40
3027	Female	58	5	5	217	37	Unknown				Unknown	MMRC 5 (Too Breathless To Leave The House Or Breathless When Dressing)	Unknown	Unknown	Unknown	Unknown	3	Yes, I Have Been Worse For 1 To 3 Days	Less Than Usual	More Than Usual	Same As Usual	Same As Usual	Change in Sputum Color	MMRC 5: Too Breathless To Leave The House Or Breathless When Dressing	No	No	3	Unknown	Unknown	Unknown	Unknown	Unknown	Unknown	Unknown	3		Y		N		3	60	2	40
3028	Male	59	5	5	188	32	Unknown				Unknown	MMRC 3 (Slowed Walking Speed Due To Breathlessness)	Unknown	Unknown	Unknown	Unknown	2	No	Same As Usual	Same As Usual	Less Than Usual	Same As Usual	No Change In Sputum	MMRC 5: Too Breathless To Leave The House Or Breathless When Dressing	No	No	1	Unknown	Unknown	Unknown	Unknown	Unknown	Unknown	Unknown	3		N		N		1	90	2	10
3029	Male	62	5	8	212	33	Unknown				Unknown	MMRC 4 (Stop to Breathe Every Few Minutes When Walking)	Unknown	Unknown	Unknown	93	4	Yes, I Have Been Worse For More Than 3 days	Same As Usual	Same As Usual	Less Than Usual	Same As Usual	No Change In Sputum	MMRC 4: Stop to Breathe Every Few Minutes When Walking	Yes	No	1	Unknown	Unknown	93	90	Unknown	Unknown	Unknown	3		N		N		2	60	2	40
3030	Female	81	5	2	96	18	Unknown				Daily Controller Inhaler + rescue Inhaler As Needed.	MMRC 2 (Breathless Only while Hurrying On Flat Ground)	Unknown	Unknown	89	Unknown	2	Yes, I Have Been Worse For More Than 3 days	Same As Usual	More Than Usual	Same As Usual	Same As Usual	Both Increased Sputum Production And Change in Sputum Color	MMRC 3: Slowed Walking Speed Due To Breathlessness	No	No	3	89	Unknown	Unknown	Unknown	Unknown	37	Unknown	4		Y		N		4	70	3	30
3031	Female	66	5	4	171	30	Unknown				Unknown	MMRC 2 (Breathless Only while Hurrying On Flat Ground)	Unknown	Unknown	Unknown	Unknown	1	Yes, I Have Been Worse For 1 To 3 Days	More Than Usual	More Than Usual	More Than Usual	More Than Usual	Change in Sputum Color	MMRC 3: Slowed Walking Speed Due To Breathlessness	No	Yes	5	Unknown	Unknown	Unknown	Unknown	Unknown	Unknown	Unknown	3		Y		N		3	80	4	20
3032	Female	62	5	3	143	26	Unknown				Unknown	MMRC 1 (Breathless Only With Demanding Exercise)	Unknown	Unknown	Unknown	Unknown	1	Yes, I Have Been Worse For More Than 3 days	Less Than Usual	Less Than Usual	More Than Usual	Less Than Usual	No Change In Sputum	MMRC 1: Breathless Only With Demanding Exercise	No	Yes	2	Unknown	Unknown	Unknown	Unknown	Unknown	Unknown	Unknown	3		N		N		2	60	2	40
3033	Male	65	6	1	185	25	Unknown				Unknown	MMRC 2 (Breathless Only while Hurrying On Flat Ground)	Unknown	Unknown	Unknown	Unknown	1	Yes, I Have Been Worse For More Than 3 days	More Than Usual	Same As Usual	More Than Usual	Same As Usual	Increased Sputum Production	MMRC 2: Breathless Only while Hurrying On Flat Ground	No	No	2	Unknown	Unknown	Unknown	Unknown	Unknown	Unknown	Unknown	3		N		N		2	80	1	20
3034	Female	53	5	2	155	29	Unknown				Unknown	MMRC 2 (Breathless Only while Hurrying On Flat Ground)	Unknown	Unknown	Unknown	91	2	Yes, I Have Been Worse For The Last 24 Hours	More Than Usual	Same As Usual	More Than Usual	More Than Usual	Both Increased Sputum Production And Change in Sputum Color	MMRC 1: Breathless Only With Demanding Exercise	No	No	4	Unknown	Unknown	91	Unknown	Unknown	Unknown	Unknown	2		Y		N		4	60	3	40
3035	Male	75	5	3	154	28	Unknown				Unknown	MMRC 2 (Breathless Only while Hurrying On Flat Ground)	Unknown	Unknown	Unknown	Unknown	2	Yes, I Have Been Worse For More Than 3 days	Less Than Usual	More Than Usual	Same As Usual	Same As Usual	Both Increased Sputum Production And Change in Sputum Color	MMRC 4: Stop to Breathe Every Few Minutes When Walking	Yes	No	4	Unknown	Unknown	Unknown	93	Unknown	Unknown	Unknown	2		Y		N		3	60	4	40
3036	Female	58	5	1	103	20	Unknown				Unknown	MMRC 5 (Too Breathless To Leave The House Or Breathless When Dressing)	Unknown	Unknown	Unknown	Unknown	2	Yes, I Have Been Worse For 1 To 3 Days	Same As Usual	More Than Usual	More Than Usual	Same As Usual	Increased Sputum Production	MMRC 5: Too Breathless To Leave The House Or Breathless When Dressing	Yes	No	5	Unknown	Unknown	Unknown	Unknown	Unknown	32	Unknown	4		Y		N		4	70	3	30
3037	Female	65	5	3	193	35	Unknown				Unknown	MMRC 1 (Breathless Only With Demanding Exercise)	Unknown	Unknown	Unknown	Unknown	2	Yes, I Have Been Worse For The Last 24 Hours	Less Than Usual	More Than Usual	Less Than Usual	Less Than Usual	No Change In Sputum	MMRC 2: Breathless Only while Hurrying On Flat Ground	Yes	No	2	Unknown	Unknown	Unknown	Unknown	Unknown	44	Unknown	3		N		N		2	90	3	10
3038	Male	64	6	5	165	20	Unknown				Unknown	MMRC 5 (Too Breathless To Leave The House Or Breathless When Dressing)	Unknown	Unknown	Unknown	Unknown	2	Yes, I Have Been Worse For More Than 3 days	More Than Usual	Same As Usual	Less Than Usual	Same As Usual	No Change In Sputum	MMRC 5: Too Breathless To Leave The House Or Breathless When Dressing	No	Yes	2	Unknown	Unknown	Unknown	Unknown	Unknown	Unknown	Unknown	3		N		N		1	60	2	40
3039	Female	46	5	3	160	29	Unknown				Unknown	MMRC 4 (Stop to Breathe Every Few Minutes When Walking)	Unknown	Unknown	Unknown	Unknown	3	Yes, I Have Been Worse For The Last 24 Hours	More Than Usual	Same As Usual	Less Than Usual	Less Than Usual	No Change In Sputum	MMRC 3: Slowed Walking Speed Due To Breathlessness	No	No	1	Unknown	Unknown	Unknown	Unknown	Unknown	Unknown	Unknown	3		N		N		1	80	2	40
3040	Male	80	5	4	159	28	Unknown				Unknown	MMRC 4 (Stop to Breathe Every Few Minutes When Walking)	Unknown	Unknown	Unknown	Unknown	4	Yes, I Have Been Worse For More Than 3 days	Same As Usual	Same As Usual	More Than Usual	More Than Usual	Change in Sputum Color	MMRC 4: Stop to Breathe Every Few Minutes When Walking	No	No	3	Unknown	Unknown	Unknown	Unknown	Unknown	Unknown	Unknown	3		Y		N		3	60	4	40
3041	Female	74	5	3	99	18	Unknown				Unknown	MMRC 4 (Stop to Breathe Every Few Minutes When Walking)	Unknown	Unknown	Unknown	Unknown	4	Yes, I Have Been Worse For The Last 24 Hours	More Than Usual	More Than Usual	More Than Usual	More Than Usual	No Change In Sputum	MMRC 5: Too Breathless To Leave The House Or Breathless When Dressing	Yes	Yes	5	Unknown	Unknown	Unknown	Unknown	Unknown	Unknown	Unknown	3		N		N		3	60	4	40
3042	Male	64	5	10	245	36	Unknown				Unknown	MMRC 5 (Too Breathless To Leave The House Or Breathless When Dressing)	Unknown	Unknown	Unknown	Unknown	3	Yes, I Have Been Worse For 1 To 3 Days	Less Than Usual	More Than Usual	More Than Usual	Same As Usual	Increased Sputum Production	MMRC 5: Too Breathless To Leave The House Or Breathless When Dressing	No	No	4	Unknown	Unknown	Unknown	Unknown	Unknown	Unknown	Unknown	3		Y		N		3	80	4	20
3043	Female	51	4	11	111	23	Unknown				Unknown	MMRC 3 (Slowed Walking Speed Due To Breathlessness)	Unknown	Unknown	Unknown	Unknown	2	Yes, I Have Been Worse For More Than 3 days	Same As Usual	More Than Usual	Same As Usual	More Than Usual	Change in Sputum Color	MMRC 4: Stop to Breathe Every Few Minutes When Walking	Yes	Yes	5	Unknown	Unknown	Unknown	Unknown	Unknown	Unknown	Unknown	3		Y		N		3	90	4	10
3044	Female	73	5	1	98	19	Unknown				Unknown	MMRC 4 (Stop to Breathe Every Few Minutes When Walking)	Unknown	Unknown	Unknown	Unknown	4	Yes, I Have Been Worse For The Last 24 Hours	Same As Usual	More Than Usual	Less Than Usual	Less Than Usual	No Change In Sputum	MMRC 4: Stop to Breathe Every Few Minutes When Walking	No	Yes	1	Unknown	Unknown	Unknown	Unknown	Unknown	Unknown	Unknown	3		N		N		2	60	1	40
3045	Male	76	5	8	180	28	Unknown				Unknown	MMRC 2 (Breathless Only while Hurrying On Flat Ground)	Unknown	Unknown	Unknown	Unknown	2	Yes, I Have Been Worse For The Last 24 Hours	Less Than Usual	More Than Usual	More Than Usual	More Than Usual	Change in Sputum Color	MMRC 2: Breathless Only while Hurrying On Flat Ground	No	Yes	4	Unknown	Unknown	Unknown	Unknown	Unknown	Unknown	98.6	3		Y		N		3	60	4	40
3046	Female	67	5	2	112	21	Unknown				Daily Controller Inhaler + rescue Inhaler As Needed.	MMRC 4 (Stop to Breathe Every Few Minutes When Walking)	Unknown	Unknown	Unknown	Unknown	3	Yes, I Have Been Worse For More Than 3 days	Same As Usual	Less Than Usual	Same As Usual	Less Than Usual	Increased Sputum Production	MMRC 4: Stop to Breathe Every Few Minutes When Walking	No	Yes	1	Unknown	Unknown	Unknown	Unknown	Unknown	Unknown	Unknown	3		N		N		1	70	2	30
3047	Female	53	5	9	126	19	Unknown				Unknown	MMRC 4 (Stop to Breathe Every Few Minutes When Walking)	Unknown	Unknown	83	Unknown	2	Yes, I Have Been Worse For 1 To 3 Days	Same As Usual	Less Than Usual	More Than Usual	More Than Usual	No Change In Sputum	MMRC 4: Stop to Breathe Every Few Minutes When Walking	No	No	2	83	Unknown	Unknown	Unknown	Unknown	Unknown	Unknown	2		N		N		1	60	2	40
3048	Male	69	5	7	112	18	Unknown				Unknown	MMRC 2 (Breathless Only while Hurrying On Flat Ground)	Unknown	Unknown	Unknown	Unknown	2	Yes, I Have Been Worse For More Than 3 days	More Than Usual	Same As Usual	More Than Usual	Same As Usual	Increased Sputum Production	MMRC 2: Breathless Only while Hurrying On Flat Ground	No	No	3	Unknown	Unknown	Unknown	Unknown	Unknown	Unknown	Unknown	3		N		N		2	90	1	10
3049	Male	83	6	5	181	22	Unknown				Unknown	MMRC 3 (Slowed Walking Speed Due To Breathlessness)	Unknown	Unknown	Unknown	Unknown	4	Yes, I Have Been Worse For The Last 24 Hours	Same As Usual	Less Than Usual	Same As Usual	Less Than Usual	Increased Sputum Production	MMRC 3: Slowed Walking Speed Due To Breathlessness	No	Yes	1	Unknown	89	Unknown	Unknown	Unknown	Unknown	Unknown	3		N		N		2	60	1	40
3050	Female	82	5	5	111	19	Unknown				Unknown	MMRC 4 (Stop to Breathe Every Few Minutes When Walking)	Unknown	Unknown	Unknown	Unknown	4	Yes, I Have Been Worse For More Than 3 days	Less Than Usual	More Than Usual	Less Than Usual	Less Than Usual	No Change In Sputum	MMRC 4: Stop to Breathe Every Few Minutes When Walking	Yes	No	1	Unknown	93	Unknown	Unknown	Unknown	Unknown	Unknown	4		N		N		2	90	3	10
3051	Female	55	5	6	182	30	Hospitalized for COPD in Last Year	Acid Reflux	2 or More Exacerbations In Last Year		Unknown	MMRC 5 (Too Breathless To Leave The House Or Breathless When Dressing)	Unknown	Unknown	Unknown	Unknown	3	No	Less Than Usual	Same As Usual	Less Than Usual	Less Than Usual	No Change In Sputum	MMRC 5: Too Breathless To Leave The House Or Breathless When Dressing	No	No	1	Unknown	Unknown	Unknown	Unknown	Unknown	Unknown	Unknown	3		N		N		1	80	2	20
3052	Male	50	5	7	106	17	Unknown				Daily Controller Inhaler + rescue Inhaler As Needed.	MMRC 4 (Stop to Breathe Every Few Minutes When Walking)	Unknown	Unknown	Unknown	Unknown	4	Yes, I Have Been Worse For More Than 3 days	Same As Usual	More Than Usual	Less Than Usual	Less Than Usual	No Change In Sputum	MMRC 5: Too Breathless To Leave The House Or Breathless When Dressing	No	No	2	Unknown	Unknown	Unknown	Unknown	Unknown	Unknown	Unknown	3		N		N		1	60	2	40
3053	Male	50	5	9	152	23	Unknown				Daily Controller Inhaler + rescue Inhaler As Needed.	MMRC 3 (Slowed Walking Speed Due To Breathlessness)	Unknown	Unknown	Unknown	Unknown	2	Yes, I Have Been Worse For 1 To 3 Days	Same As Usual	More Than Usual	More Than Usual	More Than Usual	Change in Sputum Color	MMRC 4: Stop to Breathe Every Few Minutes When Walking	No	No	4	Unknown	Unknown	Unknown	Unknown	Unknown	Unknown	Unknown	3		Y		N		3	90	4	10
3054	Male	57	5	3	138	25	Unknown				Unknown	MMRC 4 (Stop to Breathe Every Few Minutes When Walking)	Unknown	Unknown	Unknown	Unknown	3	Yes, I Have Been Worse For The Last 24 Hours	More Than Usual	More Than Usual	More Than Usual	More Than Usual	Change in Sputum Color	MMRC 5: Too Breathless To Leave The House Or Breathless When Dressing	No	No	5	Unknown	Unknown	Unknown	Unknown	Unknown	Unknown	Unknown	3		Y		N		3	90	4	10
3055	Female	66	5	0	170	34	Unknown				Unknown	MMRC 5 (Too Breathless To Leave The House Or Breathless When Dressing)	Unknown	Unknown	Unknown	Unknown	3	Yes, I Have Been Worse For The Last 24 Hours	More Than Usual	Less Than Usual	More Than Usual	Same As Usual	Both Increased Sputum Production And Change in Sputum Color	MMRC 5: Too Breathless To Leave The House Or Breathless When Dressing	No	No	4	Unknown	Unknown	Unknown	Unknown	Unknown	Unknown	Unknown	3		Y		N		3	70	4	30
3056	Male	51	5	11	245	35	Unknown				Unknown	MMRC 4 (Stop to Breathe Every Few Minutes When Walking)	Unknown	Unknown	Unknown	Unknown	2	Yes, I Have Been Worse For 1 To 3 Days	Same As Usual	Same As Usual	Same As Usual	Less Than Usual	Both Increased Sputum Production And Change in Sputum Color	MMRC 4: Stop to Breathe Every Few Minutes When Walking	No	Yes	3	Unknown	Unknown	Unknown	Unknown	Unknown	Unknown	Unknown	3		N		N		2	90	3	10
3057	Female	51	5	2	117	22	Unknown				Unknown	MMRC 1 (Breathless Only With Demanding Exercise)	Unknown	Unknown	Unknown	94	1	Yes, I Have Been Worse For More Than 3 days	Same As Usual	Same As Usual	More Than Usual	Same As Usual	Increased Sputum Production	MMRC 1: Breathless Only With Demanding Exercise	No	No	1	Unknown	Unknown	94	Unknown	Unknown	Unknown	98.8	4		N		N		1	90	2	10
3058	Male	63	5	9	172	26	Unknown				Daily Controller Inhaler + rescue Inhaler As Needed.	MMRC 3 (Slowed Walking Speed Due To Breathlessness)	Unknown	Unknown	Unknown	Unknown	1	Yes, I Have Been Worse For More Than 3 days	Same As Usual	Same As Usual	More Than Usual	Same As Usual	Increased Sputum Production	MMRC 2: Breathless Only while Hurrying On Flat Ground	No	No	2	Unknown	Unknown	Unknown	Unknown	Unknown	Unknown	Unknown	3		N		N		2	70	1	30
3059	Female	49	5	3	154	28	Congestive Heart Failure	Diabetes	Acid Reflux	2 or More Exacerbations In Last Year	Unknown	MMRC 4 (Stop to Breathe Every Few Minutes When Walking)	Unknown	Unknown	Unknown	Unknown	3	Yes, I Have Been Worse For More Than 3 days	Less Than Usual	More Than Usual	Less Than Usual	Same As Usual	No Change In Sputum	MMRC 5: Too Breathless To Leave The House Or Breathless When Dressing	No	No	2	Unknown	Unknown	Unknown	Unknown	Unknown	Unknown	Unknown	3		N		N		2	60	1	40
3060	Female	85	4	11	82	17	Unknown				Unknown	MMRC 5 (Too Breathless To Leave The House Or Breathless When Dressing)	Unknown	Unknown	Unknown	Unknown	4	Yes, I Have Been Worse For More Than 3 days	Less Than Usual	Same As Usual	Less Than Usual	Same As Usual	No Change In Sputum	MMRC 5: Too Breathless To Leave The House Or Breathless When Dressing	No	No	2	Unknown	Unknown	Unknown	Unknown	Unknown	Unknown	Unknown	3		N		N		1	80	2	20
3061	Male	79	5	10	218	32	Unknown				Unknown	MMRC 2 (Breathless Only while Hurrying On Flat Ground)	Unknown	Unknown	Unknown	Unknown	2	Yes, I Have Been Worse For 1 To 3 Days	More Than Usual	More Than Usual	More Than Usual	Same As Usual	Increased Sputum Production	MMRC 2: Breathless Only while Hurrying On Flat Ground	No	No	4	Unknown	Unknown	Unknown	Unknown	Unknown	Unknown	Unknown	3		N		N		3	60	4	40
3062	Female	50	5	7	193	31	Unknown				Unknown	MMRC 3 (Slowed Walking Speed Due To Breathlessness)	Unknown	Unknown	Unknown	Unknown	2	Yes, I Have Been Worse For The Last 24 Hours	Less Than Usual	Less Than Usual	More Than Usual	Less Than Usual	No Change In Sputum	MMRC 2: Breathless Only while Hurrying On Flat Ground	No	No	1	Unknown	Unknown	Unknown	Unknown	Unknown	Unknown	Unknown	3		N		N		1	80	2	20
3063	Male	49	6	1	222	30	Unknown				Unknown	MMRC 3 (Slowed Walking Speed Due To Breathlessness)	Unknown	Unknown	Unknown	Unknown	1	Yes, I Have Been Worse For 1 To 3 Days	NaN	More Than Usual	More Than Usual	Same As Usual	No Change In Sputum	MMRC 4: Stop to Breathe Every Few Minutes When Walking	Yes	No	3	Unknown	Unknown	Unknown	Unknown	Unknown	Unknown	Unknown	3		Y		N		3	90	2	10
3064	Female	70	5	3	165	30	Unknown				Unknown	MMRC 3 (Slowed Walking Speed Due To Breathlessness)	GOLD STAGE 1 (FEV1 80 - 100% Predicted)	82	Unknown	Unknown	2	Yes, I Have Been Worse For More Than 3 days	NaN	More Than Usual	Less Than Usual	Less Than Usual	No Change In Sputum	MMRC 3: Slowed Walking Speed Due To Breathlessness	No	No	1	Unknown	Unknown	Unknown	Unknown	82	Unknown	Unknown	2		N		N		1	80	2	20
3065	Female	79	5	4	165	29	Unknown				Unknown	MMRC 2 (Breathless Only while Hurrying On Flat Ground)	Unknown	Unknown	Unknown	Unknown	2	Yes, I Have Been Worse For More Than 3 days	Same As Usual	More Than Usual	More Than Usual	More Than Usual	Change in Sputum Color	MMRC 5: Too Breathless To Leave The House Or Breathless When Dressing	No	No	4	Unknown	Unknown	Unknown	Unknown	Unknown	Unknown	Unknown	3		Y		N		4	70	3	30
3066	Female	77	5	4	125	22	Unknown				Unknown	MMRC 3 (Slowed Walking Speed Due To Breathlessness)	GOLD STAGE 4 (FEV1 < 30% Predicted, or < 50% Predicted w/ Chronic Respiratory Failure)	30	Unknown	Unknown	5	Yes, I Have Been Worse For The Last 24 Hours	Same As Usual	More Than Usual	Same As Usual	Same As Usual	No Change In Sputum	MMRC 3: Slowed Walking Speed Due To Breathlessness	No	Yes	2	Unknown	Unknown	Unknown	Unknown	30	Unknown	Unknown	4		N		N		2	90	3	10
3067	Female	59	5	0	95	19	Unknown				Daily Controller Inhaler + rescue Inhaler As Needed.	MMRC 4 (Stop to Breathe Every Few Minutes When Walking)	Unknown	Unknown	Unknown	Unknown	2	Yes, I Have Been Worse For 1 To 3 Days	Less Than Usual	Same As Usual	Same As Usual	Less Than Usual	Both Increased Sputum Production And Change in Sputum Color	MMRC 4: Stop to Breathe Every Few Minutes When Walking	No	No	2	Unknown	Unknown	Unknown	Unknown	Unknown	Unknown	Unknown	3		N		N		2	60	1	40
3068	Male	64	5	11	133	19	Unknown				Unknown	MMRC 3 (Slowed Walking Speed Due To Breathlessness)	Unknown	Unknown	Unknown	Unknown	2	Yes, I Have Been Worse For The Last 24 Hours	More Than Usual	Same As Usual	More Than Usual	Same As Usual	Change in Sputum Color	MMRC 3: Slowed Walking Speed Due To Breathlessness	No	Yes	3	Unknown	Unknown	Unknown	Unknown	Unknown	Unknown	Unknown	3		Y		N		3	80	2	20
3069	Male	68	5	11	140	20	Unknown				Unknown	MMRC 1 (Breathless Only With Demanding Exercise)	Unknown	Unknown	Unknown	Unknown	1	Yes, I Have Been Worse For 1 To 3 Days	Same As Usual	More Than Usual	More Than Usual	Same As Usual	Increased Sputum Production	MMRC 1: Breathless Only With Demanding Exercise	No	Yes	3	Unknown	Unknown	Unknown	Unknown	Unknown	Unknown	Unknown	3		Y		N		3	90	4	10
3070	Male	88	5	10	225	33	Unknown				Unknown	MMRC 3 (Slowed Walking Speed Due To Breathlessness)	Unknown	Unknown	Unknown	Unknown	3	Yes, I Have Been Worse For More Than 3 days	Same As Usual	More Than Usual	More Than Usual	Same As Usual	Increased Sputum Production	MMRC 3: Slowed Walking Speed Due To Breathlessness	Yes	No	4	Unknown	Unknown	Unknown	Unknown	Unknown	Unknown	Unknown	3		Y		N		4	60	3	40
3071	Male	51	5	10	143	21	Unknown				Unknown	MMRC 1 (Breathless Only With Demanding Exercise)	Unknown	Unknown	Unknown	Unknown	1	Yes, I Have Been Worse For 1 To 3 Days	More Than Usual	More Than Usual	Less Than Usual	Same As Usual	No Change In Sputum	MMRC 1: Breathless Only With Demanding Exercise	No	No	2	Unknown	Unknown	Unknown	Unknown	Unknown	Unknown	Unknown	3		N		N		2	60	1	40
3072	Male	83	6	1	266	36	Unknown				Unknown	MMRC 5 (Too Breathless To Leave The House Or Breathless When Dressing)	Unknown	Unknown	Unknown	Unknown	5	Yes, I Have Been Worse For 1 To 3 Days	Same As Usual	More Than Usual	Same As Usual	Same As Usual	Change in Sputum Color	MMRC 5: Too Breathless To Leave The House Or Breathless When Dressing	No	No	3	Unknown	Unknown	Unknown	Unknown	Unknown	Unknown	Unknown	3		Y		N		3	60	4	40
3073	Male	77	5	8	128	20	Unknown				Unknown	MMRC 3 (Slowed Walking Speed Due To Breathlessness)	Unknown	Unknown	Unknown	Unknown	2	Yes, I Have Been Worse For The Last 24 Hours	More Than Usual	Same As Usual	Same As Usual	Same As Usual	Increased Sputum Production	MMRC 2: Breathless Only while Hurrying On Flat Ground	Yes	No	2	Unknown	Unknown	Unknown	Unknown	Unknown	Unknown	Unknown	3		N		N		2	60	1	40
3074	Female	65	5	3	143	26	Unknown				Unknown	MMRC 2 (Breathless Only while Hurrying On Flat Ground)	Unknown	Unknown	Unknown	Unknown	1	Yes, I Have Been Worse For 1 To 3 Days	Same As Usual	Less Than Usual	Less Than Usual	Less Than Usual	No Change In Sputum	MMRC 2: Breathless Only while Hurrying On Flat Ground	No	No	1	Unknown	Unknown	Unknown	Unknown	Unknown	Unknown	Unknown	3		N		N		1	80	2	20
3075	Male	67	5	5	135	23	Unknown				Unknown	MMRC 3 (Slowed Walking Speed Due To Breathlessness)	Unknown	Unknown	Unknown	Unknown	3	No	Less Than Usual	Less Than Usual	Same As Usual	Same As Usual	No Change In Sputum	MMRC 2: Breathless Only while Hurrying On Flat Ground	No	No	1	Unknown	Unknown	Unknown	Unknown	Unknown	Unknown	Unknown	3		N		N		1	80	2	20
3076	Female	78	5	0	155	31	2 or More Exacerbations In Last Year	Acid Reflux			Unknown	MMRC 3 (Slowed Walking Speed Due To Breathlessness)	Unknown	Unknown	67	Unknown	3	Yes, I Have Been Worse For 1 To 3 Days	More Than Usual	Same As Usual	More Than Usual	More Than Usual	Increased Sputum Production	MMRC 3: Slowed Walking Speed Due To Breathlessness	No	No	4	67	Unknown	Unknown	Unknown	Unknown	82	Unknown	2		Y		N		3	80	2	20
3077	Male	49	5	0	160	32	Unknown				Unknown	MMRC 5 (Too Breathless To Leave The House Or Breathless When Dressing)	Unknown	Unknown	Unknown	Unknown	3	Yes, I Have Been Worse For More Than 3 days	Same As Usual	Less Than Usual	More Than Usual	Less Than Usual	No Change In Sputum	MMRC 5: Too Breathless To Leave The House Or Breathless When Dressing	No	No	2	Unknown	Unknown	Unknown	Unknown	Unknown	Unknown	Unknown	3		N		N		2	60	1	40
3078	Female	65	5	3	176	32	Unknown				Daily Controller Inhaler + rescue Inhaler As Needed.	MMRC 2 (Breathless Only while Hurrying On Flat Ground)	Unknown	Unknown	Unknown	Unknown	2	Yes, I Have Been Worse For The Last 24 Hours	Same As Usual	Same As Usual	More Than Usual	Same As Usual	No Change In Sputum	MMRC 1: Breathless Only With Demanding Exercise	No	Yes	2	Unknown	Unknown	Unknown	Unknown	Unknown	Unknown	Unknown	3		N		N		2	60	1	40
3079	Male	84	6	0	216	30	Unknown				Unknown	MMRC 4 (Stop to Breathe Every Few Minutes When Walking)	Unknown	Unknown	Unknown	Unknown	4	Yes, I Have Been Worse For More Than 3 days	Same As Usual	Less Than Usual	Same As Usual	Less Than Usual	No Change In Sputum	MMRC 4: Stop to Breathe Every Few Minutes When Walking	Yes	No	1	Unknown	Unknown	Unknown	Unknown	Unknown	Unknown	Unknown	3		N		N		1	80	2	20
3080	Female	76	5	8	122	19	Unknown				Unknown	MMRC 3 (Slowed Walking Speed Due To Breathlessness)	Unknown	Unknown	Unknown	Unknown	3	Yes, I Have Been Worse For 1 To 3 Days	Less Than Usual	More Than Usual	Less Than Usual	Same As Usual	No Change In Sputum	MMRC 3: Slowed Walking Speed Due To Breathlessness	No	No	1	Unknown	Unknown	Unknown	Unknown	Unknown	Unknown	Unknown	3		N		N		1	60	2	40
3081	Male	87	5	9	139	21	Unknown				Unknown	MMRC 4 (Stop to Breathe Every Few Minutes When Walking)	Unknown	Unknown	Unknown	Unknown	4	Yes, I Have Been Worse For The Last 24 Hours	Less Than Usual	Less Than Usual	More Than Usual	Same As Usual	Both Increased Sputum Production And Change in Sputum Color	MMRC 4: Stop to Breathe Every Few Minutes When Walking	No	No	3	Unknown	71	Unknown	Unknown	Unknown	Unknown	Unknown	2		Y		N		2	80	3	20
3082	Female	84	5	6	206	34	Unknown				Unknown	MMRC 4 (Stop to Breathe Every Few Minutes When Walking)	Unknown	Unknown	Unknown	Unknown	5	Yes, I Have Been Worse For 1 To 3 Days	Same As Usual	Less Than Usual	Same As Usual	Same As Usual	Increased Sputum Production	MMRC 4: Stop to Breathe Every Few Minutes When Walking	No	No	1	Unknown	Unknown	Unknown	Unknown	Unknown	Unknown	Unknown	3		N		N		1	60	2	40
3083	Female	70	5	8	128	20	Unknown				Unknown	MMRC 5 (Too Breathless To Leave The House Or Breathless When Dressing)	Unknown	Unknown	Unknown	Unknown	4	Yes, I Have Been Worse For 1 To 3 Days	More Than Usual	Same As Usual	More Than Usual	More Than Usual	No Change In Sputum	MMRC 5: Too Breathless To Leave The House Or Breathless When Dressing	No	No	4	Unknown	Unknown	Unknown	Unknown	Unknown	Unknown	Unknown	3		Y		N		3	70	4	30
3084	Female	56	5	4	154	27	Unknown				Unknown	MMRC 4 (Stop to Breathe Every Few Minutes When Walking)	Unknown	Unknown	Unknown	Unknown	2	Yes, I Have Been Worse For 1 To 3 Days	Same As Usual	More Than Usual	Same As Usual	Same As Usual	Change in Sputum Color	MMRC 5: Too Breathless To Leave The House Or Breathless When Dressing	No	No	3	Unknown	Unknown	Unknown	94	Unknown	Unknown	Unknown	4		N		N		2	80	3	20
3085	Male	72	5	11	140	20	Unknown				Unknown	MMRC 3 (Slowed Walking Speed Due To Breathlessness)	Unknown	Unknown	Unknown	Unknown	3	Yes, I Have Been Worse For The Last 24 Hours	Same As Usual	More Than Usual	More Than Usual	More Than Usual	Increased Sputum Production	MMRC 5: Too Breathless To Leave The House Or Breathless When Dressing	No	No	5	Unknown	Unknown	Unknown	Unknown	Unknown	Unknown	Unknown	3		Y		N		3	80	4	20
3086	Female	80	5	0	125	25	Unknown				Unknown	MMRC 2 (Breathless Only while Hurrying On Flat Ground)	Unknown	Unknown	Unknown	92	2	Yes, I Have Been Worse For More Than 3 days	More Than Usual	More Than Usual	Less Than Usual	Less Than Usual	No Change In Sputum	MMRC 2: Breathless Only while Hurrying On Flat Ground	No	No	1	Unknown	Unknown	92	Unknown	Unknown	Unknown	Unknown	4		N		N		1	80	2	20
3087	Female	70	5	5	170	29	Unknown				Unknown	MMRC 3 (Slowed Walking Speed Due To Breathlessness)	Unknown	Unknown	Unknown	Unknown	2	Yes, I Have Been Worse For More Than 3 days	More Than Usual	More Than Usual	More Than Usual	Same As Usual	Change in Sputum Color	MMRC 5: Too Breathless To Leave The House Or Breathless When Dressing	No	No	4	Unknown	Unknown	Unknown	Unknown	Unknown	Unknown	Unknown	3		N		N		3	70	4	30
3088	Male	64	5	11	189	27	Unknown				Unknown	MMRC 4 (Stop to Breathe Every Few Minutes When Walking)	Unknown	Unknown	Unknown	Unknown	2	Yes, I Have Been Worse For 1 To 3 Days	Same As Usual	Same As Usual	More Than Usual	Same As Usual	Both Increased Sputum Production And Change in Sputum Color	MMRC 4: Stop to Breathe Every Few Minutes When Walking	No	No	3	Unknown	Unknown	Unknown	Unknown	Unknown	Unknown	98.5	3		Y		N		3	70	2	30
3089	Male	63	5	7	118	19	Unknown				Unknown	MMRC 3 (Slowed Walking Speed Due To Breathlessness)	GOLD STAGE 4 (FEV1 < 30% Predicted, or < 50% Predicted w/ Chronic Respiratory Failure)	28	Unknown	Unknown	5	Yes, I Have Been Worse For The Last 24 Hours	Same As Usual	Same As Usual	More Than Usual	Same As Usual	Increased Sputum Production	MMRC 2: Breathless Only while Hurrying On Flat Ground	No	No	2	Unknown	Unknown	Unknown	94	28	Unknown	Unknown	5		N		N		2	0	3	10			Y
3090	Male	80	5	11	175	25	Unknown				Unknown	MMRC 3 (Slowed Walking Speed Due To Breathlessness)	Unknown	Unknown	Unknown	94	3	Yes, I Have Been Worse For 1 To 3 Days	Same As Usual	More Than Usual	More Than Usual	Same As Usual	Increased Sputum Production	MMRC 5: Too Breathless To Leave The House Or Breathless When Dressing	No	No	4	Unknown	Unknown	94	Unknown	Unknown	Unknown	Unknown	3		Y		N		3	80	2	20
3091	Male	80	5	9	132	20	Unknown				Daily Controller Inhaler + rescue Inhaler As Needed.	MMRC 5 (Too Breathless To Leave The House Or Breathless When Dressing)	Unknown	Unknown	Unknown	Unknown	4	No	Same As Usual	Less Than Usual	Same As Usual	Less Than Usual	No Change In Sputum	MMRC 5: Too Breathless To Leave The House Or Breathless When Dressing	Yes	No	2	Unknown	Unknown	Unknown	Unknown	Unknown	Unknown	Unknown	3		N		N		2	70	1	30
3092	Female	81	4	11	121	25	Unknown				Unknown	MMRC 3 (Slowed Walking Speed Due To Breathlessness)	Unknown	Unknown	Unknown	Unknown	3	Yes, I Have Been Worse For More Than 3 days	Less Than Usual	More Than Usual	More Than Usual	More Than Usual	Increased Sputum Production	MMRC 4: Stop to Breathe Every Few Minutes When Walking	No	No	4	Unknown	Unknown	Unknown	Unknown	Unknown	Unknown	Unknown	3		Y		N		4	60	3	40
3093	Male	50	5	7	212	34	Unknown				Unknown	MMRC 5 (Too Breathless To Leave The House Or Breathless When Dressing)	Unknown	Unknown	Unknown	Unknown	4	Yes, I Have Been Worse For More Than 3 days	More Than Usual	Same As Usual	Same As Usual	Same As Usual	Change in Sputum Color	MMRC 5: Too Breathless To Leave The House Or Breathless When Dressing	No	No	2	Unknown	Unknown	Unknown	Unknown	Unknown	Unknown	Unknown	3		N		N		2	80	1	20
3094	Female	84	5	2	139	26	Unknown				Unknown	MMRC 2 (Breathless Only while Hurrying On Flat Ground)	Unknown	Unknown	Unknown	Unknown	2	Yes, I Have Been Worse For The Last 24 Hours	More Than Usual	More Than Usual	More Than Usual	More Than Usual	Increased Sputum Production	MMRC 4: Stop to Breathe Every Few Minutes When Walking	Yes	No	5	Unknown	Unknown	Unknown	Unknown	Unknown	26	Unknown	5		Y		N		4	60	3	40
3095	Male	49	5	6	182	30	Unknown				Unknown	MMRC 2 (Breathless Only while Hurrying On Flat Ground)	Unknown	Unknown	Unknown	Unknown	1	Yes, I Have Been Worse For The Last 24 Hours	Same As Usual	More Than Usual	Less Than Usual	Less Than Usual	No Change In Sputum	MMRC 3: Slowed Walking Speed Due To Breathlessness	No	No	2	Unknown	Unknown	Unknown	Unknown	Unknown	35	Unknown	4		N		N		2	80	3	20
3096	Female	49	5	9	172	26	Unknown				Unknown	MMRC 5 (Too Breathless To Leave The House Or Breathless When Dressing)	Unknown	Unknown	Unknown	Unknown	3	No	Same As Usual	Less Than Usual	Same As Usual	Less Than Usual	No Change In Sputum	MMRC 5: Too Breathless To Leave The House Or Breathless When Dressing	No	No	2	Unknown	Unknown	Unknown	Unknown	Unknown	Unknown	Unknown	3		N		N		1	80	2	20
3097	Male	78	5	5	123	21	Unknown				Unknown	MMRC 4 (Stop to Breathe Every Few Minutes When Walking)	Unknown	Unknown	Unknown	Unknown	4	Yes, I Have Been Worse For More Than 3 days	Same As Usual	Same As Usual	More Than Usual	More Than Usual	Both Increased Sputum Production And Change in Sputum Color	MMRC 3: Slowed Walking Speed Due To Breathlessness	No	Yes	4	Unknown	Unknown	Unknown	Unknown	Unknown	Unknown	Unknown	3		Y		N		3	70	4	30
3098	Male	47	5	3	110	20	Unknown				Unknown	MMRC 1 (Breathless Only With Demanding Exercise)	Unknown	Unknown	Unknown	Unknown	1	Yes, I Have Been Worse For 1 To 3 Days	Same As Usual	Less Than Usual	More Than Usual	Same As Usual	Both Increased Sputum Production And Change in Sputum Color	MMRC 1: Breathless Only With Demanding Exercise	No	No	3	Unknown	Unknown	Unknown	Unknown	Unknown	Unknown	Unknown	3		Y		N		3	90	2	10
3099	Male	63	6	3	234	30	Unknown				Unknown	MMRC 3 (Slowed Walking Speed Due To Breathlessness)	Unknown	Unknown	Unknown	Unknown	2	Yes, I Have Been Worse For 1 To 3 Days	Same As Usual	More Than Usual	More Than Usual	More Than Usual	No Change In Sputum	MMRC 3: Slowed Walking Speed Due To Breathlessness	No	No	4	Unknown	Unknown	Unknown	Unknown	Unknown	Unknown	Unknown	3		Y		N		3	80	4	20
3100	Male	52	6	0	137	19	Unknown				Unknown	MMRC 5 (Too Breathless To Leave The House Or Breathless When Dressing)	Unknown	Unknown	Unknown	Unknown	4	Yes, I Have Been Worse For More Than 3 days	Less Than Usual	More Than Usual	More Than Usual	More Than Usual	Increased Sputum Production	MMRC 5: Too Breathless To Leave The House Or Breathless When Dressing	No	No	4	Unknown	80	Unknown	Unknown	Unknown	Unknown	Unknown	2		Y		N		3	80	4	20

## Sheet: Sheet2
	Gender	Age	Height(ft)	Height(in)	Weight (lb)	Risk Factor 1	Risk Factor 2	Risk Factor 3	Risk Factor 4	Risk Factor 5	Risk Factor 6	Current Medication	Baseline Heart Rate	Baseline Peak Flow	Usual Difficulty Controlling Asthma	Profile Severity (1-5)	Recent Exposure to Allergens?	% Controller Medication Taken Over Last Week	Recent Worsening in Symptoms	Short of Breath?	Cough?	Infection?	Asthma Symptoms Interfere With Daily Activity More Than Usual?	Rescue Inhaler Usage More Than Usual?	Asthma Symptoms Wake You Up At Night More Than Usual?	Symptom Severity (1-5)	Baseline Heart Rate	Baseline Peak Flow	Current Heart Rate	Current Peak Flow	Peak Flow After Inhaler	Current Temperature	Vitals Severity (1-5)		Exacerbation (Y/N)		Asthma Controlled? (1-4)		Final Triage 1 (1-4)	Confidence (%)	Final Triage 2 (1-4)	Confidence (%)		Highly Unrealistic Case (Y)	Highly Uncertain (Y)
