# Supplementary material for: A machine learning approach to triaging patients with chronic obstructive pulmonary disease
Source: PLoS One. 2017 Nov 22;12(11):e0188532. doi: 10.1371/journal.pone.0188532 (PMC5699810; doi:10.1371/journal.pone.0188532)
Supplement: S1 Dataset — This file includes all the data used for training and validation. (ZIP) [file pone.0188532.s004.zip › Data/datasets/Dr3_3101_3200.xlsx]

## Sheet: Sheet1
	Gender	Age	Height(ft)	Height(in)	Weight (lb)	BMI	Risk Factor 1	Risk Factor 2	Risk Factor 3	Risk Factor 4	Current Medication	Baseline Dyspnea (MMRC)	COPD Gold Stage	Baseline FEV1	Baseline Heart Rate	Baseline Pulse Ox	Profile Severity (1-5)	Recent Worsening in Symptoms?	% Controller Medication Taken Over Last Week	Short of Breath?	Cough?	Wheezing?	Sputum?	Current Dyspnea (MMRC)	Infection?	Respiratory Symptoms Wake You Up At Night More Than Usual?	Symptom Severity (1-5)	Baseline Heart Rate	Current Heart Rate	Baseline Pulse Ox	Current Pulse Ox	Baseline FEV1 (% Predicted)	Current FEV1 (% Predicted)	Current Temperature	Vitals Severity (1-5)		Exacerbation (Y/N)		Alternate Diagnosis? (y/n)		Final Triage 1 (1-4)	Confidence 1 (%)	Final Triage 2 (1-4)	Confidence 2 (%)		Highly Unrealistic Case (Y)	Highly Uncertain (Y)
3101	Female	66	5	6	200	33	Unknown				Unknown	MMRC 3 (Slowed Walking Speed Due To Breathlessness)	Unknown	Unknown	Unknown	Unknown	2	Yes, I Have Been Worse For The Last 24 Hours	Less Than Usual	Same As Usual	More Than Usual	More Than Usual	Increased Sputum Production	MMRC 3: Slowed Walking Speed Due To Breathlessness	No	No	3	Unknown	Unknown	Unknown	Unknown	Unknown	Unknown	Unknown	3		Y		N		3	80	2	20
3102	Male	84	5	9	152	23	Unknown				Unknown	MMRC 3 (Slowed Walking Speed Due To Breathlessness)	Unknown	Unknown	66	Unknown	3	Yes, I Have Been Worse For The Last 24 Hours	Same As Usual	More Than Usual	Same As Usual	More Than Usual	Change in Sputum Color	MMRC 3: Slowed Walking Speed Due To Breathlessness	No	Yes	3	66	Unknown	Unknown	Unknown	Unknown	Unknown	Unknown	3		Y		N		3	80	4	20
3103	Female	83	5	0	90	18	Unknown				Unknown	MMRC 2 (Breathless Only while Hurrying On Flat Ground)	Unknown	Unknown	Unknown	94	2	Yes, I Have Been Worse For The Last 24 Hours	Same As Usual	Same As Usual	More Than Usual	Same As Usual	No Change In Sputum	MMRC 1: Breathless Only With Demanding Exercise	No	No	1	Unknown	Unknown	94	Unknown	Unknown	Unknown	Unknown	3		N		N		1	80	2	20
3104	Female	80	5	5	123	21	Unknown				Unknown	MMRC 3 (Slowed Walking Speed Due To Breathlessness)	Unknown	Unknown	Unknown	Unknown	2	Yes, I Have Been Worse For More Than 3 days	Same As Usual	Same As Usual	More Than Usual	More Than Usual	Change in Sputum Color	MMRC 3: Slowed Walking Speed Due To Breathlessness	No	No	3	Unknown	Unknown	Unknown	Unknown	Unknown	Unknown	Unknown	3		Y		N		3	90	2	10
3105	Male	48	5	4	142	25	Unknown				Unknown	MMRC 4 (Stop to Breathe Every Few Minutes When Walking)	Unknown	Unknown	Unknown	Unknown	2	Yes, I Have Been Worse For 1 To 3 Days	More Than Usual	Same As Usual	More Than Usual	More Than Usual	Change in Sputum Color	MMRC 4: Stop to Breathe Every Few Minutes When Walking	No	No	4	Unknown	Unknown	Unknown	Unknown	Unknown	Unknown	Unknown	3		Y		N		3	90	2	10
3106	Female	55	5	7	112	18	Unknown				Unknown	MMRC 1 (Breathless Only With Demanding Exercise)	Unknown	Unknown	Unknown	Unknown	1	Yes, I Have Been Worse For More Than 3 days	Same As Usual	More Than Usual	More Than Usual	More Than Usual	Both Increased Sputum Production And Change in Sputum Color	MMRC 1: Breathless Only With Demanding Exercise	No	Yes	5	Unknown	Unknown	Unknown	Unknown	Unknown	Unknown	Unknown	3		Y		N		3	80	4	20
3107	Male	79	6	0	252	35	Unknown				Daily Controller Inhaler + rescue Inhaler As Needed.	MMRC 4 (Stop to Breathe Every Few Minutes When Walking)	Unknown	Unknown	Unknown	Unknown	4	Yes, I Have Been Worse For 1 To 3 Days	Less Than Usual	Same As Usual	More Than Usual	Same As Usual	Increased Sputum Production	MMRC 4: Stop to Breathe Every Few Minutes When Walking	No	No	2	Unknown	Unknown	Unknown	Unknown	Unknown	Unknown	99	3		N		N		2	80	3	20
3108	Male	88	5	9	225	34	Unknown				Unknown	MMRC 2 (Breathless Only while Hurrying On Flat Ground)	Unknown	Unknown	Unknown	Unknown	3	Yes, I Have Been Worse For More Than 3 days	More Than Usual	More Than Usual	More Than Usual	More Than Usual	Increased Sputum Production	MMRC 3: Slowed Walking Speed Due To Breathlessness	No	No	5	Unknown	Unknown	Unknown	Unknown	Unknown	Unknown	Unknown	3		Y		N		4	70	3	30
3109	Female	46	5	6	133	22	Unknown				Unknown	MMRC 5 (Too Breathless To Leave The House Or Breathless When Dressing)	Unknown	Unknown	Unknown	Unknown	2	Yes, I Have Been Worse For 1 To 3 Days	Same As Usual	Less Than Usual	Same As Usual	Same As Usual	Both Increased Sputum Production And Change in Sputum Color	MMRC 5: Too Breathless To Leave The House Or Breathless When Dressing	No	Yes	3	Unknown	Unknown	Unknown	Unknown	Unknown	Unknown	Unknown	3		Y		N		3	80	2	20
3110	Female	82	5	5	100	17	Unknown				Unknown	MMRC 4 (Stop to Breathe Every Few Minutes When Walking)	Unknown	Unknown	Unknown	Unknown	3	Yes, I Have Been Worse For The Last 24 Hours	Same As Usual	More Than Usual	More Than Usual	Same As Usual	Both Increased Sputum Production And Change in Sputum Color	MMRC 5: Too Breathless To Leave The House Or Breathless When Dressing	No	No	4	Unknown	Unknown	Unknown	Unknown	Unknown	Unknown	Unknown	3		Y		N		4	60	3	40
3111	Female	78	5	9	251	38	Unknown				Unknown	MMRC 4 (Stop to Breathe Every Few Minutes When Walking)	Unknown	Unknown	Unknown	Unknown	3	Yes, I Have Been Worse For More Than 3 days	Same As Usual	Same As Usual	More Than Usual	More Than Usual	Both Increased Sputum Production And Change in Sputum Color	MMRC 4: Stop to Breathe Every Few Minutes When Walking	No	No	4	Unknown	Unknown	Unknown	Unknown	Unknown	Unknown	Unknown	3		Y		N		3	70	4	30
3112	Male	79	5	7	168	27	Unknown				Unknown	MMRC 3 (Slowed Walking Speed Due To Breathlessness)	Unknown	Unknown	Unknown	Unknown	2	Yes, I Have Been Worse For The Last 24 Hours	More Than Usual	More Than Usual	More Than Usual	More Than Usual	Change in Sputum Color	MMRC 3: Slowed Walking Speed Due To Breathlessness	No	No	4	Unknown	Unknown	Unknown	Unknown	Unknown	Unknown	Unknown	3		Y		N		3	70	4	30
3113	Female	67	5	5	100	17	Unknown				Unknown	MMRC 5 (Too Breathless To Leave The House Or Breathless When Dressing)	Unknown	Unknown	Unknown	Unknown	2	Yes, I Have Been Worse For The Last 24 Hours	Same As Usual	Less Than Usual	Less Than Usual	Same As Usual	No Change In Sputum	MMRC 5: Too Breathless To Leave The House Or Breathless When Dressing	Yes	Yes	3	Unknown	Unknown	Unknown	Unknown	Unknown	Unknown	Unknown	3		N		N		2	70	3	30
3114	Male	77	5	5	170	29	Unknown				Unknown	MMRC 5 (Too Breathless To Leave The House Or Breathless When Dressing)	Unknown	Unknown	Unknown	Unknown	3	Yes, I Have Been Worse For More Than 3 days	Less Than Usual	Same As Usual	More Than Usual	More Than Usual	Both Increased Sputum Production And Change in Sputum Color	MMRC 5: Too Breathless To Leave The House Or Breathless When Dressing	Yes	No	4	Unknown	Unknown	Unknown	Unknown	Unknown	Unknown	Unknown	3		Y		N		4	60	3	40
3115	Female	50	5	4	159	28	Unknown				Unknown	MMRC 1 (Breathless Only With Demanding Exercise)	Unknown	Unknown	Unknown	Unknown	1	Yes, I Have Been Worse For 1 To 3 Days	More Than Usual	More Than Usual	Same As Usual	More Than Usual	No Change In Sputum	MMRC 1: Breathless Only With Demanding Exercise	No	No	3	Unknown	78	Unknown	Unknown	Unknown	Unknown	Unknown	2		Y		N		3	60	2	40
3116	Female	50	5	3	99	18	Unknown				Unknown	MMRC 4 (Stop to Breathe Every Few Minutes When Walking)	Unknown	Unknown	Unknown	Unknown	2	Yes, I Have Been Worse For More Than 3 days	Less Than Usual	More Than Usual	More Than Usual	More Than Usual	No Change In Sputum	MMRC 5: Too Breathless To Leave The House Or Breathless When Dressing	No	No	4	Unknown	Unknown	Unknown	Unknown	Unknown	Unknown	Unknown	3		Y		N		3	80	4	20
3117	Female	86	5	8	161	25	Unknown				Unknown	MMRC 4 (Stop to Breathe Every Few Minutes When Walking)	Unknown	Unknown	Unknown	Unknown	4	Yes, I Have Been Worse For The Last 24 Hours	Same As Usual	More Than Usual	More Than Usual	More Than Usual	Both Increased Sputum Production And Change in Sputum Color	MMRC 5: Too Breathless To Leave The House Or Breathless When Dressing	Yes	No	5	Unknown	Unknown	Unknown	Unknown	Unknown	Unknown	Unknown	3		Y		N		4	80	3	20
3118	Female	47	5	2	139	26	Unknown				Unknown	MMRC 2 (Breathless Only while Hurrying On Flat Ground)	Unknown	Unknown	Unknown	Unknown	1	Yes, I Have Been Worse For The Last 24 Hours	NaN	More Than Usual	Same As Usual	More Than Usual	Change in Sputum Color	MMRC 4: Stop to Breathe Every Few Minutes When Walking	No	No	3	Unknown	Unknown	Unknown	Unknown	Unknown	Unknown	99.3	3		Y		N		3	70	2	30
3119	Female	61	5	4	142	25	Unknown				Unknown	MMRC 3 (Slowed Walking Speed Due To Breathlessness)	Unknown	Unknown	Unknown	Unknown	2	Yes, I Have Been Worse For More Than 3 days	More Than Usual	More Than Usual	More Than Usual	Same As Usual	Increased Sputum Production	MMRC 3: Slowed Walking Speed Due To Breathlessness	No	No	4	Unknown	Unknown	Unknown	Unknown	Unknown	Unknown	Unknown	3		Y		N		3	70	2	30
3120	Female	82	5	5	164	28	Unknown				Unknown	MMRC 5 (Too Breathless To Leave The House Or Breathless When Dressing)	Unknown	Unknown	Unknown	Unknown	5	Yes, I Have Been Worse For More Than 3 days	More Than Usual	More Than Usual	Less Than Usual	Same As Usual	No Change In Sputum	MMRC 5: Too Breathless To Leave The House Or Breathless When Dressing	No	No	3	Unknown	Unknown	Unknown	Unknown	Unknown	Unknown	Unknown	3		N		N		2	70	3	30
3121	Female	63	5	1	129	25	Unknown				Unknown	MMRC 3 (Slowed Walking Speed Due To Breathlessness)	Unknown	Unknown	Unknown	91	3	Yes, I Have Been Worse For More Than 3 days	Same As Usual	More Than Usual	Same As Usual	Same As Usual	Increased Sputum Production	MMRC 4: Stop to Breathe Every Few Minutes When Walking	No	No	2	Unknown	Unknown	91	Unknown	Unknown	Unknown	Unknown	4		N		N		2	80	1	20
3122	Female	72	5	2	155	29	Unknown				Unknown	MMRC 1 (Breathless Only With Demanding Exercise)	Unknown	Unknown	Unknown	Unknown	2	No	Same As Usual	Less Than Usual	Same As Usual	Less Than Usual	No Change In Sputum	MMRC 1: Breathless Only With Demanding Exercise	No	No	1	Unknown	Unknown	Unknown	Unknown	Unknown	Unknown	Unknown	3		N		N		1	90	2	10
3123	Female	52	4	11	164	34	Unknown				Unknown	MMRC 4 (Stop to Breathe Every Few Minutes When Walking)	Unknown	Unknown	Unknown	Unknown	1	No	Same As Usual	Less Than Usual	Less Than Usual	Same As Usual	No Change In Sputum	MMRC 4: Stop to Breathe Every Few Minutes When Walking	No	No	1	Unknown	Unknown	Unknown	Unknown	Unknown	Unknown	Unknown	3		N		N		1	90	2	10
3124	Female	66	5	7	200	32	Unknown				Unknown	MMRC 1 (Breathless Only With Demanding Exercise)	Unknown	Unknown	Unknown	Unknown	1	No	More Than Usual	Less Than Usual	Less Than Usual	Same As Usual	No Change In Sputum	MMRC 1: Breathless Only With Demanding Exercise	No	No	1	Unknown	Unknown	Unknown	Unknown	Unknown	67	Unknown	3		N		N		1	80	2	20
3125	Female	52	5	2	192	36	Unknown				Unknown	MMRC 3 (Slowed Walking Speed Due To Breathlessness)	Unknown	Unknown	Unknown	Unknown	1	Yes, I Have Been Worse For More Than 3 days	Less Than Usual	Same As Usual	More Than Usual	Same As Usual	Both Increased Sputum Production And Change in Sputum Color	MMRC 3: Slowed Walking Speed Due To Breathlessness	No	Yes	3	Unknown	Unknown	Unknown	Unknown	Unknown	Unknown	Unknown	3		N		N		3	60	2	40
3126	Female	71	5	5	147	25	Unknown				Unknown	MMRC 3 (Slowed Walking Speed Due To Breathlessness)	Unknown	Unknown	Unknown	Unknown	2	Yes, I Have Been Worse For The Last 24 Hours	Same As Usual	More Than Usual	More Than Usual	More Than Usual	Change in Sputum Color	MMRC 5: Too Breathless To Leave The House Or Breathless When Dressing	No	No	5	Unknown	Unknown	Unknown	Unknown	Unknown	Unknown	Unknown	3		Y		N		3	60	4	40
3127	Male	68	6	2	289	38	Unknown				Unknown	MMRC 2 (Breathless Only while Hurrying On Flat Ground)	Unknown	Unknown	Unknown	92	2	Yes, I Have Been Worse For The Last 24 Hours	NaN	More Than Usual	Same As Usual	More Than Usual	No Change In Sputum	MMRC 2: Breathless Only while Hurrying On Flat Ground	No	No	2	Unknown	Unknown	92	Unknown	Unknown	Unknown	Unknown	4		N		N		2	80	3	20
3128	Male	63	5	8	116	18	Unknown				Unknown	MMRC 2 (Breathless Only while Hurrying On Flat Ground)	Unknown	Unknown	Unknown	93	2	Yes, I Have Been Worse For More Than 3 days	NaN	Less Than Usual	More Than Usual	Same As Usual	Both Increased Sputum Production And Change in Sputum Color	MMRC 2: Breathless Only while Hurrying On Flat Ground	No	No	3	Unknown	Unknown	93	Unknown	Unknown	Unknown	Unknown	3		Y		N		3	60	2	40
3129	Female	64	5	6	188	31	Unknown				Unknown	MMRC 4 (Stop to Breathe Every Few Minutes When Walking)	Unknown	Unknown	Unknown	Unknown	2	No	Same As Usual	Less Than Usual	Less Than Usual	Less Than Usual	No Change In Sputum	MMRC 4: Stop to Breathe Every Few Minutes When Walking	Yes	No	1	Unknown	Unknown	Unknown	Unknown	Unknown	Unknown	Unknown	3		N		N		1	80	2	20
3130	Male	70	6	1	252	34	Unknown				Unknown	MMRC 3 (Slowed Walking Speed Due To Breathlessness)	Unknown	Unknown	Unknown	Unknown	2	Yes, I Have Been Worse For 1 To 3 Days	Same As Usual	More Than Usual	Less Than Usual	Less Than Usual	No Change In Sputum	MMRC 3: Slowed Walking Speed Due To Breathlessness	No	No	1	Unknown	Unknown	Unknown	Unknown	Unknown	Unknown	Unknown	3		N		N		1	70	2	30
3131	Female	65	5	8	173	27	Unknown				Unknown	MMRC 3 (Slowed Walking Speed Due To Breathlessness)	Unknown	Unknown	Unknown	Unknown	1	Yes, I Have Been Worse For More Than 3 days	Same As Usual	More Than Usual	More Than Usual	More Than Usual	Increased Sputum Production	MMRC 4: Stop to Breathe Every Few Minutes When Walking	No	No	4	Unknown	Unknown	Unknown	Unknown	Unknown	Unknown	Unknown	3		Y		N		3	90	4	10
3132	Female	50	5	2	182	34	Unknown				Unknown	MMRC 2 (Breathless Only while Hurrying On Flat Ground)	Unknown	Unknown	Unknown	Unknown	1	Yes, I Have Been Worse For 1 To 3 Days	NaN	More Than Usual	More Than Usual	More Than Usual	Change in Sputum Color	MMRC 3: Slowed Walking Speed Due To Breathlessness	No	No	4	Unknown	Unknown	Unknown	Unknown	Unknown	Unknown	Unknown	3		Y		N		3	80	2	20
3133	Male	81	5	11	252	36	Unknown				Unknown	MMRC 4 (Stop to Breathe Every Few Minutes When Walking)	Unknown	Unknown	Unknown	Unknown	3	Yes, I Have Been Worse For 1 To 3 Days	Same As Usual	More Than Usual	Less Than Usual	Same As Usual	No Change In Sputum	MMRC 5: Too Breathless To Leave The House Or Breathless When Dressing	No	No	2	Unknown	Unknown	Unknown	Unknown	Unknown	Unknown	Unknown	3		N		N		2	80	3	20
3134	Female	52	5	9	132	20	Unknown				Unknown	MMRC 4 (Stop to Breathe Every Few Minutes When Walking)	Unknown	Unknown	88	Unknown	2	Yes, I Have Been Worse For 1 To 3 Days	More Than Usual	Same As Usual	More Than Usual	Same As Usual	Increased Sputum Production	MMRC 4: Stop to Breathe Every Few Minutes When Walking	No	No	3	88	Unknown	Unknown	Unknown	Unknown	Unknown	Unknown	4		N		N		2	80	3	20
3135	Male	65	5	5	194	33	Unknown				Unknown	MMRC 1 (Breathless Only With Demanding Exercise)	Unknown	Unknown	Unknown	Unknown	1	Yes, I Have Been Worse For More Than 3 days	Same As Usual	More Than Usual	Less Than Usual	Same As Usual	No Change In Sputum	MMRC 5: Too Breathless To Leave The House Or Breathless When Dressing	No	Yes	2	Unknown	Unknown	Unknown	Unknown	Unknown	Unknown	Unknown	3		N		N		2	80	3	20
3136	Male	69	5	9	132	20	Unknown				Unknown	MMRC 5 (Too Breathless To Leave The House Or Breathless When Dressing)	Unknown	Unknown	Unknown	Unknown	2	No	Less Than Usual	Less Than Usual	Same As Usual	Same As Usual	No Change In Sputum	MMRC 5: Too Breathless To Leave The House Or Breathless When Dressing	No	No	2	Unknown	Unknown	Unknown	Unknown	Unknown	Unknown	Unknown	3		N		N		2	70	1	30
3137	Male	77	5	8	199	31	Unknown	risk factor	risk factor	risk factor	Unknown	MMRC 1 (Breathless Only With Demanding Exercise)	Unknown	Unknown	Unknown	Unknown	2	Yes, I Have Been Worse For The Last 24 Hours	NaN	More Than Usual	Less Than Usual	Same As Usual	No Change In Sputum	MMRC 1: Breathless Only With Demanding Exercise	No	No	2	Unknown	Unknown	Unknown	Unknown	Unknown	Unknown	Unknown	3		N		N		2	60	1	40
3138	Male	82	5	5	153	26	Smoker	Acid Reflux			Unknown	MMRC 2 (Breathless Only while Hurrying On Flat Ground)	Unknown	Unknown	Unknown	Unknown	2	Yes, I Have Been Worse For 1 To 3 Days	Less Than Usual	Less Than Usual	Same As Usual	Less Than Usual	Increased Sputum Production	MMRC 2: Breathless Only while Hurrying On Flat Ground	No	No	1	Unknown	70	Unknown	Unknown	Unknown	Unknown	Unknown	2		N		N		1	70	2	30
3139	Male	50	5	6	151	25	Unknown				Unknown	MMRC 3 (Slowed Walking Speed Due To Breathlessness)	GOLD STAGE 4 (FEV1 < 30% Predicted, or < 50% Predicted w/ Chronic Respiratory Failure)	35	Unknown	Unknown	3	Yes, I Have Been Worse For The Last 24 Hours	Less Than Usual	Same As Usual	More Than Usual	More Than Usual	Change in Sputum Color	MMRC 3: Slowed Walking Speed Due To Breathlessness	No	No	3	Unknown	Unknown	Unknown	Unknown	35	Unknown	Unknown	4		Y		N		3	90	4	10
3140	Female	49	5	5	188	32	Unknown				Unknown	MMRC 3 (Slowed Walking Speed Due To Breathlessness)	Unknown	Unknown	Unknown	Unknown	1	Yes, I Have Been Worse For 1 To 3 Days	Less Than Usual	More Than Usual	Same As Usual	Same As Usual	No Change In Sputum	MMRC 3: Slowed Walking Speed Due To Breathlessness	No	No	1	Unknown	Unknown	Unknown	Unknown	Unknown	Unknown	Unknown	3		N		N		2	60	1	40
3141	Male	47	5	1	93	18	Unknown				Unknown	MMRC 5 (Too Breathless To Leave The House Or Breathless When Dressing)	Unknown	Unknown	80	Unknown	2	Yes, I Have Been Worse For 1 To 3 Days	Less Than Usual	More Than Usual	More Than Usual	Same As Usual	Increased Sputum Production	MMRC 5: Too Breathless To Leave The House Or Breathless When Dressing	No	No	4	80	Unknown	Unknown	Unknown	Unknown	Unknown	Unknown	3		Y		N		3	80	2	20
3142	Female	81	5	5	147	25	Unknown				Unknown	MMRC 3 (Slowed Walking Speed Due To Breathlessness)	Unknown	Unknown	93	Unknown	4	No	More Than Usual	Same As Usual	Same As Usual	Same As Usual	No Change In Sputum	MMRC 4: Stop to Breathe Every Few Minutes When Walking	No	No	1	93	Unknown	Unknown	Unknown	Unknown	Unknown	Unknown	4		N		N		2	70	2	30
3143	Male	46	6	0	194	27	Unknown				Unknown	MMRC 5 (Too Breathless To Leave The House Or Breathless When Dressing)	Unknown	Unknown	Unknown	92	3	Yes, I Have Been Worse For More Than 3 days	More Than Usual	Less Than Usual	More Than Usual	Less Than Usual	No Change In Sputum	MMRC 5: Too Breathless To Leave The House Or Breathless When Dressing	No	No	3	Unknown	Unknown	92	Unknown	Unknown	Unknown	Unknown	4		Y		N		3	60	2	40
3144	Female	67	5	6	145	24	Unknown				Unknown	MMRC 3 (Slowed Walking Speed Due To Breathlessness)	Unknown	Unknown	Unknown	Unknown	2	Yes, I Have Been Worse For 1 To 3 Days	More Than Usual	Less Than Usual	More Than Usual	Less Than Usual	Change in Sputum Color	MMRC 3: Slowed Walking Speed Due To Breathlessness	No	No	3	Unknown	Unknown	Unknown	Unknown	Unknown	Unknown	Unknown	3		Y		N		3	60	2	40
3145	Male	87	5	1	176	34	Unknown				Unknown	MMRC 3 (Slowed Walking Speed Due To Breathlessness)	Unknown	Unknown	Unknown	Unknown	3	Yes, I Have Been Worse For More Than 3 days	Less Than Usual	Same As Usual	More Than Usual	Same As Usual	Change in Sputum Color	MMRC 3: Slowed Walking Speed Due To Breathlessness	No	No	2	Unknown	Unknown	Unknown	Unknown	Unknown	Unknown	Unknown	3		N		N		2	90	3	10
3146	Male	49	6	0	144	20	Unknown				Unknown	MMRC 4 (Stop to Breathe Every Few Minutes When Walking)	Unknown	Unknown	Unknown	Unknown	1	Yes, I Have Been Worse For More Than 3 days	Same As Usual	Less Than Usual	More Than Usual	Same As Usual	Both Increased Sputum Production And Change in Sputum Color	MMRC 4: Stop to Breathe Every Few Minutes When Walking	No	No	3	Unknown	Unknown	Unknown	Unknown	Unknown	Unknown	Unknown	3		Y		N		3	70	2	30
3147	Female	49	5	3	149	27	Unknown				Unknown	MMRC 4 (Stop to Breathe Every Few Minutes When Walking)	Unknown	Unknown	Unknown	Unknown	1	Yes, I Have Been Worse For The Last 24 Hours	Same As Usual	More Than Usual	Less Than Usual	Less Than Usual	No Change In Sputum	MMRC 4: Stop to Breathe Every Few Minutes When Walking	No	No	1	Unknown	Unknown	Unknown	Unknown	Unknown	Unknown	98.7	3		N		N		1	60	2	40
3148	Male	64	5	4	210	37	Unknown				Unknown	MMRC 3 (Slowed Walking Speed Due To Breathlessness)	Unknown	Unknown	Unknown	93	4	Yes, I Have Been Worse For The Last 24 Hours	More Than Usual	More Than Usual	More Than Usual	Same As Usual	Increased Sputum Production	MMRC 4: Stop to Breathe Every Few Minutes When Walking	No	No	4	Unknown	93	93	Unknown	Unknown	Unknown	Unknown	4		Y		N		3	90	4	10
3149	Male	51	5	6	194	32	Unknown				Unknown	MMRC 4 (Stop to Breathe Every Few Minutes When Walking)	Unknown	Unknown	Unknown	Unknown	1	Yes, I Have Been Worse For The Last 24 Hours	Same As Usual	Same As Usual	More Than Usual	Less Than Usual	No Change In Sputum	MMRC 4: Stop to Breathe Every Few Minutes When Walking	Yes	No	2	Unknown	Unknown	Unknown	Unknown	Unknown	Unknown	Unknown	3		N		N		2	60	1	40
3150	Male	78	5	10	191	28	Unknown				Unknown	MMRC 5 (Too Breathless To Leave The House Or Breathless When Dressing)	Unknown	Unknown	Unknown	Unknown	2	Yes, I Have Been Worse For More Than 3 days	Same As Usual	More Than Usual	More Than Usual	Same As Usual	Both Increased Sputum Production And Change in Sputum Color	MMRC 5: Too Breathless To Leave The House Or Breathless When Dressing	No	No	4	Unknown	Unknown	Unknown	Unknown	Unknown	Unknown	Unknown	3		Y		N		3	60	4	40
3151	Male	52	5	10	191	28	Unknown				Unknown	MMRC 1 (Breathless Only With Demanding Exercise)	Unknown	Unknown	Unknown	Unknown	1	Yes, I Have Been Worse For 1 To 3 Days	More Than Usual	More Than Usual	More Than Usual	Same As Usual	Both Increased Sputum Production And Change in Sputum Color	MMRC 1: Breathless Only With Demanding Exercise	No	No	4	Unknown	Unknown	Unknown	87	Unknown	Unknown	Unknown	5		Y		N		4	90	3	10
3152	Male	49	6	1	126	17	Unknown				Unknown	MMRC 1 (Breathless Only With Demanding Exercise)	Unknown	Unknown	Unknown	Unknown	1	Yes, I Have Been Worse For More Than 3 days	More Than Usual	More Than Usual	More Than Usual	Same As Usual	No Change In Sputum	MMRC 2: Breathless Only while Hurrying On Flat Ground	No	No	3	Unknown	Unknown	Unknown	Unknown	Unknown	Unknown	Unknown	3		Y		N		3	60	2	40
3153	Male	46	6	0	122	17	Unknown				Unknown	MMRC 2 (Breathless Only while Hurrying On Flat Ground)	Unknown	Unknown	Unknown	Unknown	1	Yes, I Have Been Worse For The Last 24 Hours	Same As Usual	More Than Usual	More Than Usual	More Than Usual	Change in Sputum Color	MMRC 2: Breathless Only while Hurrying On Flat Ground	No	No	4	Unknown	Unknown	Unknown	Unknown	Unknown	31	Unknown	4		Y		N		4	90	3	10
3154	Male	68	6	0	194	27	Unknown				Unknown	MMRC 5 (Too Breathless To Leave The House Or Breathless When Dressing)	Unknown	Unknown	Unknown	94	4	No	More Than Usual	Same As Usual	Same As Usual	Same As Usual	No Change In Sputum	MMRC 5: Too Breathless To Leave The House Or Breathless When Dressing	No	No	2	Unknown	Unknown	94	Unknown	Unknown	Unknown	Unknown	4		N		N		2	70	3	30
3155	Female	48	5	7	218	35	Unknown				Unknown	MMRC 2 (Breathless Only while Hurrying On Flat Ground)	Unknown	Unknown	Unknown	91	4	Yes, I Have Been Worse For 1 To 3 Days	More Than Usual	Same As Usual	Same As Usual	More Than Usual	No Change In Sputum	MMRC 2: Breathless Only while Hurrying On Flat Ground	No	No	2	Unknown	Unknown	91	Unknown	Unknown	Unknown	98.9	4		N		N		2	80	1	20
3156	Male	81	5	8	167	26	Unknown				Unknown	MMRC 5 (Too Breathless To Leave The House Or Breathless When Dressing)	Unknown	Unknown	Unknown	Unknown	3	Yes, I Have Been Worse For The Last 24 Hours	Same As Usual	More Than Usual	More Than Usual	More Than Usual	Increased Sputum Production	MMRC 5: Too Breathless To Leave The House Or Breathless When Dressing	No	No	4	Unknown	Unknown	Unknown	Unknown	Unknown	Unknown	Unknown	3		Y		N		4	60	3	40
3157	Male	66	5	10	184	27	Unknown				Unknown	MMRC 2 (Breathless Only while Hurrying On Flat Ground)	GOLD STAGE 3 (FEV1 30-49% Predicted)	47	Unknown	Unknown	3	Yes, I Have Been Worse For The Last 24 Hours	Same As Usual	More Than Usual	More Than Usual	Same As Usual	Increased Sputum Production	MMRC 2: Breathless Only while Hurrying On Flat Ground	No	No	3	Unknown	Unknown	Unknown	Unknown	47	Unknown	Unknown	4		Y		N		3	80	4	20
3158	Male	65	5	10	170	25	Unknown				Unknown	MMRC 4 (Stop to Breathe Every Few Minutes When Walking)	Unknown	Unknown	Unknown	Unknown	2	Yes, I Have Been Worse For The Last 24 Hours	More Than Usual	More Than Usual	Less Than Usual	Same As Usual	No Change In Sputum	MMRC 4: Stop to Breathe Every Few Minutes When Walking	No	No	2	Unknown	Unknown	Unknown	Unknown	Unknown	Unknown	Unknown	3		N		N		2	80	1	20
3159	Female	73	5	0	105	21	Unknown				Unknown	MMRC 3 (Slowed Walking Speed Due To Breathlessness)	Unknown	Unknown	Unknown	Unknown	2	Yes, I Have Been Worse For The Last 24 Hours	Same As Usual	More Than Usual	Same As Usual	More Than Usual	Increased Sputum Production	MMRC 5: Too Breathless To Leave The House Or Breathless When Dressing	No	No	4	Unknown	Unknown	Unknown	Unknown	Unknown	Unknown	Unknown	3		Y		N		3	70	2	30
3160	Female	51	5	5	164	28	Unknown				Unknown	MMRC 1 (Breathless Only With Demanding Exercise)	Unknown	Unknown	Unknown	Unknown	1	Yes, I Have Been Worse For The Last 24 Hours	Same As Usual	More Than Usual	Less Than Usual	Less Than Usual	No Change In Sputum	MMRC 1: Breathless Only With Demanding Exercise	No	Yes	1	Unknown	Unknown	Unknown	Unknown	Unknown	Unknown	98.8	3		N		N		1	90	2	10
3161	Male	67	5	10	191	28	Unknown				Daily Controller Inhaler + rescue Inhaler As Needed.	MMRC 3 (Slowed Walking Speed Due To Breathlessness)	Unknown	Unknown	Unknown	Unknown	2	Yes, I Have Been Worse For More Than 3 days	More Than Usual	Same As Usual	Same As Usual	More Than Usual	Change in Sputum Color	MMRC 3: Slowed Walking Speed Due To Breathlessness	No	No	3	Unknown	Unknown	Unknown	Unknown	Unknown	Unknown	Unknown	3		Y		N		3	60	2	40
3162	Female	69	5	4	171	30	Unknown				Unknown	MMRC 4 (Stop to Breathe Every Few Minutes When Walking)	Unknown	Unknown	Unknown	Unknown	2	Yes, I Have Been Worse For 1 To 3 Days	More Than Usual	Less Than Usual	Same As Usual	Less Than Usual	Increased Sputum Production	MMRC 4: Stop to Breathe Every Few Minutes When Walking	No	No	2	Unknown	Unknown	Unknown	Unknown	Unknown	Unknown	Unknown	3		N		N		2	80	3	20
3163	Male	51	5	5	111	19	Unknown				Unknown	MMRC 3 (Slowed Walking Speed Due To Breathlessness)	Unknown	Unknown	Unknown	Unknown	1	Yes, I Have Been Worse For The Last 24 Hours	Less Than Usual	More Than Usual	More Than Usual	More Than Usual	Both Increased Sputum Production And Change in Sputum Color	MMRC 5: Too Breathless To Leave The House Or Breathless When Dressing	No	Yes	5	Unknown	Unknown	Unknown	Unknown	Unknown	36	Unknown	5		Y		N		4	80	3	20
3164	Female	87	4	11	92	19	Unknown				Unknown	MMRC 5 (Too Breathless To Leave The House Or Breathless When Dressing)	Unknown	Unknown	Unknown	Unknown	4	Yes, I Have Been Worse For More Than 3 days	More Than Usual	More Than Usual	Same As Usual	More Than Usual	Both Increased Sputum Production And Change in Sputum Color	MMRC 5: Too Breathless To Leave The House Or Breathless When Dressing	No	No	5	Unknown	Unknown	Unknown	Unknown	Unknown	Unknown	Unknown	3		Y		N		4	80	3	20
3165	Male	51	5	7	262	42	Unknown				Unknown	MMRC 2 (Breathless Only while Hurrying On Flat Ground)	Unknown	Unknown	Unknown	Unknown	1	Yes, I Have Been Worse For 1 To 3 Days	More Than Usual	More Than Usual	More Than Usual	Same As Usual	Increased Sputum Production	MMRC 2: Breathless Only while Hurrying On Flat Ground	No	No	4	Unknown	Unknown	Unknown	Unknown	Unknown	Unknown	Unknown	3		Y		N		3	80	2	20
3166	Male	67	6	0	151	21	Unknown				Unknown	MMRC 2 (Breathless Only while Hurrying On Flat Ground)	Unknown	Unknown	Unknown	Unknown	1	Yes, I Have Been Worse For 1 To 3 Days	Less Than Usual	More Than Usual	Less Than Usual	Less Than Usual	No Change In Sputum	MMRC 2: Breathless Only while Hurrying On Flat Ground	No	No	1	Unknown	Unknown	Unknown	Unknown	Unknown	Unknown	Unknown	3		N		N		1	80	2	20
3167	Female	47	5	0	110	22	Unknown				Unknown	MMRC 4 (Stop to Breathe Every Few Minutes When Walking)	Unknown	Unknown	Unknown	Unknown	1	Yes, I Have Been Worse For 1 To 3 Days	Same As Usual	More Than Usual	Same As Usual	Same As Usual	Both Increased Sputum Production And Change in Sputum Color	MMRC 4: Stop to Breathe Every Few Minutes When Walking	No	No	3	Unknown	Unknown	Unknown	Unknown	Unknown	Unknown	98.4	3		Y		N		3	80	2	20
3168	Male	70	5	9	212	32	Unknown				Unknown	MMRC 3 (Slowed Walking Speed Due To Breathlessness)	Unknown	Unknown	Unknown	Unknown	2	Yes, I Have Been Worse For The Last 24 Hours	More Than Usual	More Than Usual	More Than Usual	Same As Usual	Increased Sputum Production	MMRC 4: Stop to Breathe Every Few Minutes When Walking	No	No	4	Unknown	Unknown	Unknown	Unknown	Unknown	Unknown	Unknown	3		Y		N		3	90	4	10
3169	Male	62	6	3	156	20	Unknown				Unknown	MMRC 3 (Slowed Walking Speed Due To Breathlessness)	Unknown	Unknown	Unknown	Unknown	1	Yes, I Have Been Worse For 1 To 3 Days	NaN	Same As Usual	More Than Usual	More Than Usual	No Change In Sputum	MMRC 3: Slowed Walking Speed Due To Breathlessness	Yes	No	3	Unknown	Unknown	Unknown	Unknown	Unknown	Unknown	Unknown	3		Y		N		3	80	2	20
3170	Male	51	6	1	163	22	Unknown				Unknown	MMRC 3 (Slowed Walking Speed Due To Breathlessness)	Unknown	Unknown	Unknown	Unknown	1	No	Same As Usual	Same As Usual	Same As Usual	Same As Usual	No Change In Sputum	MMRC 5: Too Breathless To Leave The House Or Breathless When Dressing	No	No	2	Unknown	Unknown	Unknown	Unknown	Unknown	Unknown	Unknown	3		N		N		1	90	2	10
3171	Female	66	5	4	114	20	Unknown				Unknown	MMRC 3 (Slowed Walking Speed Due To Breathlessness)	Unknown	Unknown	Unknown	Unknown	1	No	Same As Usual	Same As Usual	Less Than Usual	Less Than Usual	No Change In Sputum	MMRC 3: Slowed Walking Speed Due To Breathlessness	No	No	1	Unknown	Unknown	Unknown	95	Unknown	Unknown	Unknown	2		N		N		1	90	2	10
3172	Male	53	5	5	176	30	Unknown				Unknown	MMRC 1 (Breathless Only With Demanding Exercise)	Unknown	Unknown	Unknown	Unknown	1	Yes, I Have Been Worse For More Than 3 days	Same As Usual	More Than Usual	More Than Usual	More Than Usual	Increased Sputum Production	MMRC 1: Breathless Only With Demanding Exercise	No	No	4	Unknown	Unknown	Unknown	Unknown	Unknown	Unknown	Unknown	3		Y		N		3	80	2	20
3173	Male	46	5	5	117	20	Unknown				Unknown	MMRC 3 (Slowed Walking Speed Due To Breathlessness)	Unknown	Unknown	Unknown	Unknown	1	Yes, I Have Been Worse For 1 To 3 Days	NaN	Same As Usual	More Than Usual	More Than Usual	Increased Sputum Production	MMRC 3: Slowed Walking Speed Due To Breathlessness	Yes	Yes	4	Unknown	Unknown	Unknown	Unknown	Unknown	Unknown	Unknown	3		Y		N		3	90	2	10
3174	Male	62	5	7	112	18	Unknown				Unknown	MMRC 2 (Breathless Only while Hurrying On Flat Ground)	Unknown	Unknown	Unknown	Unknown	1	Yes, I Have Been Worse For The Last 24 Hours	NaN	More Than Usual	More Than Usual	Same As Usual	Increased Sputum Production	MMRC 5: Too Breathless To Leave The House Or Breathless When Dressing	No	No	4	Unknown	Unknown	Unknown	Unknown	Unknown	Unknown	Unknown	3		Y		N		3	80	2	20
3175	Male	77	6	2	221	29	Unknown				Unknown	MMRC 3 (Slowed Walking Speed Due To Breathlessness)	Unknown	Unknown	Unknown	Unknown	2	Yes, I Have Been Worse For 1 To 3 Days	Less Than Usual	Less Than Usual	More Than Usual	Less Than Usual	Both Increased Sputum Production And Change in Sputum Color	MMRC 3: Slowed Walking Speed Due To Breathlessness	No	No	3	Unknown	Unknown	Unknown	Unknown	Unknown	Unknown	Unknown	3		Y		N		3	70	2	30
3176	Male	52	5	7	118	19	Unknown				Unknown	MMRC 5 (Too Breathless To Leave The House Or Breathless When Dressing)	Unknown	Unknown	Unknown	Unknown	2	Yes, I Have Been Worse For The Last 24 Hours	Same As Usual	More Than Usual	More Than Usual	Same As Usual	No Change In Sputum	MMRC 5: Too Breathless To Leave The House Or Breathless When Dressing	No	Yes	3	Unknown	Unknown	Unknown	Unknown	Unknown	Unknown	Unknown	3		Y		N		3	80	2	20
3177	Female	54	5	3	116	21	Coronary Artery Disease	Hospitalized for COPD in Last Year			Unknown	MMRC 3 (Slowed Walking Speed Due To Breathlessness)	Unknown	Unknown	Unknown	Unknown	2	Yes, I Have Been Worse For 1 To 3 Days	Less Than Usual	Less Than Usual	Same As Usual	Less Than Usual	Change in Sputum Color	MMRC 3: Slowed Walking Speed Due To Breathlessness	No	No	1	Unknown	Unknown	Unknown	Unknown	Unknown	Unknown	Unknown	3		N		N		1	80	2	20
3178	Female	45	5	1	124	24	Unknown				Unknown	MMRC 1 (Breathless Only With Demanding Exercise)	Unknown	Unknown	Unknown	Unknown	1	Yes, I Have Been Worse For The Last 24 Hours	NaN	More Than Usual	More Than Usual	More Than Usual	Increased Sputum Production	MMRC 1: Breathless Only With Demanding Exercise	No	No	4	Unknown	Unknown	Unknown	Unknown	Unknown	Unknown	Unknown	3		Y		N		3	80	2	20
3179	Male	86	5	8	199	31	Unknown				Unknown	MMRC 3 (Slowed Walking Speed Due To Breathlessness)	Unknown	Unknown	Unknown	Unknown	3	Yes, I Have Been Worse For 1 To 3 Days	Same As Usual	Same As Usual	Less Than Usual	Less Than Usual	No Change In Sputum	MMRC 3: Slowed Walking Speed Due To Breathlessness	Yes	No	1	Unknown	Unknown	Unknown	Unknown	Unknown	Unknown	Unknown	3		N		N		1	80	2	20
3180	Male	50	5	6	151	25	Unknown				Daily Controller Inhaler + rescue Inhaler As Needed.	MMRC 1 (Breathless Only With Demanding Exercise)	Unknown	Unknown	Unknown	Unknown	1	Yes, I Have Been Worse For More Than 3 days	More Than Usual	Less Than Usual	More Than Usual	Less Than Usual	Both Increased Sputum Production And Change in Sputum Color	MMRC 1: Breathless Only With Demanding Exercise	No	No	3	Unknown	Unknown	Unknown	Unknown	Unknown	Unknown	Unknown	3		N		N		2	60	3	40
3181	Male	65	6	0	202	28	Unknown				Unknown	MMRC 3 (Slowed Walking Speed Due To Breathlessness)	Unknown	Unknown	Unknown	Unknown	1	Yes, I Have Been Worse For 1 To 3 Days	Same As Usual	More Than Usual	More Than Usual	More Than Usual	Increased Sputum Production	MMRC 5: Too Breathless To Leave The House Or Breathless When Dressing	No	No	4	Unknown	Unknown	Unknown	Unknown	Unknown	Unknown	Unknown	3		Y		N		3	70	4	30
3182	Female	49	5	2	192	36	Unknown				Unknown	MMRC 4 (Stop to Breathe Every Few Minutes When Walking)	GOLD STAGE 4 (FEV1 < 30% Predicted, or < 50% Predicted w/ Chronic Respiratory Failure)	29	77	Unknown	4	Yes, I Have Been Worse For 1 To 3 Days	Same As Usual	More Than Usual	More Than Usual	More Than Usual	Both Increased Sputum Production And Change in Sputum Color	MMRC 5: Too Breathless To Leave The House Or Breathless When Dressing	No	No	5	77	Unknown	Unknown	Unknown	29	Unknown	Unknown	5		Y		N		4	90	3	10
3183	Female	70	5	5	117	20	Unknown				Unknown	MMRC 3 (Slowed Walking Speed Due To Breathlessness)	Unknown	Unknown	Unknown	Unknown	2	Yes, I Have Been Worse For More Than 3 days	More Than Usual	More Than Usual	More Than Usual	Same As Usual	Increased Sputum Production	MMRC 5: Too Breathless To Leave The House Or Breathless When Dressing	No	No	4	Unknown	Unknown	Unknown	Unknown	Unknown	Unknown	Unknown	3		Y		N		3	60	4	40
3184	Male	48	5	10	170	25	Unknown				Unknown	MMRC 4 (Stop to Breathe Every Few Minutes When Walking)	Unknown	Unknown	Unknown	Unknown	1	Yes, I Have Been Worse For 1 To 3 Days	Same As Usual	Same As Usual	More Than Usual	Same As Usual	Increased Sputum Production	MMRC 4: Stop to Breathe Every Few Minutes When Walking	No	No	2	Unknown	81	Unknown	Unknown	Unknown	Unknown	Unknown	2		N		N		1	60	2	40
3185	Male	47	5	6	109	18	Unknown				Unknown	MMRC 2 (Breathless Only while Hurrying On Flat Ground)	Unknown	Unknown	Unknown	Unknown	1	Yes, I Have Been Worse For The Last 24 Hours	More Than Usual	Less Than Usual	Same As Usual	Same As Usual	Change in Sputum Color	MMRC 2: Breathless Only while Hurrying On Flat Ground	No	No	2	Unknown	Unknown	Unknown	Unknown	Unknown	Unknown	Unknown	3		N		N		1	60	2	40
3186	Female	66	5	5	182	31	Unknown				Unknown	MMRC 3 (Slowed Walking Speed Due To Breathlessness)	Unknown	Unknown	Unknown	Unknown	1	Yes, I Have Been Worse For More Than 3 days	Less Than Usual	More Than Usual	More Than Usual	Same As Usual	No Change In Sputum	MMRC 4: Stop to Breathe Every Few Minutes When Walking	No	No	2	Unknown	Unknown	Unknown	Unknown	Unknown	Unknown	Unknown	3		N		N		2	80	3	20
3187	Female	64	5	5	123	21	Unknown				Unknown	MMRC 4 (Stop to Breathe Every Few Minutes When Walking)	Unknown	Unknown	Unknown	Unknown	2	Yes, I Have Been Worse For 1 To 3 Days	More Than Usual	More Than Usual	More Than Usual	Same As Usual	No Change In Sputum	MMRC 4: Stop to Breathe Every Few Minutes When Walking	No	No	3	Unknown	Unknown	Unknown	Unknown	Unknown	Unknown	Unknown	3		Y		N		3	70	2	30
3188	Female	64	5	6	157	26	Unknown				Unknown	MMRC 4 (Stop to Breathe Every Few Minutes When Walking)	Unknown	Unknown	Unknown	Unknown	2	Yes, I Have Been Worse For The Last 24 Hours	Same As Usual	More Than Usual	Same As Usual	More Than Usual	Increased Sputum Production	MMRC 5: Too Breathless To Leave The House Or Breathless When Dressing	Yes	No	4	Unknown	Unknown	Unknown	Unknown	Unknown	Unknown	Unknown	3		Y		N		3	90	4	10
3189	Female	80	5	1	186	36	Unknown				Unknown	MMRC 5 (Too Breathless To Leave The House Or Breathless When Dressing)	Unknown	Unknown	Unknown	Unknown	3	Yes, I Have Been Worse For More Than 3 days	Same As Usual	More Than Usual	Less Than Usual	Less Than Usual	No Change In Sputum	MMRC 5: Too Breathless To Leave The House Or Breathless When Dressing	No	Yes	3	Unknown	Unknown	Unknown	Unknown	Unknown	Unknown	Unknown	3		N		N		2	70	3	30
3190	Male	85	5	4	222	39	Unknown				Unknown	MMRC 3 (Slowed Walking Speed Due To Breathlessness)	Unknown	Unknown	Unknown	Unknown	2	Yes, I Have Been Worse For More Than 3 days	Less Than Usual	More Than Usual	More Than Usual	More Than Usual	Change in Sputum Color	MMRC 3: Slowed Walking Speed Due To Breathlessness	No	No	4	Unknown	Unknown	Unknown	Unknown	Unknown	Unknown	Unknown	3		Y		N		4	70	3	30
3191	Female	76	5	1	181	35	Unknown				Unknown	MMRC 3 (Slowed Walking Speed Due To Breathlessness)	Unknown	Unknown	Unknown	Unknown	2	Yes, I Have Been Worse For The Last 24 Hours	Same As Usual	More Than Usual	More Than Usual	Same As Usual	Both Increased Sputum Production And Change in Sputum Color	MMRC 3: Slowed Walking Speed Due To Breathlessness	No	No	4	Unknown	Unknown	Unknown	88	Unknown	Unknown	Unknown	5		Y		N		4	90	3	10
3192	Male	75	5	10	204	30	Congestive Heart Failure	Long Term Oxygen User	Anemia		Unknown	MMRC 1 (Breathless Only With Demanding Exercise)	Unknown	Unknown	Unknown	Unknown	3	Yes, I Have Been Worse For More Than 3 days	Same As Usual	Less Than Usual	Less Than Usual	Same As Usual	Change in Sputum Color	MMRC 5: Too Breathless To Leave The House Or Breathless When Dressing	No	No	2	Unknown	Unknown	Unknown	Unknown	Unknown	Unknown	Unknown	3		N		N		2	60	1	40
3193	Male	66	6	4	217	27	Unknown				Unknown	MMRC 2 (Breathless Only while Hurrying On Flat Ground)	Unknown	Unknown	Unknown	Unknown	1	No	NaN	Same As Usual	Same As Usual	Same As Usual	No Change In Sputum	MMRC 3: Slowed Walking Speed Due To Breathlessness	No	No	1	Unknown	Unknown	Unknown	Unknown	Unknown	Unknown	Unknown	3		N		N		1	90	2	10
3194	Male	57	6	1	215	29	Unknown				Unknown	MMRC 2 (Breathless Only while Hurrying On Flat Ground)	Unknown	Unknown	Unknown	Unknown	1	No	Less Than Usual	Same As Usual	Same As Usual	Same As Usual	No Change In Sputum	MMRC 2: Breathless Only while Hurrying On Flat Ground	No	No	1	Unknown	Unknown	Unknown	Unknown	Unknown	Unknown	Unknown	3		N		N		1	90	2	10
3195	Female	66	5	7	168	27	Unknown				Unknown	MMRC 4 (Stop to Breathe Every Few Minutes When Walking)	Unknown	Unknown	Unknown	Unknown	1	Yes, I Have Been Worse For More Than 3 days	Same As Usual	Less Than Usual	More Than Usual	Same As Usual	No Change In Sputum	MMRC 4: Stop to Breathe Every Few Minutes When Walking	No	No	2	Unknown	Unknown	Unknown	Unknown	Unknown	Unknown	Unknown	3		N		N		2	60	1	40
3196	Female	51	5	5	117	20	Unknown				Unknown	MMRC 1 (Breathless Only With Demanding Exercise)	Unknown	Unknown	Unknown	Unknown	1	Yes, I Have Been Worse For More Than 3 days	NaN	Less Than Usual	Same As Usual	Same As Usual	Both Increased Sputum Production And Change in Sputum Color	MMRC 1: Breathless Only With Demanding Exercise	No	Yes	2	Unknown	Unknown	Unknown	Unknown	Unknown	Unknown	Unknown	3		N		N		2	60	1	40
3197	Male	64	5	6	121	20	Unknown				Unknown	MMRC 4 (Stop to Breathe Every Few Minutes When Walking)	Unknown	Unknown	Unknown	Unknown	1	Yes, I Have Been Worse For The Last 24 Hours	Less Than Usual	Less Than Usual	More Than Usual	Less Than Usual	Change in Sputum Color	MMRC 4: Stop to Breathe Every Few Minutes When Walking	No	No	2	Unknown	Unknown	Unknown	Unknown	Unknown	Unknown	Unknown	3		N		N		1	60	2	40
3198	Female	76	5	3	94	17	Unknown				Unknown	MMRC 1 (Breathless Only With Demanding Exercise)	Unknown	Unknown	Unknown	Unknown	1	No	NaN	Less Than Usual	Same As Usual	Same As Usual	No Change In Sputum	MMRC 1: Breathless Only With Demanding Exercise	No	No	1	Unknown	Unknown	Unknown	Unknown	Unknown	Unknown	98.7	3		N		N		1	80	2	20
3199	Male	78	6	0	245	34	Unknown				Unknown	MMRC 5 (Too Breathless To Leave The House Or Breathless When Dressing)	Unknown	Unknown	Unknown	Unknown	2	Yes, I Have Been Worse For The Last 24 Hours	Same As Usual	Same As Usual	Same As Usual	Less Than Usual	Change in Sputum Color	MMRC 4: Stop to Breathe Every Few Minutes When Walking	No	No	1	Unknown	Unknown	Unknown	Unknown	Unknown	Unknown	98.5	3		N		N		1	80	2	20
3200	Female	51	4	11	174	36	Smoker	Long Term Oxygen User			Unknown	MMRC 1 (Breathless Only With Demanding Exercise)	Unknown	Unknown	Unknown	Unknown	2	Yes, I Have Been Worse For More Than 3 days	NaN	Same As Usual	Same As Usual	Less Than Usual	Both Increased Sputum Production And Change in Sputum Color	MMRC 1: Breathless Only With Demanding Exercise	No	No	2	Unknown	Unknown	Unknown	Unknown	Unknown	Unknown	Unknown	3		N		N		2	60	3	40

## Sheet: Sheet2
	Gender	Age	Height(ft)	Height(in)	Weight (lb)	Risk Factor 1	Risk Factor 2	Risk Factor 3	Risk Factor 4	Risk Factor 5	Risk Factor 6	Current Medication	Baseline Heart Rate	Baseline Peak Flow	Usual Difficulty Controlling Asthma	Profile Severity (1-5)	Recent Exposure to Allergens?	% Controller Medication Taken Over Last Week	Recent Worsening in Symptoms	Short of Breath?	Cough?	Infection?	Asthma Symptoms Interfere With Daily Activity More Than Usual?	Rescue Inhaler Usage More Than Usual?	Asthma Symptoms Wake You Up At Night More Than Usual?	Symptom Severity (1-5)	Baseline Heart Rate	Baseline Peak Flow	Current Heart Rate	Current Peak Flow	Peak Flow After Inhaler	Current Temperature	Vitals Severity (1-5)		Exacerbation (Y/N)		Asthma Controlled? (1-4)		Final Triage 1 (1-4)	Confidence (%)	Final Triage 2 (1-4)	Confidence (%)		Highly Unrealistic Case (Y)	Highly Uncertain (Y)
