# Supplementary material for: A machine learning approach to triaging patients with chronic obstructive pulmonary disease
Source: PLoS One. 2017 Nov 22;12(11):e0188532. doi: 10.1371/journal.pone.0188532 (PMC5699810; doi:10.1371/journal.pone.0188532)
Supplement: S1 Dataset — This file includes all the data used for training and validation. (ZIP) [file pone.0188532.s004.zip › Data/datasets/Dr4_1801_1900.xlsx]

## Sheet: Sheet1
	Gender	Age	Height(ft)	Height(in)	Weight (lb)	BMI	Risk Factor 1	Risk Factor 2	Risk Factor 3	Risk Factor 4	Current Medication	Baseline Dyspnea (MMRC)	COPD Gold Stage	Baseline FEV1	Baseline Heart Rate	Baseline Pulse Ox	Profile Severity (1-5)	Recent Worsening in Symptoms?	% Controller Medication Taken Over Last Week	Short of Breath?	Cough?	Wheezing?	Sputum?	Current Dyspnea (MMRC)	Infection?	Respiratory Symptoms Wake You Up At Night More Than Usual?	Symptom Severity (1-5)	Baseline Heart Rate	Current Heart Rate	Baseline Pulse Ox	Current Pulse Ox	Baseline FEV1 (% Predicted)	Current FEV1 (% Predicted)	Current Temperature	Vitals Severity (1-5)		Exacerbation (Y/N)		Alternate Diagnosis? (y/n)		Final Triage 1 (1-4)	Confidence 1 (%)	Final Triage 2 (1-4)	Confidence 2 (%)		Highly Unrealistic Case (Y)	Highly Uncertain (Y)
1801	Female	68	5	7	118	19	Chronic Kidney Disease				Daily Controller Inhaler + rescue Inhaler As Needed.	MMRC 3 (Slowed Walking Speed Due To Breathlessness)	GOLD STAGE 3 (FEV1 30-49% Predicted)	45	85	92	3	Yes, I Have Been Worse For The Last 24 Hours	Same As Usual	Same As Usual	Less Than Usual	Same As Usual	No Change In Sputum	MMRC 3: Slowed Walking Speed Due To Breathlessness	Yes	Yes	3	85	98	92	91	45	Unknown	99.6	3		N		N		2	0.8	3	0.2
1802	Female	49	5	2	133	25	Smoker	2 or More Exacerbations In Last Year			Daily Controller Inhaler + rescue Inhaler As Needed.	MMRC 3 (Slowed Walking Speed Due To Breathlessness)	GOLD STAGE 1 (FEV1 80 - 100% Predicted)	91	74	92	2	Yes, I Have Been Worse For More Than 3 days	More Than Usual	More Than Usual	Same As Usual	More Than Usual	No Change In Sputum	MMRC 3: Slowed Walking Speed Due To Breathlessness	No	No	3	74	Unknown	92	88	91	87	98.6	4		Y		N		3	0.8	4	0.2
1803	Female	48	5	3	154	28					Daily Controller Inhaler + rescue Inhaler As Needed.	MMRC 5 (Too Breathless To Leave The House Or Breathless When Dressing)	GOLD STAGE 4 (FEV1 < 30% Predicted, or < 50% Predicted w/ Chronic Respiratory Failure)	25	86	Unknown	5	Yes, I Have Been Worse For 1 To 3 Days	More Than Usual	More Than Usual	Less Than Usual	Same As Usual	No Change In Sputum	MMRC 5: Too Breathless To Leave The House Or Breathless When Dressing	No	Yes	4	86	Unknown	Unknown	90	25	16	Unknown	5		Y		N		4	0.6	3	0.4
1804	Female	53	5	2	160	30	Pulmonary Hypertension	Lives Alone			Pill for Controlling Exacerbations (Azithromycin or Roflumilast) + Daily Controller Inhaler + Rescue Inhaler As Needed	MMRC 1 (Breathless Only With Demanding Exercise)	GOLD STAGE 3 (FEV1 30-49% Predicted)	44	66	94	3	Yes, I Have Been Worse For 1 To 3 Days	Less Than Usual	Less Than Usual	More Than Usual	Same As Usual	Both Increased Sputum Production And Change in Sputum Color	MMRC 5: Too Breathless To Leave The House Or Breathless When Dressing	No	No	4	66	80	94	95	44	Unknown	Unknown	2		Y		N		3	0.8	4	0.1
1805	Female	59	5	0	90	18	Unknown				Pill for Controlling Exacerbations (Azithromycin or Roflumilast) + Daily Controller Inhaler + Rescue Inhaler As Needed	MMRC 5 (Too Breathless To Leave The House Or Breathless When Dressing)	GOLD STAGE 3 (FEV1 30-49% Predicted)	50	71	92	4	Yes, I Have Been Worse For The Last 24 Hours	More Than Usual	More Than Usual	Same As Usual	Same As Usual	Change in Sputum Color	MMRC 5: Too Breathless To Leave The House Or Breathless When Dressing	No	No	4	71	Unknown	92	93	50	Unknown	98.3	3		Y		N		3	0.7	4	0.3
1806	Female	69	5	1	181	35	Chronic Kidney Disease	Diabetes	2 or More Exacerbations In Last Year	Anemia	Rescue Inhaler Or Nebulizer As Needed For Breathing	MMRC 3 (Slowed Walking Speed Due To Breathlessness)	GOLD STAGE 1 (FEV1 80 - 100% Predicted)	86	95	91	2	No	NaN	Same As Usual	Less Than Usual	Less Than Usual	No Change In Sputum	MMRC 3: Slowed Walking Speed Due To Breathlessness	No	No	2	95	Unknown	91	88	86	Unknown	99	2		N		N		2	0.8	2	0.2
1807	Female	51	5	8	218	34	Acid Reflux				Pill for Controlling Exacerbations (Azithromycin or Roflumilast) + Daily Controller Inhaler + Rescue Inhaler As Needed	MMRC 3 (Slowed Walking Speed Due To Breathlessness)	GOLD STAGE 3 (FEV1 30-49% Predicted)	46	80	95	4	Yes, I Have Been Worse For More Than 3 days	Less Than Usual	More Than Usual	More Than Usual	Same As Usual	Change in Sputum Color	MMRC 4: Stop to Breathe Every Few Minutes When Walking	No	No	4	80	Unknown	95	92	46	39	99	4		Y		N		3	0.8	4	0.2
1808	Male	48	6	0	202	28					Daily Controller Inhaler + rescue Inhaler As Needed.	MMRC 2 (Breathless Only while Hurrying On Flat Ground)	GOLD STAGE 3 (FEV1 30-49% Predicted)	44	Unknown	91	3	Yes, I Have Been Worse For More Than 3 days	Same As Usual	More Than Usual	More Than Usual	Same As Usual	No Change In Sputum	MMRC 2: Breathless Only while Hurrying On Flat Ground	No	No	3	Unknown	75	91	Unknown	44	38	99	4		Y		N		3	0.8	4	0.1
1809	Male	45	6	5	165	20	2 or More Exacerbations In Last Year				Rescue Inhaler Or Nebulizer As Needed For Breathing	MMRC 3 (Slowed Walking Speed Due To Breathlessness)	Unknown	Unknown	77	Unknown	3	Yes, I Have Been Worse For 1 To 3 Days	NaN	More Than Usual	Less Than Usual	Less Than Usual	No Change In Sputum	MMRC 3: Slowed Walking Speed Due To Breathlessness	No	Yes	3	77	92	Unknown	93	Unknown	Unknown	Unknown	3		Y		N		3	0.7	2	0.3
1810	Female	44	5	1	103	20	Anemia	Acid Reflux			Pill for Controlling Exacerbations (Azithromycin or Roflumilast) + Daily Controller Inhaler + Rescue Inhaler As Needed	MMRC 5 (Too Breathless To Leave The House Or Breathless When Dressing)	GOLD STAGE 4 (FEV1 < 30% Predicted, or < 50% Predicted w/ Chronic Respiratory Failure)	24	89	89	5	Yes, I Have Been Worse For The Last 24 Hours	Less Than Usual	More Than Usual	Less Than Usual	Same As Usual	No Change In Sputum	MMRC 5: Too Breathless To Leave The House Or Breathless When Dressing	No	No	4	89	Unknown	89	87	24	25	98.3	3		N		N		3	0.6	2	0.4
1811	Male	67	5	10	231	34	Asthma	Hospitalized for COPD in Last Year	Smoker		Pill for Controlling Exacerbations (Azithromycin or Roflumilast) + Daily Controller Inhaler + Rescue Inhaler As Needed	MMRC 5 (Too Breathless To Leave The House Or Breathless When Dressing)	Unknown	Unknown	87	Unknown	4	Yes, I Have Been Worse For 1 To 3 Days	Same As Usual	More Than Usual	Less Than Usual	Less Than Usual	No Change In Sputum	MMRC 5: Too Breathless To Leave The House Or Breathless When Dressing	No	No	4	87	85	Unknown	95	Unknown	47	99.1	4		Y		Y		3	0.8	4	0.2		Y (unlikely that someone with an FEV1 47% would have MMRC of 5	Y
1812	Male	50	5	8	231	36	Smoker	Long Term Oxygen User			Pill for Controlling Exacerbations (Azithromycin or Roflumilast) + Daily Controller Inhaler + Rescue Inhaler As Needed	MMRC 5 (Too Breathless To Leave The House Or Breathless When Dressing)	GOLD STAGE 4 (FEV1 < 30% Predicted, or < 50% Predicted w/ Chronic Respiratory Failure)	33	Unknown	Unknown	5	Yes, I Have Been Worse For 1 To 3 Days	Less Than Usual	More Than Usual	More Than Usual	Same As Usual	Both Increased Sputum Production And Change in Sputum Color	MMRC 5: Too Breathless To Leave The House Or Breathless When Dressing	No	No	5	Unknown	103	Unknown	Unknown	33	18	98.8	5		Y		N		3	0.5	4	0.5
1813	Male	46	5	6	218	36	Chronic Kidney Disease				Pill for Controlling Exacerbations (Azithromycin or Roflumilast) + Daily Controller Inhaler + Rescue Inhaler As Needed	MMRC 4 (Stop to Breathe Every Few Minutes When Walking)	GOLD STAGE 3 (FEV1 30-49% Predicted)	42	78	93	3	Yes, I Have Been Worse For More Than 3 days	Less Than Usual	More Than Usual	Less Than Usual	Same As Usual	No Change In Sputum	MMRC 4: Stop to Breathe Every Few Minutes When Walking	No	No	3	78	Unknown	93	Unknown	42	39	98.9	3		N		Y		3	0.7	4	0.1			Y
1814	Female	63	5	6	109	18	Pulmonary Hypertension	Chronic Kidney Disease			Daily Controller Inhaler + rescue Inhaler As Needed.	MMRC 5 (Too Breathless To Leave The House Or Breathless When Dressing)	Unknown	Unknown	87	93	5	Yes, I Have Been Worse For More Than 3 days	Less Than Usual	Less Than Usual	More Than Usual	Same As Usual	Both Increased Sputum Production And Change in Sputum Color	MMRC 5: Too Breathless To Leave The House Or Breathless When Dressing	No	No	5	87	100	93	Unknown	Unknown	47	99.2	4		Y		N		3	0.8	4	0.2
1815	Female	79	5	5	194	33	Pulmonary Hypertension	Long Term Oxygen User	Acid Reflux		Pill for Controlling Exacerbations (Azithromycin or Roflumilast) + Daily Controller Inhaler + Rescue Inhaler As Needed	MMRC 2 (Breathless Only while Hurrying On Flat Ground)	GOLD STAGE 1 (FEV1 80 - 100% Predicted)	83	89	91	3	Yes, I Have Been Worse For The Last 24 Hours	More Than Usual	More Than Usual	More Than Usual	More Than Usual	No Change In Sputum	MMRC 2: Breathless Only while Hurrying On Flat Ground	No	Yes	4	89	102	91	86	83	75	98.7	4		Y		N		3	0.7	4	0.3
1816	Male	72	5	6	169	28	Unknown				Pill for Controlling Exacerbations (Azithromycin or Roflumilast) + Daily Controller Inhaler + Rescue Inhaler As Needed	MMRC 3 (Slowed Walking Speed Due To Breathlessness)	Unknown	Unknown	81	93	4	Yes, I Have Been Worse For 1 To 3 Days	More Than Usual	Less Than Usual	More Than Usual	Same As Usual	Both Increased Sputum Production And Change in Sputum Color	MMRC 3: Slowed Walking Speed Due To Breathlessness	No	No	4	81	82	93	Unknown	Unknown	50	99.2	3		Y		N		3	0.8	4	0.2
1817	Female	86	5	8	238	37	Long Term Oxygen User				Daily Controller Inhaler + rescue Inhaler As Needed.	MMRC 5 (Too Breathless To Leave The House Or Breathless When Dressing)	Unknown	Unknown	Unknown	93	5	Yes, I Have Been Worse For The Last 24 Hours	Less Than Usual	Same As Usual	More Than Usual	More Than Usual	Increased Sputum Production	MMRC 5: Too Breathless To Leave The House Or Breathless When Dressing	No	No	5	Unknown	78	93	Unknown	Unknown	Unknown	98.6	2		Y		N		3	0.7	2	0.4
1818	Male	51	5	2	187	35	Coronary Artery Disease	Asthma	Smoker		Daily Controller Inhaler + rescue Inhaler As Needed.	MMRC 3 (Slowed Walking Speed Due To Breathlessness)	Unknown	Unknown	Unknown	94	3	Yes, I Have Been Worse For 1 To 3 Days	Same As Usual	More Than Usual	More Than Usual	More Than Usual	Both Increased Sputum Production And Change in Sputum Color	MMRC 5: Too Breathless To Leave The House Or Breathless When Dressing	No	No	5	Unknown	107	94	91	Unknown	43	Unknown	4		Y		N		3	0.5	4	0.5
1819	Female	82	5	4	91	16	Asthma	Coronary Artery Disease			Pill for Controlling Exacerbations (Azithromycin or Roflumilast) + Daily Controller Inhaler + Rescue Inhaler As Needed	MMRC 2 (Breathless Only while Hurrying On Flat Ground)	GOLD STAGE 4 (FEV1 < 30% Predicted, or < 50% Predicted w/ Chronic Respiratory Failure)	28	79	91	5	No	Less Than Usual	Less Than Usual	Same As Usual	Less Than Usual	No Change In Sputum	MMRC 4: Stop to Breathe Every Few Minutes When Walking	Yes	No	2	79	81	91	92	28	41	100.1	3		N		Y		3	0.8	4	0.4
1820	Male	82	5	10	122	18	Needs Help Performing Daily Activities	2 or More Exacerbations In Last Year			Unknown	MMRC 4 (Stop to Breathe Every Few Minutes When Walking)	GOLD STAGE 2 (FEV1 50-79% Predicted)	66	Unknown	Unknown	4	Yes, I Have Been Worse For The Last 24 Hours	Same As Usual	Same As Usual	More Than Usual	Same As Usual	No Change In Sputum	MMRC 4: Stop to Breathe Every Few Minutes When Walking	No	Yes	3	Unknown	75	Unknown	Unknown	66	56	98.8	2		Y		N		3	0.5	2	0.5
1821	Male	62	6	3	203	26	Hospitalized for COPD in Last Year	Smoker			Daily Controller Inhaler + rescue Inhaler As Needed.	MMRC 5 (Too Breathless To Leave The House Or Breathless When Dressing)	GOLD STAGE 1 (FEV1 80 - 100% Predicted)	98	Unknown	92	5	Yes, I Have Been Worse For More Than 3 days	Same As Usual	Less Than Usual	Less Than Usual	Same As Usual	No Change In Sputum	MMRC 5: Too Breathless To Leave The House Or Breathless When Dressing	No	Yes	3	Unknown	Unknown	92	Unknown	98	100	98.7	1		N		Y		3	0.8	2	0.3		Y (MMRC score of 5 doesn't correlate with normal FEV1)
1822	Male	51	5	7	175	28	Diabetes	2 or More Exacerbations In Last Year			Pill for Controlling Exacerbations (Azithromycin or Roflumilast) + Daily Controller Inhaler + Rescue Inhaler As Needed	MMRC 3 (Slowed Walking Speed Due To Breathlessness)	GOLD STAGE 1 (FEV1 80 - 100% Predicted)	85	90	94	3	Yes, I Have Been Worse For The Last 24 Hours	Less Than Usual	Less Than Usual	More Than Usual	Same As Usual	Both Increased Sputum Production And Change in Sputum Color	MMRC 3: Slowed Walking Speed Due To Breathlessness	No	No	3	90	81	94	Unknown	85	82	98.9	2		Y		N		3	0.5	2	0.5
1823	Male	49	6	0	259	36	High Blood Pressure				Pill for Controlling Exacerbations (Azithromycin or Roflumilast) + Daily Controller Inhaler + Rescue Inhaler As Needed	MMRC 3 (Slowed Walking Speed Due To Breathlessness)	GOLD STAGE 3 (FEV1 30-49% Predicted)	47	73	94	3	Yes, I Have Been Worse For 1 To 3 Days	More Than Usual	More Than Usual	Same As Usual	Same As Usual	No Change In Sputum	MMRC 4: Stop to Breathe Every Few Minutes When Walking	No	No	3	73	83	94	95	47	41	98.7	3		Y		N		3	0.7	2	0.2
1824	Female	50	5	3	182	33	Congestive Heart Failure	Chronic Kidney Disease	Needs Help Performing Daily Activities		Unknown	MMRC 4 (Stop to Breathe Every Few Minutes When Walking)	Unknown	Unknown	64	92	3	No	Same As Usual	Less Than Usual	Same As Usual	Same As Usual	No Change In Sputum	MMRC 4: Stop to Breathe Every Few Minutes When Walking	No	No	2	64	57	92	93	Unknown	73	98.5	2		N		N		1	0.8	2	0.2
1825	Female	79	5	8	180	28	Asthma	Visited ICU for COPD in Last Year	Long Term Oxygen User		Unknown	MMRC 2 (Breathless Only while Hurrying On Flat Ground)	GOLD STAGE 2 (FEV1 50-79% Predicted)	68	77	93	4	Yes, I Have Been Worse For The Last 24 Hours	NaN	More Than Usual	Same As Usual	Same As Usual	Increased Sputum Production	MMRC 5: Too Breathless To Leave The House Or Breathless When Dressing	No	No	4	77	81	93	Unknown	68	Unknown	98.4	3		Y		N		3	0.8	2	0.3
1826	Female	65	5	4	176	31	Anemia				Pill for Controlling Exacerbations (Azithromycin or Roflumilast) + Daily Controller Inhaler + Rescue Inhaler As Needed	MMRC 3 (Slowed Walking Speed Due To Breathlessness)	Unknown	Unknown	75	92	3	Yes, I Have Been Worse For 1 To 3 Days	More Than Usual	More Than Usual	Same As Usual	More Than Usual	No Change In Sputum	MMRC 5: Too Breathless To Leave The House Or Breathless When Dressing	Yes	No	4	75	95	92	Unknown	Unknown	Unknown	99.6	3		Y		N		3	0.7	4	0.4
1827	Male	52	5	9	139	21					Daily Controller Inhaler + rescue Inhaler As Needed.	MMRC 4 (Stop to Breathe Every Few Minutes When Walking)	GOLD STAGE 2 (FEV1 50-79% Predicted)	68	87	Unknown	4	Yes, I Have Been Worse For More Than 3 days	More Than Usual	Less Than Usual	More Than Usual	Less Than Usual	Both Increased Sputum Production And Change in Sputum Color	MMRC 3: Slowed Walking Speed Due To Breathlessness	No	No	4	87	85	Unknown	Unknown	68	Unknown	98.6	3		Y		N		3	0.7	2	0.1
1828	Female	51	5	3	176	32	Diabetes	Visited ICU for COPD in Last Year	Lives Alone		Pill for Controlling Exacerbations (Azithromycin or Roflumilast) + Daily Controller Inhaler + Rescue Inhaler As Needed	MMRC 5 (Too Breathless To Leave The House Or Breathless When Dressing)	Unknown	Unknown	79	94	5	Yes, I Have Been Worse For The Last 24 Hours	Less Than Usual	More Than Usual	More Than Usual	Same As Usual	No Change In Sputum	MMRC 5: Too Breathless To Leave The House Or Breathless When Dressing	No	No	5	79	Unknown	94	90	Unknown	Unknown	98.5	4		Y		N		4	0.8	3	0.5
1829	Male	67	5	11	196	28	Diabetes	Pulmonary Hypertension	High Blood Pressure	Long Term Oxygen User	Pill for Controlling Exacerbations (Azithromycin or Roflumilast) + Daily Controller Inhaler + Rescue Inhaler As Needed	MMRC 2 (Breathless Only while Hurrying On Flat Ground)	Unknown	Unknown	74	92	4	Yes, I Have Been Worse For The Last 24 Hours	More Than Usual	Less Than Usual	More Than Usual	Less Than Usual	Increased Sputum Production	MMRC 1: Breathless Only With Demanding Exercise	No	No	3	74	70	92	93	Unknown	81	98.6	2		Y		N		2	0.8	3	0.2
1830	Male	79	5	8	116	18	Asthma				Pill for Controlling Exacerbations (Azithromycin or Roflumilast) + Daily Controller Inhaler + Rescue Inhaler As Needed	MMRC 1 (Breathless Only With Demanding Exercise)	GOLD STAGE 1 (FEV1 80 - 100% Predicted)	86	Unknown	Unknown	3	Yes, I Have Been Worse For 1 To 3 Days	Same As Usual	Less Than Usual	More Than Usual	Same As Usual	Both Increased Sputum Production And Change in Sputum Color	MMRC 1: Breathless Only With Demanding Exercise	No	No	3	Unknown	86	Unknown	Unknown	86	88	99.1	2		Y		N		3	0.6	2	0.4
1831	Male	65	5	10	136	20	Coronary Artery Disease	Chronic Kidney Disease			Daily Controller Inhaler + rescue Inhaler As Needed.	MMRC 5 (Too Breathless To Leave The House Or Breathless When Dressing)	Unknown	Unknown	Unknown	93	4	Yes, I Have Been Worse For The Last 24 Hours	More Than Usual	More Than Usual	More Than Usual	Same As Usual	Change in Sputum Color	MMRC 5: Too Breathless To Leave The House Or Breathless When Dressing	No	No	4	Unknown	Unknown	93	Unknown	Unknown	56	98.4	2		Y		N		3	0.7	2	0.1
1832	Female	83	5	3	110	20	Coronary Artery Disease	Asthma			Unknown	MMRC 1 (Breathless Only With Demanding Exercise)	GOLD STAGE 4 (FEV1 < 30% Predicted, or < 50% Predicted w/ Chronic Respiratory Failure)	25	84	93	4	Yes, I Have Been Worse For The Last 24 Hours	Same As Usual	More Than Usual	More Than Usual	More Than Usual	Both Increased Sputum Production And Change in Sputum Color	MMRC 2: Breathless Only while Hurrying On Flat Ground	No	No	4	84	94	93	89	25	Unknown	98.8	5		Y		N		4	0.8	3	0.2
1833	Female	65	5	2	101	19	High Blood Pressure	2 or More Exacerbations In Last Year			Daily Controller Inhaler + rescue Inhaler As Needed.	MMRC 5 (Too Breathless To Leave The House Or Breathless When Dressing)	GOLD STAGE 2 (FEV1 50-79% Predicted)	67	91	Unknown	3	Yes, I Have Been Worse For More Than 3 days	More Than Usual	Same As Usual	Less Than Usual	Less Than Usual	No Change In Sputum	MMRC 5: Too Breathless To Leave The House Or Breathless When Dressing	No	No	3	91	Unknown	Unknown	93	67	66	98.9	2		N		Y		3	0.7	2	0.1
1834	Female	56	5	2	96	18	Anemia				Pill for Controlling Exacerbations (Azithromycin or Roflumilast) + Daily Controller Inhaler + Rescue Inhaler As Needed	MMRC 4 (Stop to Breathe Every Few Minutes When Walking)	Unknown	Unknown	Unknown	94	4	Yes, I Have Been Worse For The Last 24 Hours	Same As Usual	More Than Usual	More Than Usual	Same As Usual	Increased Sputum Production	MMRC 5: Too Breathless To Leave The House Or Breathless When Dressing	No	No	5	Unknown	Unknown	94	Unknown	Unknown	Unknown	Unknown	3		Y		N		3	0.7	4	0.3
1835	Female	67	5	5	200	34	Congestive Heart Failure	Acid Reflux	Needs Help Performing Daily Activities		Pill for Controlling Exacerbations (Azithromycin or Roflumilast) + Daily Controller Inhaler + Rescue Inhaler As Needed	MMRC 4 (Stop to Breathe Every Few Minutes When Walking)	Unknown	Unknown	79	91	4	Yes, I Have Been Worse For The Last 24 Hours	Same As Usual	Less Than Usual	More Than Usual	Same As Usual	Change in Sputum Color	MMRC 4: Stop to Breathe Every Few Minutes When Walking	No	No	3	79	74	91	92	Unknown	Unknown	99.1	3		Y		N		3	0.5	2	0.3
1836	Female	78	5	2	123	23	Pulmonary Hypertension	Chronic Kidney Disease			Unknown	MMRC 2 (Breathless Only while Hurrying On Flat Ground)	GOLD STAGE 3 (FEV1 30-49% Predicted)	43	Unknown	93	3	Yes, I Have Been Worse For More Than 3 days	Less Than Usual	Same As Usual	More Than Usual	Same As Usual	Change in Sputum Color	MMRC 2: Breathless Only while Hurrying On Flat Ground	Yes	No	3	Unknown	90	93	92	43	40	99.7	3		Y		N		3	0.8	4	0.1
1837	Female	54	5	7	125	20	Coronary Artery Disease				Unknown	MMRC 4 (Stop to Breathe Every Few Minutes When Walking)	GOLD STAGE 4 (FEV1 < 30% Predicted, or < 50% Predicted w/ Chronic Respiratory Failure)	35	Unknown	94	4	Yes, I Have Been Worse For More Than 3 days	Same As Usual	More Than Usual	Same As Usual	Same As Usual	Increased Sputum Production	MMRC 5: Too Breathless To Leave The House Or Breathless When Dressing	No	No	5	Unknown	105	94	94	35	Unknown	98.5	3		Y		N		3	0.9	4	0.1
1838	Male	72	5	11	196	28	Unknown				Pill for Controlling Exacerbations (Azithromycin or Roflumilast) + Daily Controller Inhaler + Rescue Inhaler As Needed	MMRC 5 (Too Breathless To Leave The House Or Breathless When Dressing)	GOLD STAGE 3 (FEV1 30-49% Predicted)	54	89	92	3	Yes, I Have Been Worse For 1 To 3 Days	Less Than Usual	More Than Usual	More Than Usual	Same As Usual	No Change In Sputum	MMRC 5: Too Breathless To Leave The House Or Breathless When Dressing	No	No	4	89	98	92	88	54	46	98.9	5		Y		N		4	0.9	3	0.5
1839	Female	64	5	0	180	36	Asthma	Needs Help Performing Daily Activities			Daily Controller Inhaler + rescue Inhaler As Needed.	MMRC 4 (Stop to Breathe Every Few Minutes When Walking)	GOLD STAGE 4 (FEV1 < 30% Predicted, or < 50% Predicted w/ Chronic Respiratory Failure)	25	79	Unknown	5	Yes, I Have Been Worse For More Than 3 days	Same As Usual	More Than Usual	Same As Usual	Same As Usual	Change in Sputum Color	MMRC 4: Stop to Breathe Every Few Minutes When Walking	No	No	4	79	101	Unknown	Unknown	25	20	Unknown	4		Y		N		3	0.8	2	0.2
1840	Male	80	5	8	186	29	Needs Help Performing Daily Activities				Unknown	MMRC 4 (Stop to Breathe Every Few Minutes When Walking)	Unknown	Unknown	76	92	4	Yes, I Have Been Worse For The Last 24 Hours	Same As Usual	More Than Usual	More Than Usual	Same As Usual	Increased Sputum Production	MMRC 4: Stop to Breathe Every Few Minutes When Walking	No	No	4	76	Unknown	92	87	Unknown	41	99.2	3		Y		N		3	0.7	4	0.4
1841	Male	85	5	10	129	19	Acid Reflux				Unknown	MMRC 2 (Breathless Only while Hurrying On Flat Ground)	Unknown	Unknown	87	93	4	Yes, I Have Been Worse For The Last 24 Hours	Same As Usual	More Than Usual	More Than Usual	Same As Usual	Increased Sputum Production	MMRC 2: Breathless Only while Hurrying On Flat Ground	No	No	3	87	Unknown	93	90	Unknown	Unknown	99.3	4		Y		N		4	0.6	3	0.4
1842	Male	66	5	11	245	35	Acid Reflux	Long Term Oxygen User			Daily Controller Inhaler + rescue Inhaler As Needed.	MMRC 5 (Too Breathless To Leave The House Or Breathless When Dressing)	GOLD STAGE 3 (FEV1 30-49% Predicted)	39	81	91	4	Yes, I Have Been Worse For More Than 3 days	More Than Usual	More Than Usual	Less Than Usual	Less Than Usual	No Change In Sputum	MMRC 5: Too Breathless To Leave The House Or Breathless When Dressing	No	Yes	4	81	92	91	Unknown	39	27	98.8	4		Y		N		3	0.8	4	0.3
1843	Male	78	6	4	136	17	Lives Alone	Acid Reflux			Daily Controller Inhaler + rescue Inhaler As Needed.	MMRC 4 (Stop to Breathe Every Few Minutes When Walking)	GOLD STAGE 2 (FEV1 50-79% Predicted)	69	81	93	4	Yes, I Have Been Worse For 1 To 3 Days	Less Than Usual	More Than Usual	Less Than Usual	Same As Usual	No Change In Sputum	MMRC 4: Stop to Breathe Every Few Minutes When Walking	No	No	3	81	Unknown	93	92	69	69	98.7	3		Y		Y		3	0.7	2	0.2
1844	Female	74	5	5	170	29	Pulmonary Hypertension	Smoker			Unknown	MMRC 2 (Breathless Only while Hurrying On Flat Ground)	GOLD STAGE 3 (FEV1 30-49% Predicted)	41	81	93	3	Yes, I Have Been Worse For The Last 24 Hours	More Than Usual	Same As Usual	More Than Usual	More Than Usual	Increased Sputum Production	MMRC 2: Breathless Only while Hurrying On Flat Ground	No	Yes	4	81	95	93	90	41	39	98.8	4		Y		N		3	0.7	4	0.5
1845	Male	50	5	11	217	31	Visited ICU for COPD in Last Year	2 or More Exacerbations In Last Year	High Blood Pressure		Unknown	MMRC 3 (Slowed Walking Speed Due To Breathlessness)	GOLD STAGE 3 (FEV1 30-49% Predicted)	43	90	93	5	Yes, I Have Been Worse For More Than 3 days	More Than Usual	Less Than Usual	More Than Usual	Same As Usual	No Change In Sputum	MMRC 3: Slowed Walking Speed Due To Breathlessness	No	No	3	90	80	93	91	43	Unknown	Unknown	3		Y		N		3	0.8	4	0.2
1846	Male	48	5	10	191	28	Pulmonary Hypertension	Visited ICU for COPD in Last Year	Acid Reflux		Unknown	MMRC 1 (Breathless Only With Demanding Exercise)	GOLD STAGE 4 (FEV1 < 30% Predicted, or < 50% Predicted w/ Chronic Respiratory Failure)	35	80	Unknown	5	Yes, I Have Been Worse For The Last 24 Hours	Same As Usual	Less Than Usual	More Than Usual	Less Than Usual	Increased Sputum Production	MMRC 5: Too Breathless To Leave The House Or Breathless When Dressing	No	No	4	80	97	Unknown	92	35	31	98.6	5		Y		N		3	0.7	4	0.3
1847	Male	66	5	11	231	33	Hospitalized for COPD in Last Year	Diabetes			Daily Controller Inhaler + rescue Inhaler As Needed.	MMRC 2 (Breathless Only while Hurrying On Flat Ground)	Unknown	Unknown	96	94	3	Yes, I Have Been Worse For More Than 3 days	More Than Usual	More Than Usual	More Than Usual	More Than Usual	No Change In Sputum	MMRC 3: Slowed Walking Speed Due To Breathlessness	No	No	3	96	102	94	91	Unknown	Unknown	98.7	4		Y		N		3	0.8	4	0.2
1848	Male	54	5	9	126	19	Asthma				Daily Controller Inhaler + rescue Inhaler As Needed.	MMRC 5 (Too Breathless To Leave The House Or Breathless When Dressing)	GOLD STAGE 4 (FEV1 < 30% Predicted, or < 50% Predicted w/ Chronic Respiratory Failure)	32	Unknown	96	4	Yes, I Have Been Worse For More Than 3 days	More Than Usual	More Than Usual	More Than Usual	Same As Usual	Change in Sputum Color	MMRC 5: Too Breathless To Leave The House Or Breathless When Dressing	No	No	4	Unknown	101	96	Unknown	32	26	Unknown	4		Y		N		4	0.5	3	0.5
1849	Male	48	6	1	148	20	Chronic Kidney Disease	Visited ICU for COPD in Last Year			Rescue Inhaler Or Nebulizer As Needed For Breathing	MMRC 1 (Breathless Only With Demanding Exercise)	Unknown	Unknown	94	93	4	Yes, I Have Been Worse For 1 To 3 Days	NaN	Same As Usual	Same As Usual	Same As Usual	Both Increased Sputum Production And Change in Sputum Color	MMRC 1: Breathless Only With Demanding Exercise	No	No	3	94	90	93	94	Unknown	91	99.1	1		Y		N		2	0.6	3	0.4
1850	Female	50	5	2	187	35	High Blood Pressure				Pill for Controlling Exacerbations (Azithromycin or Roflumilast) + Daily Controller Inhaler + Rescue Inhaler As Needed	MMRC 3 (Slowed Walking Speed Due To Breathlessness)	Unknown	Unknown	83	95	3	Yes, I Have Been Worse For The Last 24 Hours	More Than Usual	Less Than Usual	Same As Usual	Same As Usual	Both Increased Sputum Production And Change in Sputum Color	MMRC 3: Slowed Walking Speed Due To Breathlessness	No	No	3	83	80	95	93	Unknown	24	Unknown	4		Y		N		3	0.8	4	0.2
1851	Male	50	5	8	186	29	Visited ICU for COPD in Last Year	2 or More Exacerbations In Last Year	Acid Reflux		Rescue Inhaler Or Nebulizer As Needed For Breathing	MMRC 1 (Breathless Only With Demanding Exercise)	GOLD STAGE 1 (FEV1 80 - 100% Predicted)	85	82	Unknown	4	Yes, I Have Been Worse For More Than 3 days	NaN	More Than Usual	More Than Usual	More Than Usual	No Change In Sputum	MMRC 1: Breathless Only With Demanding Exercise	No	No	3	82	95	Unknown	Unknown	85	85	Unknown	2		Y		N		3	0.7	4	0.1
1852	Female	53	5	8	186	29	Hospitalized for COPD in Last Year	2 or More Exacerbations In Last Year	Acid Reflux		Pill for Controlling Exacerbations (Azithromycin or Roflumilast) + Daily Controller Inhaler + Rescue Inhaler As Needed	MMRC 3 (Slowed Walking Speed Due To Breathlessness)	GOLD STAGE 1 (FEV1 80 - 100% Predicted)	86	85	Unknown	4	Yes, I Have Been Worse For More Than 3 days	Same As Usual	More Than Usual	Less Than Usual	Same As Usual	No Change In Sputum	MMRC 4: Stop to Breathe Every Few Minutes When Walking	Yes	No	3	85	74	Unknown	Unknown	86	Unknown	101	4		Y		Y		3	0.8	4	0.2
1853	Female	50	5	0	125	25	Hospitalized for COPD in Last Year	Pulmonary Hypertension	Lives Alone	Smoker	Daily Controller Inhaler + rescue Inhaler As Needed.	MMRC 4 (Stop to Breathe Every Few Minutes When Walking)	GOLD STAGE 4 (FEV1 < 30% Predicted, or < 50% Predicted w/ Chronic Respiratory Failure)	30	Unknown	Unknown	5	Yes, I Have Been Worse For 1 To 3 Days	Same As Usual	Less Than Usual	More Than Usual	Less Than Usual	Change in Sputum Color	MMRC 3: Slowed Walking Speed Due To Breathlessness	No	No	3	Unknown	59	Unknown	95	30	23	98.7	4		Y		N		3	0.7	4	0.3
1854	Female	63	4	11	155	32	Visited ICU for COPD in Last Year				Pill for Controlling Exacerbations (Azithromycin or Roflumilast) + Daily Controller Inhaler + Rescue Inhaler As Needed	MMRC 1 (Breathless Only With Demanding Exercise)	GOLD STAGE 3 (FEV1 30-49% Predicted)	47	79	92	3	Yes, I Have Been Worse For The Last 24 Hours	Less Than Usual	Same As Usual	Less Than Usual	Less Than Usual	No Change In Sputum	MMRC 5: Too Breathless To Leave The House Or Breathless When Dressing	No	Yes	4	79	71	92	Unknown	47	47	98.6	3		Y		Y		3	0.7	4	0.5
1855	Female	70	5	5	147	25	Asthma	Acid Reflux			Daily Controller Inhaler + rescue Inhaler As Needed.	MMRC 5 (Too Breathless To Leave The House Or Breathless When Dressing)	GOLD STAGE 4 (FEV1 < 30% Predicted, or < 50% Predicted w/ Chronic Respiratory Failure)	14	81	Unknown	5	Yes, I Have Been Worse For 1 To 3 Days	Same As Usual	More Than Usual	More Than Usual	Same As Usual	Both Increased Sputum Production And Change in Sputum Color	MMRC 5: Too Breathless To Leave The House Or Breathless When Dressing	No	No	5	81	Unknown	Unknown	Unknown	14	5	Unknown	5		Y		N		4	0.8	3	0.3
1856	Male	75	5	6	224	37					Pill for Controlling Exacerbations (Azithromycin or Roflumilast) + Daily Controller Inhaler + Rescue Inhaler As Needed	MMRC 2 (Breathless Only while Hurrying On Flat Ground)	GOLD STAGE 3 (FEV1 30-49% Predicted)	51	86	93	4	Yes, I Have Been Worse For 1 To 3 Days	Same As Usual	More Than Usual	Less Than Usual	Less Than Usual	No Change In Sputum	MMRC 3: Slowed Walking Speed Due To Breathlessness	No	No	3	86	98	93	94	51	51	98.5	1		N		Y		2	0.7	3	0.5
1857	Male	82	6	2	205	27	Needs Help Performing Daily Activities				Unknown	MMRC 3 (Slowed Walking Speed Due To Breathlessness)	GOLD STAGE 3 (FEV1 30-49% Predicted)	52	72	92	4	Yes, I Have Been Worse For 1 To 3 Days	More Than Usual	More Than Usual	Same As Usual	More Than Usual	Both Increased Sputum Production And Change in Sputum Color	MMRC 3: Slowed Walking Speed Due To Breathlessness	Yes	No	4	72	88	92	88	52	36	99.9	5		Y		N		4	0.6	3	0.5
1858	Female	77	5	4	125	22	Asthma	Visited ICU for COPD in Last Year	Anemia		Unknown	MMRC 5 (Too Breathless To Leave The House Or Breathless When Dressing)	Unknown	Unknown	Unknown	Unknown	5	Yes, I Have Been Worse For More Than 3 days	Same As Usual	More Than Usual	More Than Usual	More Than Usual	Increased Sputum Production	MMRC 5: Too Breathless To Leave The House Or Breathless When Dressing	Yes	Yes	5	Unknown	102	Unknown	90	Unknown	Unknown	Unknown	4		Y		N		4	0.7	3	0.5
1859	Female	47	5	5	153	26	Asthma				Daily Controller Inhaler + rescue Inhaler As Needed.	MMRC 2 (Breathless Only while Hurrying On Flat Ground)	GOLD STAGE 1 (FEV1 80 - 100% Predicted)	84	79	92	3	Yes, I Have Been Worse For More Than 3 days	More Than Usual	Same As Usual	More Than Usual	Same As Usual	Increased Sputum Production	MMRC 2: Breathless Only while Hurrying On Flat Ground	No	No	3	79	92	92	Unknown	84	80	99.1	3		Y		N		3	0.6	2	0.3
1860	Male	82	5	8	193	30	Needs Help Performing Daily Activities				Daily Controller Inhaler + rescue Inhaler As Needed.	MMRC 3 (Slowed Walking Speed Due To Breathlessness)	GOLD STAGE 3 (FEV1 30-49% Predicted)	43	Unknown	93	4	Yes, I Have Been Worse For More Than 3 days	More Than Usual	More Than Usual	More Than Usual	Same As Usual	No Change In Sputum	MMRC 3: Slowed Walking Speed Due To Breathlessness	No	No	4	Unknown	94	93	89	43	Unknown	98.6	5		Y		N		4	0.6	3	0.4
1861	Male	74	5	8	167	26	Congestive Heart Failure	Asthma	2 or More Exacerbations In Last Year		Rescue Inhaler Or Nebulizer As Needed For Breathing	MMRC 1 (Breathless Only With Demanding Exercise)	GOLD STAGE 2 (FEV1 50-79% Predicted)	65	69	92	3	Yes, I Have Been Worse For The Last 24 Hours	NaN	More Than Usual	More Than Usual	More Than Usual	Increased Sputum Production	MMRC 1: Breathless Only With Demanding Exercise	No	No	4	69	77	92	88	65	54	98.6	5		Y		N		4	0.6	3	0.5
1862	Male	74	5	5	158	27	Congestive Heart Failure	Pulmonary Hypertension	Smoker	Acid Reflux	Daily Controller Inhaler + rescue Inhaler As Needed.	MMRC 4 (Stop to Breathe Every Few Minutes When Walking)	Unknown	Unknown	93	91	5	Yes, I Have Been Worse For More Than 3 days	Less Than Usual	More Than Usual	More Than Usual	Same As Usual	No Change In Sputum	MMRC 4: Stop to Breathe Every Few Minutes When Walking	No	No	4	93	112	91	87	Unknown	58	98.6	5		Y		Y		4	0.7	3	0.5
1863	Female	77	5	6	139	23	Chronic Kidney Disease				Daily Controller Inhaler + rescue Inhaler As Needed.	MMRC 4 (Stop to Breathe Every Few Minutes When Walking)	GOLD STAGE 2 (FEV1 50-79% Predicted)	69	Unknown	95	4	Yes, I Have Been Worse For The Last 24 Hours	More Than Usual	More Than Usual	More Than Usual	Same As Usual	No Change In Sputum	MMRC 4: Stop to Breathe Every Few Minutes When Walking	No	No	4	Unknown	98	95	Unknown	69	59	98.6	3		Y		N		3	0.7	4	0.2
1864	Female	67	5	5	111	19	Visited ICU for COPD in Last Year	Needs Help Performing Daily Activities	Smoker		Unknown	MMRC 4 (Stop to Breathe Every Few Minutes When Walking)	GOLD STAGE 3 (FEV1 30-49% Predicted)	49	67	Unknown	4	Yes, I Have Been Worse For More Than 3 days	Less Than Usual	More Than Usual	More Than Usual	More Than Usual	No Change In Sputum	MMRC 5: Too Breathless To Leave The House Or Breathless When Dressing	No	Yes	5	67	Unknown	Unknown	91	49	Unknown	Unknown	3		Y		N		4	0.5	3	0.5
1865	Male	48	6	0	158	22	Pulmonary Hypertension	Long Term Oxygen User			Pill for Controlling Exacerbations (Azithromycin or Roflumilast) + Daily Controller Inhaler + Rescue Inhaler As Needed	MMRC 4 (Stop to Breathe Every Few Minutes When Walking)	GOLD STAGE 4 (FEV1 < 30% Predicted, or < 50% Predicted w/ Chronic Respiratory Failure)	31	64	Unknown	5	Yes, I Have Been Worse For 1 To 3 Days	Less Than Usual	Same As Usual	More Than Usual	More Than Usual	No Change In Sputum	MMRC 4: Stop to Breathe Every Few Minutes When Walking	No	No	4	64	57	Unknown	Unknown	31	Unknown	Unknown	3		Y		N		3	0.7	4	0.5		Y (baseline FEV1 is 31%, would not classify pt as gold stage IV)
1866	Female	49	5	2	176	33	Smoker				Unknown	MMRC 4 (Stop to Breathe Every Few Minutes When Walking)	GOLD STAGE 2 (FEV1 50-79% Predicted)	62	86	Unknown	3	Yes, I Have Been Worse For The Last 24 Hours	More Than Usual	Same As Usual	Same As Usual	Less Than Usual	Increased Sputum Production	MMRC 4: Stop to Breathe Every Few Minutes When Walking	No	No	3	86	101	Unknown	94	62	57	Unknown	3		Y		N		3	0.7	2	0.2
1867	Female	57	5	8	173	27	Pulmonary Hypertension	Smoker	2 or More Exacerbations In Last Year		Daily Controller Inhaler + rescue Inhaler As Needed.	MMRC 3 (Slowed Walking Speed Due To Breathlessness)	GOLD STAGE 1 (FEV1 80 - 100% Predicted)	94	78	Unknown	4	Yes, I Have Been Worse For 1 To 3 Days	More Than Usual	Same As Usual	Same As Usual	Same As Usual	No Change In Sputum	MMRC 3: Slowed Walking Speed Due To Breathlessness	No	Yes	3	78	73	Unknown	Unknown	94	89	99.1	2		N		Y		3	0.5	2	0.5
1868	Male	53	5	9	225	34	Anemia	Long Term Oxygen User			Unknown	MMRC 3 (Slowed Walking Speed Due To Breathlessness)	Unknown	Unknown	75	94	3	Yes, I Have Been Worse For 1 To 3 Days	Less Than Usual	More Than Usual	More Than Usual	Same As Usual	Both Increased Sputum Production And Change in Sputum Color	MMRC 4: Stop to Breathe Every Few Minutes When Walking	No	No	4	75	Unknown	94	92	Unknown	14	98.5	4		Y		N		3	0.8	4	0.4
1869	Female	65	5	4	119	21	Hospitalized for COPD in Last Year	Needs Help Performing Daily Activities			Pill for Controlling Exacerbations (Azithromycin or Roflumilast) + Daily Controller Inhaler + Rescue Inhaler As Needed	MMRC 3 (Slowed Walking Speed Due To Breathlessness)	GOLD STAGE 3 (FEV1 30-49% Predicted)	38	78	95	3	Yes, I Have Been Worse For The Last 24 Hours	More Than Usual	More Than Usual	More Than Usual	More Than Usual	Both Increased Sputum Production And Change in Sputum Color	MMRC 3: Slowed Walking Speed Due To Breathlessness	No	No	3	78	Unknown	95	92	38	Unknown	Unknown	3		Y		N		3	0.9	2	0.1
1870	Male	50	5	11	217	31	Unknown				Unknown	MMRC 4 (Stop to Breathe Every Few Minutes When Walking)	Unknown	Unknown	74	93	3	Yes, I Have Been Worse For More Than 3 days	Same As Usual	More Than Usual	Same As Usual	More Than Usual	Increased Sputum Production	MMRC 5: Too Breathless To Leave The House Or Breathless When Dressing	No	No	4	74	89	93	91	Unknown	28	98.5	4		Y		N		3	0.6	4	0.5
1871	Male	65	5	8	128	20	Asthma	Hospitalized for COPD in Last Year	Anemia	2 or More Exacerbations In Last Year	Pill for Controlling Exacerbations (Azithromycin or Roflumilast) + Daily Controller Inhaler + Rescue Inhaler As Needed	MMRC 5 (Too Breathless To Leave The House Or Breathless When Dressing)	GOLD STAGE 2 (FEV1 50-79% Predicted)	66	66	90	5	Yes, I Have Been Worse For More Than 3 days	Same As Usual	More Than Usual	More Than Usual	More Than Usual	Increased Sputum Production	MMRC 5: Too Breathless To Leave The House Or Breathless When Dressing	No	No	4	66	64	90	89	66	50	99	4		Y		N		3	0.7	4	0.4
1872	Male	66	5	9	185	28					Daily Controller Inhaler + rescue Inhaler As Needed.	MMRC 4 (Stop to Breathe Every Few Minutes When Walking)	Unknown	Unknown	67	91	4	Yes, I Have Been Worse For More Than 3 days	More Than Usual	More Than Usual	Same As Usual	Same As Usual	Increased Sputum Production	MMRC 4: Stop to Breathe Every Few Minutes When Walking	No	No	4	67	79	91	92	Unknown	85	98.8	2		Y		N		3	0.5	2	0.5
1873	Female	61	5	4	114	20	Diabetes	Congestive Heart Failure			Daily Controller Inhaler + rescue Inhaler As Needed.	MMRC 1 (Breathless Only With Demanding Exercise)	GOLD STAGE 3 (FEV1 30-49% Predicted)	41	73	Unknown	3	Yes, I Have Been Worse For 1 To 3 Days	More Than Usual	More Than Usual	More Than Usual	More Than Usual	Increased Sputum Production	MMRC 1: Breathless Only With Demanding Exercise	No	No	3	73	Unknown	Unknown	88	41	Unknown	Unknown	4		Y		N		4	0.6	3	0.5
1874	Male	73	5	10	231	34	2 or More Exacerbations In Last Year	High Blood Pressure			Pill for Controlling Exacerbations (Azithromycin or Roflumilast) + Daily Controller Inhaler + Rescue Inhaler As Needed	MMRC 3 (Slowed Walking Speed Due To Breathlessness)	GOLD STAGE 3 (FEV1 30-49% Predicted)	49	67	Unknown	3	Yes, I Have Been Worse For 1 To 3 Days	Same As Usual	Less Than Usual	More Than Usual	Same As Usual	Increased Sputum Production	MMRC 3: Slowed Walking Speed Due To Breathlessness	No	No	3	67	80	Unknown	91	49	Unknown	Unknown	3		Y		N		3	0.5	2	0.5
1875	Female	65	5	7	168	27	Lives Alone				Unknown	MMRC 3 (Slowed Walking Speed Due To Breathlessness)	GOLD STAGE 3 (FEV1 30-49% Predicted)	46	91	93	3	Yes, I Have Been Worse For More Than 3 days	Less Than Usual	Less Than Usual	Less Than Usual	Less Than Usual	No Change In Sputum	MMRC 2: Breathless Only while Hurrying On Flat Ground	No	No	2	91	94	93	Unknown	46	Unknown	Unknown	3		N		N		2	1	1	0.2		Y (pt states subjectively worse but does not report worsening of any symptoms and MMRC score is better)
1876	Female	67	5	1	160	31	Visited ICU for COPD in Last Year	Congestive Heart Failure	Long Term Oxygen User		Unknown	MMRC 5 (Too Breathless To Leave The House Or Breathless When Dressing)	GOLD STAGE 4 (FEV1 < 30% Predicted, or < 50% Predicted w/ Chronic Respiratory Failure)	33	78	94	4	Yes, I Have Been Worse For The Last 24 Hours	Less Than Usual	Same As Usual	More Than Usual	More Than Usual	Change in Sputum Color	MMRC 5: Too Breathless To Leave The House Or Breathless When Dressing	Yes	No	4	78	84	94	92	33	Unknown	99.8	4		Y		N		4	0.8	3	0.4
1877	Female	50	5	2	128	24	Hospitalized for COPD in Last Year	Anemia			Pill for Controlling Exacerbations (Azithromycin or Roflumilast) + Daily Controller Inhaler + Rescue Inhaler As Needed	MMRC 3 (Slowed Walking Speed Due To Breathlessness)	GOLD STAGE 4 (FEV1 < 30% Predicted, or < 50% Predicted w/ Chronic Respiratory Failure)	31	87	Unknown	5	Yes, I Have Been Worse For 1 To 3 Days	Same As Usual	Same As Usual	Less Than Usual	Less Than Usual	No Change In Sputum	MMRC 3: Slowed Walking Speed Due To Breathlessness	No	No	3	87	Unknown	Unknown	89	31	33	98.4	2		N		Y		3	0.7	2	0.3
1878	Female	63	5	7	125	20	Unknown				Unknown	MMRC 1 (Breathless Only With Demanding Exercise)	GOLD STAGE 4 (FEV1 < 30% Predicted, or < 50% Predicted w/ Chronic Respiratory Failure)	27	80	95	4	Yes, I Have Been Worse For More Than 3 days	Same As Usual	Same As Usual	More Than Usual	More Than Usual	Increased Sputum Production	MMRC 1: Breathless Only With Demanding Exercise	No	No	3	80	86	95	Unknown	27	21	98.3	3		Y		N		3	0.7	4	0.2
1879	Female	56	5	6	194	32	Coronary Artery Disease	Congestive Heart Failure	Lives Alone		Daily Controller Inhaler + rescue Inhaler As Needed.	MMRC 2 (Breathless Only while Hurrying On Flat Ground)	GOLD STAGE 4 (FEV1 < 30% Predicted, or < 50% Predicted w/ Chronic Respiratory Failure)	17	82	Unknown	5	No	Less Than Usual	Same As Usual	Same As Usual	Same As Usual	No Change In Sputum	MMRC 2: Breathless Only while Hurrying On Flat Ground	No	No	2	82	Unknown	Unknown	94	17	Unknown	99	2		N		N		1	0.6	2	0.4
1880	Female	63	5	3	110	20	Diabetes	Congestive Heart Failure	Smoker	Anemia	Pill for Controlling Exacerbations (Azithromycin or Roflumilast) + Daily Controller Inhaler + Rescue Inhaler As Needed	MMRC 5 (Too Breathless To Leave The House Or Breathless When Dressing)	GOLD STAGE 3 (FEV1 30-49% Predicted)	48	92	93	5	No	Less Than Usual	Same As Usual	Same As Usual	Same As Usual	No Change In Sputum	MMRC 5: Too Breathless To Leave The House Or Breathless When Dressing	No	No	3	92	99	93	Unknown	48	39	98.8	3		N		N		2	0.8	3	0.4
1881	Female	49	5	3	105	19	Lives Alone				Unknown	MMRC 2 (Breathless Only while Hurrying On Flat Ground)	GOLD STAGE 1 (FEV1 80 - 100% Predicted)	96	Unknown	94	2	Yes, I Have Been Worse For More Than 3 days	NaN	More Than Usual	Less Than Usual	Same As Usual	No Change In Sputum	MMRC 2: Breathless Only while Hurrying On Flat Ground	No	No	3	Unknown	95	94	Unknown	96	88	98.9	2		Y		N		3	0.5	2	0.5
1882	Female	78	5	6	145	24	Coronary Artery Disease	Diabetes	Smoker	Long Term Oxygen User	Pill for Controlling Exacerbations (Azithromycin or Roflumilast) + Daily Controller Inhaler + Rescue Inhaler As Needed	MMRC 4 (Stop to Breathe Every Few Minutes When Walking)	Unknown	Unknown	Unknown	92	5	Yes, I Have Been Worse For The Last 24 Hours	Less Than Usual	Same As Usual	More Than Usual	Same As Usual	Change in Sputum Color	MMRC 4: Stop to Breathe Every Few Minutes When Walking	No	No	4	Unknown	95	92	90	Unknown	61	98.3	4		Y		N		4	0.6	3	0.4
1883	Male	65	6	2	228	30					Pill for Controlling Exacerbations (Azithromycin or Roflumilast) + Daily Controller Inhaler + Rescue Inhaler As Needed	MMRC 3 (Slowed Walking Speed Due To Breathlessness)	GOLD STAGE 1 (FEV1 80 - 100% Predicted)	82	82	94	2	Yes, I Have Been Worse For 1 To 3 Days	Less Than Usual	More Than Usual	More Than Usual	More Than Usual	Increased Sputum Production	MMRC 4: Stop to Breathe Every Few Minutes When Walking	No	No	4	82	76	94	90	82	77	Unknown	4		Y		N		3	0.6	4	0.5
1884	Female	76	5	6	230	38	2 or More Exacerbations In Last Year				Daily Controller Inhaler + rescue Inhaler As Needed.	MMRC 5 (Too Breathless To Leave The House Or Breathless When Dressing)	GOLD STAGE 4 (FEV1 < 30% Predicted, or < 50% Predicted w/ Chronic Respiratory Failure)	23	68	Unknown	5	Yes, I Have Been Worse For More Than 3 days	Same As Usual	More Than Usual	More Than Usual	More Than Usual	Change in Sputum Color	MMRC 5: Too Breathless To Leave The House Or Breathless When Dressing	No	No	4	68	67	Unknown	87	23	14	98.5	5		Y		N		4	0.9	3	0.5
1885	Female	52	5	7	125	20	Pulmonary Hypertension	Hospitalized for COPD in Last Year	2 or More Exacerbations In Last Year	Acid Reflux	Daily Controller Inhaler + rescue Inhaler As Needed.	MMRC 1 (Breathless Only With Demanding Exercise)	GOLD STAGE 1 (FEV1 80 - 100% Predicted)	92	79	93	4	Yes, I Have Been Worse For 1 To 3 Days	Same As Usual	Less Than Usual	More Than Usual	Less Than Usual	Both Increased Sputum Production And Change in Sputum Color	MMRC 1: Breathless Only With Demanding Exercise	Yes	No	3	79	95	93	93	92	92	100	2		Y		N		3	0.8	4	0.2
1886	Female	84	5	7	150	24	Hospitalized for COPD in Last Year				Unknown	MMRC 4 (Stop to Breathe Every Few Minutes When Walking)	GOLD STAGE 3 (FEV1 30-49% Predicted)	48	76	92	4	Yes, I Have Been Worse For 1 To 3 Days	Same As Usual	More Than Usual	Less Than Usual	Less Than Usual	No Change In Sputum	MMRC 5: Too Breathless To Leave The House Or Breathless When Dressing	No	Yes	3	76	70	92	89	48	36	99	4		Y		N		4	0.6	3	0.5
1887	Female	51	5	0	165	33	2 or More Exacerbations In Last Year	Smoker			Unknown	MMRC 2 (Breathless Only while Hurrying On Flat Ground)	Unknown	Unknown	66	Unknown	3	Yes, I Have Been Worse For The Last 24 Hours	Less Than Usual	Same As Usual	Less Than Usual	Same As Usual	No Change In Sputum	MMRC 2: Breathless Only while Hurrying On Flat Ground	No	No	2	66	71	Unknown	Unknown	Unknown	Unknown	Unknown	1		N		Y		3	0.7	2	0.2
1888	Male	91	5	8	167	26	Visited ICU for COPD in Last Year	Hospitalized for COPD in Last Year	High Blood Pressure	Acid Reflux	Unknown	MMRC 3 (Slowed Walking Speed Due To Breathlessness)	GOLD STAGE 1 (FEV1 80 - 100% Predicted)	98	Unknown	92	5	Yes, I Have Been Worse For More Than 3 days	Same As Usual	More Than Usual	More Than Usual	More Than Usual	Change in Sputum Color	MMRC 4: Stop to Breathe Every Few Minutes When Walking	No	No	4	Unknown	72	92	89	98	95	98.8	4		Y		N		4	0.8	3	0.5
1889	Female	69	5	6	242	40	Anemia	Long Term Oxygen User			Pill for Controlling Exacerbations (Azithromycin or Roflumilast) + Daily Controller Inhaler + Rescue Inhaler As Needed	MMRC 4 (Stop to Breathe Every Few Minutes When Walking)	Unknown	Unknown	Unknown	94	4	Yes, I Have Been Worse For More Than 3 days	More Than Usual	Same As Usual	More Than Usual	Same As Usual	Increased Sputum Production	MMRC 4: Stop to Breathe Every Few Minutes When Walking	No	Yes	3	Unknown	Unknown	94	90	Unknown	28	Unknown	4		Y		N		3	0.8	4	0.2
1890	Female	65	5	2	149	28	Asthma	Coronary Artery Disease			Pill for Controlling Exacerbations (Azithromycin or Roflumilast) + Daily Controller Inhaler + Rescue Inhaler As Needed	MMRC 2 (Breathless Only while Hurrying On Flat Ground)	Unknown	Unknown	Unknown	93	2	Yes, I Have Been Worse For The Last 24 Hours	Same As Usual	Less Than Usual	Same As Usual	Same As Usual	Change in Sputum Color	MMRC 2: Breathless Only while Hurrying On Flat Ground	No	No	2	Unknown	80	93	94	Unknown	18	Unknown	4		Y		N		3	0.5	2	0.5
1891	Female	81	5	5	153	26					Pill for Controlling Exacerbations (Azithromycin or Roflumilast) + Daily Controller Inhaler + Rescue Inhaler As Needed	MMRC 5 (Too Breathless To Leave The House Or Breathless When Dressing)	Unknown	Unknown	Unknown	94	5	Yes, I Have Been Worse For 1 To 3 Days	More Than Usual	More Than Usual	More Than Usual	Same As Usual	Both Increased Sputum Production And Change in Sputum Color	MMRC 5: Too Breathless To Leave The House Or Breathless When Dressing	No	No	5	Unknown	Unknown	94	Unknown	Unknown	51	98.8	2		Y		N		3	0.8	2	0.2
1892	Female	49	5	5	153	26	High Blood Pressure				Pill for Controlling Exacerbations (Azithromycin or Roflumilast) + Daily Controller Inhaler + Rescue Inhaler As Needed	MMRC 5 (Too Breathless To Leave The House Or Breathless When Dressing)	GOLD STAGE 4 (FEV1 < 30% Predicted, or < 50% Predicted w/ Chronic Respiratory Failure)	29	Unknown	94	5	Yes, I Have Been Worse For The Last 24 Hours	More Than Usual	More Than Usual	More Than Usual	More Than Usual	Change in Sputum Color	MMRC 5: Too Breathless To Leave The House Or Breathless When Dressing	No	Yes	4	Unknown	83	94	90	29	20	98.7	4		Y		N		4	0.7	3	0.4
1893	Male	50	5	11	203	29	Acid Reflux				Daily Controller Inhaler + rescue Inhaler As Needed.	MMRC 3 (Slowed Walking Speed Due To Breathlessness)	GOLD STAGE 3 (FEV1 30-49% Predicted)	43	85	Unknown	3	Yes, I Have Been Worse For The Last 24 Hours	More Than Usual	More Than Usual	More Than Usual	More Than Usual	Change in Sputum Color	MMRC 4: Stop to Breathe Every Few Minutes When Walking	No	No	4	85	74	Unknown	87	43	37	98.8	5		Y		N		4	0.8	3	0.4
1894	Female	52	4	10	121	26	2 or More Exacerbations In Last Year				Unknown	MMRC 4 (Stop to Breathe Every Few Minutes When Walking)	GOLD STAGE 4 (FEV1 < 30% Predicted, or < 50% Predicted w/ Chronic Respiratory Failure)	30	93	94	4	Yes, I Have Been Worse For 1 To 3 Days	Same As Usual	Same As Usual	Less Than Usual	Same As Usual	No Change In Sputum	MMRC 3: Slowed Walking Speed Due To Breathlessness	No	Yes	3	93	114	94	Unknown	30	Unknown	99.2	3		N		Y		3	0.7	2	0.3
1895	Male	60	6	0	151	21	Lives Alone	2 or More Exacerbations In Last Year			Pill for Controlling Exacerbations (Azithromycin or Roflumilast) + Daily Controller Inhaler + Rescue Inhaler As Needed	MMRC 4 (Stop to Breathe Every Few Minutes When Walking)	Unknown	Unknown	81	93	4	Yes, I Have Been Worse For More Than 3 days	Same As Usual	Less Than Usual	More Than Usual	Less Than Usual	Change in Sputum Color	MMRC 4: Stop to Breathe Every Few Minutes When Walking	No	No	4	81	72	93	94	Unknown	68	Unknown	2		Y		N		3	0.5	2	0.5
1896	Male	65	6	0	230	32	Asthma				Rescue Inhaler Or Nebulizer As Needed For Breathing	MMRC 3 (Slowed Walking Speed Due To Breathlessness)	GOLD STAGE 2 (FEV1 50-79% Predicted)	71	Unknown	Unknown	2	Yes, I Have Been Worse For More Than 3 days	NaN	More Than Usual	More Than Usual	More Than Usual	No Change In Sputum	MMRC 5: Too Breathless To Leave The House Or Breathless When Dressing	No	No	4	Unknown	102	Unknown	85	71	Unknown	Unknown	5		Y		N		4	0.9	3	0.1
1897	Female	68	5	6	133	22	Visited ICU for COPD in Last Year	Diabetes	Long Term Oxygen User	High Blood Pressure	Pill for Controlling Exacerbations (Azithromycin or Roflumilast) + Daily Controller Inhaler + Rescue Inhaler As Needed	MMRC 4 (Stop to Breathe Every Few Minutes When Walking)	GOLD STAGE 3 (FEV1 30-49% Predicted)	46	Unknown	92	5	Yes, I Have Been Worse For More Than 3 days	Same As Usual	More Than Usual	Less Than Usual	Same As Usual	No Change In Sputum	MMRC 4: Stop to Breathe Every Few Minutes When Walking	Yes	Yes	4	Unknown	82	92	Unknown	46	Unknown	Unknown	3		Y		N		3	0.7	4	0.2
1898	Female	64	5	9	119	18	Hospitalized for COPD in Last Year	Acid Reflux			Rescue Inhaler Or Nebulizer As Needed For Breathing	MMRC 3 (Slowed Walking Speed Due To Breathlessness)	GOLD STAGE 2 (FEV1 50-79% Predicted)	63	75	94	4	Yes, I Have Been Worse For The Last 24 Hours	NaN	More Than Usual	Same As Usual	Same As Usual	Increased Sputum Production	MMRC 4: Stop to Breathe Every Few Minutes When Walking	No	No	3	75	Unknown	94	95	63	Unknown	Unknown	2		Y		N		3	0.8	2	0.2
1899	Male	56	5	11	217	31	Pulmonary Hypertension	Hospitalized for COPD in Last Year	Smoker		Daily Controller Inhaler + rescue Inhaler As Needed.	MMRC 3 (Slowed Walking Speed Due To Breathlessness)	Unknown	Unknown	74	Unknown	3	Yes, I Have Been Worse For The Last 24 Hours	Less Than Usual	More Than Usual	More Than Usual	More Than Usual	No Change In Sputum	MMRC 5: Too Breathless To Leave The House Or Breathless When Dressing	No	No	4	74	72	Unknown	Unknown	Unknown	83	98.7	2		Y		N		3	0.7	2	0.1
1900	Male	66	5	7	181	29	Anemia				Pill for Controlling Exacerbations (Azithromycin or Roflumilast) + Daily Controller Inhaler + Rescue Inhaler As Needed	MMRC 2 (Breathless Only while Hurrying On Flat Ground)	GOLD STAGE 4 (FEV1 < 30% Predicted, or < 50% Predicted w/ Chronic Respiratory Failure)	32	Unknown	Unknown	4	Yes, I Have Been Worse For 1 To 3 Days	Same As Usual	More Than Usual	Less Than Usual	Same As Usual	No Change In Sputum	MMRC 3: Slowed Walking Speed Due To Breathlessness	No	No	3	Unknown	93	Unknown	89	32	39	Unknown	4		N		Y		3	0.8	4	0.2

## Sheet: Sheet2
	Gender	Age	Height(ft)	Height(in)	Weight (lb)	Risk Factor 1	Risk Factor 2	Risk Factor 3	Risk Factor 4	Risk Factor 5	Risk Factor 6	Current Medication	Baseline Heart Rate	Baseline Peak Flow	Usual Difficulty Controlling Asthma	Profile Severity (1-5)	Recent Exposure to Allergens?	% Controller Medication Taken Over Last Week	Recent Worsening in Symptoms	Short of Breath?	Cough?	Infection?	Asthma Symptoms Interfere With Daily Activity More Than Usual?	Rescue Inhaler Usage More Than Usual?	Asthma Symptoms Wake You Up At Night More Than Usual?	Symptom Severity (1-5)	Baseline Heart Rate	Baseline Peak Flow	Current Heart Rate	Current Peak Flow	Peak Flow After Inhaler	Current Temperature	Vitals Severity (1-5)		Exacerbation (Y/N)		Asthma Controlled? (1-4)		Final Triage 1 (1-4)	Confidence (%)	Final Triage 2 (1-4)	Confidence (%)		Highly Unrealistic Case (Y)	Highly Uncertain (Y)
