# Supplementary material for: A machine learning approach to triaging patients with chronic obstructive pulmonary disease
Source: PLoS One. 2017 Nov 22;12(11):e0188532. doi: 10.1371/journal.pone.0188532 (PMC5699810; doi:10.1371/journal.pone.0188532)
Supplement: S1 Dataset — This file includes all the data used for training and validation. (ZIP) [file pone.0188532.s004.zip › Data/datasets/Dr4_2101_2200.xlsx]

## Sheet: Sheet1
	Gender	Age	Height(ft)	Height(in)	Weight (lb)	BMI	Risk Factor 1	Risk Factor 2	Risk Factor 3	Risk Factor 4	Current Medication	Baseline Dyspnea (MMRC)	COPD Gold Stage	Baseline FEV1	Baseline Heart Rate	Baseline Pulse Ox	Profile Severity (1-5)	Recent Worsening in Symptoms?	% Controller Medication Taken Over Last Week	Short of Breath?	Cough?	Wheezing?	Sputum?	Current Dyspnea (MMRC)	Infection?	Respiratory Symptoms Wake You Up At Night More Than Usual?	Symptom Severity (1-5)	Baseline Heart Rate	Current Heart Rate	Baseline Pulse Ox	Current Pulse Ox	Baseline FEV1 (% Predicted)	Current FEV1 (% Predicted)	Current Temperature	Vitals Severity (1-5)		Exacerbation (Y/N)		Alternate Diagnosis? (y/n)		Final Triage 1 (1-4)	Confidence 1 (%)	Final Triage 2 (1-4)	Confidence 2 (%)		Highly Unrealistic Case (Y)	Highly Uncertain (Y)
2101	Male	69	5	6	115	19	Asthma				Unknown	MMRC 1 (Breathless Only With Demanding Exercise)	GOLD STAGE 2 (FEV1 50-79% Predicted)	71	96	93	2	Yes, I Have Been Worse For The Last 24 Hours	Same As Usual	More Than Usual	More Than Usual	More Than Usual	Both Increased Sputum Production And Change in Sputum Color	MMRC 2: Breathless Only while Hurrying On Flat Ground	No	Yes	3	96	113	93	89	71	46	98.2	5		Y		N		4	0.8	3	0.5
2102	Female	54	5	4	216	38	Asthma	Pulmonary Hypertension	Anemia	Lives Alone	Daily Controller Inhaler + rescue Inhaler As Needed.	MMRC 3 (Slowed Walking Speed Due To Breathlessness)	Unknown	Unknown	84	91	4	Yes, I Have Been Worse For 1 To 3 Days	Same As Usual	Same As Usual	More Than Usual	More Than Usual	Increased Sputum Production	MMRC 3: Slowed Walking Speed Due To Breathlessness	No	No	3	84	94	91	Unknown	Unknown	Unknown	99.5	3		Y		N		3	0.8	2	0.2
2103	Female	78	4	10	84	18					Unknown	MMRC 3 (Slowed Walking Speed Due To Breathlessness)	GOLD STAGE 3 (FEV1 30-49% Predicted)	46	Unknown	92	3	Yes, I Have Been Worse For More Than 3 days	Same As Usual	Less Than Usual	Same As Usual	Less Than Usual	Both Increased Sputum Production And Change in Sputum Color	MMRC 3: Slowed Walking Speed Due To Breathlessness	No	No	3	Unknown	74	92	Unknown	46	Unknown	Unknown	3		N		Y		2	0.6	3	0.5
2104	Male	65	5	5	123	21	Coronary Artery Disease	Diabetes			Unknown	MMRC 2 (Breathless Only while Hurrying On Flat Ground)	GOLD STAGE 4 (FEV1 < 30% Predicted, or < 50% Predicted w/ Chronic Respiratory Failure)	27	Unknown	94	4	Yes, I Have Been Worse For More Than 3 days	Same As Usual	More Than Usual	More Than Usual	Same As Usual	No Change In Sputum	MMRC 2: Breathless Only while Hurrying On Flat Ground	No	No	3	Unknown	93	94	93	27	Unknown	Unknown	4		Y		N		3	0.7	2	0.3
2105	Female	77	5	3	105	19	Diabetes	Lives Alone	High Blood Pressure		Daily Controller Inhaler + rescue Inhaler As Needed.	MMRC 5 (Too Breathless To Leave The House Or Breathless When Dressing)	GOLD STAGE 2 (FEV1 50-79% Predicted)	55	84	94	4	Yes, I Have Been Worse For 1 To 3 Days	Same As Usual	Same As Usual	Less Than Usual	Less Than Usual	No Change In Sputum	MMRC 5: Too Breathless To Leave The House Or Breathless When Dressing	No	Yes	4	84	72	94	93	55	56	Unknown	3		Y		Y		3	0.8	4	0.2
2106	Male	49	6	1	215	29	Acid Reflux	Long Term Oxygen User			Daily Controller Inhaler + rescue Inhaler As Needed.	MMRC 3 (Slowed Walking Speed Due To Breathlessness)	GOLD STAGE 2 (FEV1 50-79% Predicted)	61	Unknown	91	3	Yes, I Have Been Worse For The Last 24 Hours	Same As Usual	Less Than Usual	More Than Usual	Same As Usual	Both Increased Sputum Production And Change in Sputum Color	MMRC 3: Slowed Walking Speed Due To Breathlessness	No	No	3	Unknown	Unknown	91	92	61	69	98.4	2		Y		N		3	0.7	2	0.3
2107	Female	65	5	0	100	20	Smoker	Needs Help Performing Daily Activities			Daily Controller Inhaler + rescue Inhaler As Needed.	MMRC 4 (Stop to Breathe Every Few Minutes When Walking)	Unknown	Unknown	87	Unknown	4	Yes, I Have Been Worse For More Than 3 days	More Than Usual	More Than Usual	More Than Usual	Same As Usual	Increased Sputum Production	MMRC 4: Stop to Breathe Every Few Minutes When Walking	No	Yes	4	87	88	Unknown	92	Unknown	Unknown	98.6	3		Y		N		3	0.7	2	0.2
2108	Male	49	5	10	116	17	Acid Reflux				Unknown	MMRC 3 (Slowed Walking Speed Due To Breathlessness)	GOLD STAGE 2 (FEV1 50-79% Predicted)	59	84	93	3	Yes, I Have Been Worse For 1 To 3 Days	Same As Usual	More Than Usual	Same As Usual	Same As Usual	Increased Sputum Production	MMRC 3: Slowed Walking Speed Due To Breathlessness	No	No	3	84	95	93	92	59	62	99	3		Y		N		3	0.8	2	0.2
2109	Female	88	5	6	157	26	Asthma	Long Term Oxygen User			Daily Controller Inhaler + rescue Inhaler As Needed.	MMRC 5 (Too Breathless To Leave The House Or Breathless When Dressing)	GOLD STAGE 1 (FEV1 80 - 100% Predicted)	84	77	92	4	Yes, I Have Been Worse For More Than 3 days	Same As Usual	Same As Usual	Less Than Usual	More Than Usual	No Change In Sputum	MMRC 5: Too Breathless To Leave The House Or Breathless When Dressing	No	No	4	77	76	92	93	84	Unknown	97.9	3		Y		Y		3	0.8	4	0.1
2110	Male	83	5	10	122	18	Unknown				Pill for Controlling Exacerbations (Azithromycin or Roflumilast) + Daily Controller Inhaler + Rescue Inhaler As Needed	MMRC 4 (Stop to Breathe Every Few Minutes When Walking)	GOLD STAGE 4 (FEV1 < 30% Predicted, or < 50% Predicted w/ Chronic Respiratory Failure)	32	79	92	4	Yes, I Have Been Worse For 1 To 3 Days	More Than Usual	More Than Usual	Same As Usual	Same As Usual	Change in Sputum Color	MMRC 5: Too Breathless To Leave The House Or Breathless When Dressing	Yes	No	4	79	98	92	92	32	36	Unknown	4		Y		N		3	0.5	4	0.5
2111	Male	48	5	3	154	28	Chronic Kidney Disease	Congestive Heart Failure			Daily Controller Inhaler + rescue Inhaler As Needed.	MMRC 5 (Too Breathless To Leave The House Or Breathless When Dressing)	GOLD STAGE 4 (FEV1 < 30% Predicted, or < 50% Predicted w/ Chronic Respiratory Failure)	21	Unknown	Unknown	5	Yes, I Have Been Worse For More Than 3 days	Same As Usual	Same As Usual	Same As Usual	Same As Usual	Both Increased Sputum Production And Change in Sputum Color	MMRC 5: Too Breathless To Leave The House Or Breathless When Dressing	No	No	4	Unknown	Unknown	Unknown	95	21	30	Unknown	4		Y		Y		3	0.6	4	0.4
2112	Male	45	5	10	129	19	Asthma	High Blood Pressure	2 or More Exacerbations In Last Year		Pill for Controlling Exacerbations (Azithromycin or Roflumilast) + Daily Controller Inhaler + Rescue Inhaler As Needed	MMRC 4 (Stop to Breathe Every Few Minutes When Walking)	GOLD STAGE 4 (FEV1 < 30% Predicted, or < 50% Predicted w/ Chronic Respiratory Failure)	39	Unknown	91	4	Yes, I Have Been Worse For The Last 24 Hours	Same As Usual	More Than Usual	Less Than Usual	Less Than Usual	No Change In Sputum	MMRC 5: Too Breathless To Leave The House Or Breathless When Dressing	No	Yes	4	Unknown	108	91	Unknown	39	31	98.4	4		Y		N		3	0.6	4	0.4
2113	Female	53	5	1	98	19					Pill for Controlling Exacerbations (Azithromycin or Roflumilast) + Daily Controller Inhaler + Rescue Inhaler As Needed	MMRC 4 (Stop to Breathe Every Few Minutes When Walking)	Unknown	Unknown	89	Unknown	3	Yes, I Have Been Worse For More Than 3 days	Same As Usual	Same As Usual	More Than Usual	More Than Usual	Change in Sputum Color	MMRC 4: Stop to Breathe Every Few Minutes When Walking	Yes	No	4	89	Unknown	Unknown	88	Unknown	67	100.7	5		Y		N		4	1	3	0.1
2114	Male	70	5	11	196	28	Asthma	Coronary Artery Disease	Smoker		Pill for Controlling Exacerbations (Azithromycin or Roflumilast) + Daily Controller Inhaler + Rescue Inhaler As Needed	MMRC 5 (Too Breathless To Leave The House Or Breathless When Dressing)	GOLD STAGE 3 (FEV1 30-49% Predicted)	35	80	92	4	Yes, I Have Been Worse For More Than 3 days	More Than Usual	Same As Usual	More Than Usual	Same As Usual	No Change In Sputum	MMRC 5: Too Breathless To Leave The House Or Breathless When Dressing	No	No	4	80	85	92	Unknown	35	Unknown	98.7	4		Y		N		3	0.6	4	0.4
2115	Female	78	5	3	176	32	Pulmonary Hypertension	Congestive Heart Failure	Acid Reflux		Daily Controller Inhaler + rescue Inhaler As Needed.	MMRC 4 (Stop to Breathe Every Few Minutes When Walking)	Unknown	Unknown	83	Unknown	4	Yes, I Have Been Worse For The Last 24 Hours	More Than Usual	More Than Usual	More Than Usual	More Than Usual	Increased Sputum Production	MMRC 5: Too Breathless To Leave The House Or Breathless When Dressing	No	No	5	83	Unknown	Unknown	Unknown	Unknown	56	98.3	3		Y		N		3	0.5	4	0.5
2116	Male	66	6	5	156	19	Pulmonary Hypertension	Chronic Kidney Disease	Anemia		Unknown	MMRC 3 (Slowed Walking Speed Due To Breathlessness)	GOLD STAGE 4 (FEV1 < 30% Predicted, or < 50% Predicted w/ Chronic Respiratory Failure)	27	80	94	4	Yes, I Have Been Worse For The Last 24 Hours	Less Than Usual	Same As Usual	More Than Usual	More Than Usual	Change in Sputum Color	MMRC 3: Slowed Walking Speed Due To Breathlessness	No	No	3	80	87	94	90	27	13	99	5		Y		N		4	1	3	0.1
2117	Male	78	5	7	212	34	Coronary Artery Disease	Anemia	2 or More Exacerbations In Last Year		Pill for Controlling Exacerbations (Azithromycin or Roflumilast) + Daily Controller Inhaler + Rescue Inhaler As Needed	MMRC 1 (Breathless Only With Demanding Exercise)	GOLD STAGE 4 (FEV1 < 30% Predicted, or < 50% Predicted w/ Chronic Respiratory Failure)	28	91	93	5	Yes, I Have Been Worse For More Than 3 days	Same As Usual	More Than Usual	More Than Usual	More Than Usual	Change in Sputum Color	MMRC 2: Breathless Only while Hurrying On Flat Ground	Yes	No	4	91	82	93	89	28	20	Unknown	5		Y		N		4	1	3	0.1
2118	Male	69	5	6	212	35	Coronary Artery Disease				Pill for Controlling Exacerbations (Azithromycin or Roflumilast) + Daily Controller Inhaler + Rescue Inhaler As Needed	MMRC 5 (Too Breathless To Leave The House Or Breathless When Dressing)	GOLD STAGE 3 (FEV1 30-49% Predicted)	48	85	Unknown	4	Yes, I Have Been Worse For More Than 3 days	Less Than Usual	More Than Usual	More Than Usual	More Than Usual	Increased Sputum Production	MMRC 5: Too Breathless To Leave The House Or Breathless When Dressing	No	Yes	4	85	Unknown	Unknown	92	48	28	99.1	5		Y		N		4	0.6	3	0.5
2119	Female	45	5	5	158	27	Visited ICU for COPD in Last Year				Unknown	MMRC 2 (Breathless Only while Hurrying On Flat Ground)	Unknown	Unknown	Unknown	93	3	No	NaN	Less Than Usual	Less Than Usual	Same As Usual	No Change In Sputum	MMRC 1: Breathless Only With Demanding Exercise	No	No	1	Unknown	101	93	Unknown	Unknown	91	98.6	1		N		N		1	1	2	0.1
2120	Male	67	6	1	170	23	Coronary Artery Disease				Rescue Inhaler Or Nebulizer As Needed For Breathing	MMRC 3 (Slowed Walking Speed Due To Breathlessness)	GOLD STAGE 1 (FEV1 80 - 100% Predicted)	93	68	90	2	Yes, I Have Been Worse For The Last 24 Hours	NaN	Less Than Usual	More Than Usual	Same As Usual	No Change In Sputum	MMRC 2: Breathless Only while Hurrying On Flat Ground	No	No	2	68	Unknown	90	89	93	85	98.4	3		Y		N		3	0.6	2	0.4
2121	Female	57	5	5	188	32	Visited ICU for COPD in Last Year	Lives Alone			Unknown	MMRC 4 (Stop to Breathe Every Few Minutes When Walking)	GOLD STAGE 3 (FEV1 30-49% Predicted)	43	72	Unknown	4	Yes, I Have Been Worse For The Last 24 Hours	More Than Usual	Less Than Usual	More Than Usual	Same As Usual	Increased Sputum Production	MMRC 4: Stop to Breathe Every Few Minutes When Walking	No	No	3	72	Unknown	Unknown	95	43	40	98	4		Y		N		3	0.8	4	0.2
2122	Female	83	5	6	206	34	Congestive Heart Failure	Smoker			Unknown	MMRC 4 (Stop to Breathe Every Few Minutes When Walking)	GOLD STAGE 2 (FEV1 50-79% Predicted)	62	70	Unknown	4	Yes, I Have Been Worse For The Last 24 Hours	Same As Usual	More Than Usual	More Than Usual	Same As Usual	Both Increased Sputum Production And Change in Sputum Color	MMRC 4: Stop to Breathe Every Few Minutes When Walking	No	No	4	70	75	Unknown	86	62	Unknown	98.7	5		Y		Y		4	0.8	3	0.5
2123	Female	76	5	1	114	22	Pulmonary Hypertension	Coronary Artery Disease			Rescue Inhaler Or Nebulizer As Needed For Breathing	MMRC 2 (Breathless Only while Hurrying On Flat Ground)	GOLD STAGE 2 (FEV1 50-79% Predicted)	64	77	93	3	Yes, I Have Been Worse For 1 To 3 Days	NaN	More Than Usual	More Than Usual	Same As Usual	No Change In Sputum	MMRC 4: Stop to Breathe Every Few Minutes When Walking	No	Yes	3	77	73	93	88	64	47	98.7	5		Y		N		4	0.8	3	0.5
2124	Female	46	5	4	108	19					Daily Controller Inhaler + rescue Inhaler As Needed.	MMRC 2 (Breathless Only while Hurrying On Flat Ground)	GOLD STAGE 3 (FEV1 30-49% Predicted)	54	99	Unknown	2	No	Same As Usual	Same As Usual	Less Than Usual	Same As Usual	No Change In Sputum	MMRC 2: Breathless Only while Hurrying On Flat Ground	No	No	1	99	97	Unknown	Unknown	54	59	98.9	2		N		N		1	1	2	0.1
2125	Male	67	5	3	165	30	High Blood Pressure				Daily Controller Inhaler + rescue Inhaler As Needed.	MMRC 3 (Slowed Walking Speed Due To Breathlessness)	GOLD STAGE 3 (FEV1 30-49% Predicted)	37	Unknown	93	3	Yes, I Have Been Worse For The Last 24 Hours	More Than Usual	More Than Usual	More Than Usual	Same As Usual	Both Increased Sputum Production And Change in Sputum Color	MMRC 5: Too Breathless To Leave The House Or Breathless When Dressing	No	No	4	Unknown	94	93	Unknown	37	Unknown	Unknown	3		Y		N		3	0.7	4	0.3
2126	Male	51	5	6	163	27	Pulmonary Hypertension	Chronic Kidney Disease	Long Term Oxygen User		Pill for Controlling Exacerbations (Azithromycin or Roflumilast) + Daily Controller Inhaler + Rescue Inhaler As Needed	MMRC 2 (Breathless Only while Hurrying On Flat Ground)	GOLD STAGE 4 (FEV1 < 30% Predicted, or < 50% Predicted w/ Chronic Respiratory Failure)	25	87	93	5	Yes, I Have Been Worse For The Last 24 Hours	More Than Usual	Less Than Usual	Less Than Usual	Same As Usual	No Change In Sputum	MMRC 2: Breathless Only while Hurrying On Flat Ground	Yes	Yes	3	87	83	93	93	25	27	99.8	3		N		Y		3	0.7	4	0.4
2127	Female	84	5	5	176	30	Diabetes	Asthma	Needs Help Performing Daily Activities		Pill for Controlling Exacerbations (Azithromycin or Roflumilast) + Daily Controller Inhaler + Rescue Inhaler As Needed	MMRC 2 (Breathless Only while Hurrying On Flat Ground)	Unknown	Unknown	Unknown	Unknown	3	Yes, I Have Been Worse For More Than 3 days	Same As Usual	Same As Usual	More Than Usual	More Than Usual	No Change In Sputum	MMRC 2: Breathless Only while Hurrying On Flat Ground	No	Yes	4	Unknown	Unknown	Unknown	87	Unknown	Unknown	Unknown	5		Y		N		4	0.8	3	0.5
2128	Male	48	5	11	182	26	2 or More Exacerbations In Last Year				Unknown	MMRC 4 (Stop to Breathe Every Few Minutes When Walking)	GOLD STAGE 4 (FEV1 < 30% Predicted, or < 50% Predicted w/ Chronic Respiratory Failure)	36	81	Unknown	4	Yes, I Have Been Worse For More Than 3 days	Same As Usual	More Than Usual	More Than Usual	More Than Usual	Change in Sputum Color	MMRC 5: Too Breathless To Leave The House Or Breathless When Dressing	No	No	4	81	95	Unknown	90	36	22	Unknown	4		Y		N		4	0.7	3	0.5
2129	Female	77	5	3	176	32	Long Term Oxygen User				Unknown	MMRC 4 (Stop to Breathe Every Few Minutes When Walking)	GOLD STAGE 2 (FEV1 50-79% Predicted)	73	Unknown	93	3	Yes, I Have Been Worse For More Than 3 days	Less Than Usual	More Than Usual	More Than Usual	More Than Usual	No Change In Sputum	MMRC 5: Too Breathless To Leave The House Or Breathless When Dressing	Yes	Yes	5	Unknown	96	93	90	73	Unknown	100.7	4		Y		N		4	0.7	3	0.5
2130	Female	64	5	0	185	37	Pulmonary Hypertension	Anemia			Unknown	MMRC 2 (Breathless Only while Hurrying On Flat Ground)	GOLD STAGE 1 (FEV1 80 - 100% Predicted)	88	71	95	3	Yes, I Have Been Worse For The Last 24 Hours	Same As Usual	More Than Usual	More Than Usual	Same As Usual	No Change In Sputum	MMRC 3: Slowed Walking Speed Due To Breathlessness	No	No	3	71	79	95	Unknown	88	82	98.8	2		Y		N		3	0.5	2	0.5
2131	Male	76	5	9	278	42	Anemia				Daily Controller Inhaler + rescue Inhaler As Needed.	MMRC 3 (Slowed Walking Speed Due To Breathlessness)	GOLD STAGE 2 (FEV1 50-79% Predicted)	69	Unknown	92	3	Yes, I Have Been Worse For The Last 24 Hours	More Than Usual	Less Than Usual	More Than Usual	Same As Usual	Increased Sputum Production	MMRC 2: Breathless Only while Hurrying On Flat Ground	No	No	3	Unknown	73	92	93	69	Unknown	98.8	2		Y		N		3	0.5	2	0.5
2132	Female	66	5	2	112	21	Visited ICU for COPD in Last Year	Pulmonary Hypertension	2 or More Exacerbations In Last Year		Unknown	MMRC 4 (Stop to Breathe Every Few Minutes When Walking)	GOLD STAGE 4 (FEV1 < 30% Predicted, or < 50% Predicted w/ Chronic Respiratory Failure)	24	72	Unknown	5	Yes, I Have Been Worse For The Last 24 Hours	Same As Usual	Same As Usual	More Than Usual	Same As Usual	Change in Sputum Color	MMRC 4: Stop to Breathe Every Few Minutes When Walking	Yes	No	4	72	83	Unknown	93	24	Unknown	Unknown	3		Y		N		3	0.7	4	0.3
2133	Female	78	5	7	156	25	Chronic Kidney Disease	Lives Alone			Daily Controller Inhaler + rescue Inhaler As Needed.	MMRC 1 (Breathless Only With Demanding Exercise)	GOLD STAGE 1 (FEV1 80 - 100% Predicted)	93	Unknown	92	2	Yes, I Have Been Worse For 1 To 3 Days	Same As Usual	Same As Usual	More Than Usual	More Than Usual	No Change In Sputum	MMRC 1: Breathless Only With Demanding Exercise	No	No	2	Unknown	Unknown	92	89	93	83	98.4	4		Y		N		4	0.7	3	0.5
2134	Female	78	4	11	102	21					Rescue Inhaler Or Nebulizer As Needed For Breathing	MMRC 2 (Breathless Only while Hurrying On Flat Ground)	GOLD STAGE 2 (FEV1 50-79% Predicted)	63	77	93	2	Yes, I Have Been Worse For More Than 3 days	NaN	Same As Usual	Same As Usual	Same As Usual	Increased Sputum Production	MMRC 2: Breathless Only while Hurrying On Flat Ground	No	No	2	77	71	93	91	63	53	98.6	3		Y		N		3	0.8	4	0.1
2135	Male	64	5	11	133	19	Asthma	Coronary Artery Disease	Lives Alone	Long Term Oxygen User	Pill for Controlling Exacerbations (Azithromycin or Roflumilast) + Daily Controller Inhaler + Rescue Inhaler As Needed	MMRC 5 (Too Breathless To Leave The House Or Breathless When Dressing)	GOLD STAGE 4 (FEV1 < 30% Predicted, or < 50% Predicted w/ Chronic Respiratory Failure)	38	Unknown	94	5	Yes, I Have Been Worse For More Than 3 days	Same As Usual	More Than Usual	More Than Usual	Same As Usual	Change in Sputum Color	MMRC 5: Too Breathless To Leave The House Or Breathless When Dressing	No	No	4	Unknown	101	94	90	38	26	98.7	4		Y		N		4	0.8	3	0.5
2136	Female	48	5	6	175	29	Asthma	Diabetes			Pill for Controlling Exacerbations (Azithromycin or Roflumilast) + Daily Controller Inhaler + Rescue Inhaler As Needed	MMRC 2 (Breathless Only while Hurrying On Flat Ground)	Unknown	Unknown	81	Unknown	3	Yes, I Have Been Worse For 1 To 3 Days	Less Than Usual	Same As Usual	Same As Usual	Same As Usual	No Change In Sputum	MMRC 2: Breathless Only while Hurrying On Flat Ground	No	Yes	3	81	89	Unknown	90	Unknown	Unknown	Unknown	3		Y		N		3	0.7	2	0.3
2137	Female	51	5	6	188	31	Hospitalized for COPD in Last Year	Asthma			Unknown	MMRC 4 (Stop to Breathe Every Few Minutes When Walking)	GOLD STAGE 3 (FEV1 30-49% Predicted)	37	Unknown	94	4	Yes, I Have Been Worse For More Than 3 days	Same As Usual	Same As Usual	More Than Usual	More Than Usual	No Change In Sputum	MMRC 4: Stop to Breathe Every Few Minutes When Walking	No	No	4	Unknown	92	94	94	37	37	Unknown	3		Y		N		3	0.7	2	0.3
2138	Female	52	5	4	216	38	Smoker				Daily Controller Inhaler + rescue Inhaler As Needed.	MMRC 4 (Stop to Breathe Every Few Minutes When Walking)	GOLD STAGE 3 (FEV1 30-49% Predicted)	41	79	93	4	Yes, I Have Been Worse For 1 To 3 Days	Less Than Usual	More Than Usual	Less Than Usual	Less Than Usual	No Change In Sputum	MMRC 4: Stop to Breathe Every Few Minutes When Walking	No	No	3	79	100	93	91	41	Unknown	99.2	3		Y		N		3	0.8	2	0.2
2139	Female	88	5	4	114	20	Asthma	Acid Reflux	Smoker		Daily Controller Inhaler + rescue Inhaler As Needed.	MMRC 1 (Breathless Only With Demanding Exercise)	Unknown	Unknown	84	93	2	Yes, I Have Been Worse For More Than 3 days	More Than Usual	More Than Usual	More Than Usual	More Than Usual	Increased Sputum Production	MMRC 1: Breathless Only With Demanding Exercise	No	No	3	84	103	93	91	Unknown	46	98.5	3		Y		N		3	0.8	4	0.2
2140	Male	67	6	0	187	26					Daily Controller Inhaler + rescue Inhaler As Needed.	MMRC 4 (Stop to Breathe Every Few Minutes When Walking)	Unknown	Unknown	71	95	3	Yes, I Have Been Worse For The Last 24 Hours	Same As Usual	Same As Usual	Same As Usual	Same As Usual	Both Increased Sputum Production And Change in Sputum Color	MMRC 4: Stop to Breathe Every Few Minutes When Walking	Yes	No	3	71	Unknown	95	92	Unknown	24	Unknown	4		Y		N		3	0.7	4	0.3
2141	Female	79	5	6	97	16	Hospitalized for COPD in Last Year				Pill for Controlling Exacerbations (Azithromycin or Roflumilast) + Daily Controller Inhaler + Rescue Inhaler As Needed	MMRC 5 (Too Breathless To Leave The House Or Breathless When Dressing)	GOLD STAGE 2 (FEV1 50-79% Predicted)	67	81	94	4	Yes, I Have Been Worse For More Than 3 days	Same As Usual	Same As Usual	More Than Usual	Same As Usual	Change in Sputum Color	MMRC 5: Too Breathless To Leave The House Or Breathless When Dressing	No	No	3	81	Unknown	94	93	67	Unknown	98.7	3		Y		N		3	0.7	4	0.3
2142	Female	75	5	3	105	19	Diabetes	Coronary Artery Disease	Anemia		Pill for Controlling Exacerbations (Azithromycin or Roflumilast) + Daily Controller Inhaler + Rescue Inhaler As Needed	MMRC 3 (Slowed Walking Speed Due To Breathlessness)	Unknown	Unknown	85	92	4	Yes, I Have Been Worse For 1 To 3 Days	Less Than Usual	Same As Usual	More Than Usual	Same As Usual	No Change In Sputum	MMRC 3: Slowed Walking Speed Due To Breathlessness	No	No	3	85	84	92	88	Unknown	92	98.3	4		Y		N		4	0.5	3	0.5
2143	Female	45	5	11	182	26	Coronary Artery Disease	Asthma	Smoker	Anemia	Daily Controller Inhaler + rescue Inhaler As Needed.	MMRC 2 (Breathless Only while Hurrying On Flat Ground)	GOLD STAGE 3 (FEV1 30-49% Predicted)	55	77	93	3	Yes, I Have Been Worse For The Last 24 Hours	Same As Usual	Same As Usual	Same As Usual	Same As Usual	Increased Sputum Production	MMRC 2: Breathless Only while Hurrying On Flat Ground	No	No	2	77	79	93	91	55	Unknown	98.8	3		Y		N		3	0.5	2	0.5
2144	Female	94	5	7	231	37	Coronary Artery Disease	Chronic Kidney Disease	Lives Alone	Needs Help Performing Daily Activities	Daily Controller Inhaler + rescue Inhaler As Needed.	MMRC 5 (Too Breathless To Leave The House Or Breathless When Dressing)	GOLD STAGE 2 (FEV1 50-79% Predicted)	60	79	91	4	Yes, I Have Been Worse For The Last 24 Hours	Same As Usual	More Than Usual	More Than Usual	More Than Usual	Change in Sputum Color	MMRC 5: Too Breathless To Leave The House Or Breathless When Dressing	No	No	4	79	Unknown	91	87	60	54	Unknown	5		Y		N		4	0.8	3	0.5
2145	Male	57	5	6	109	18	Visited ICU for COPD in Last Year	Diabetes	Anemia	Lives Alone	Pill for Controlling Exacerbations (Azithromycin or Roflumilast) + Daily Controller Inhaler + Rescue Inhaler As Needed	MMRC 5 (Too Breathless To Leave The House Or Breathless When Dressing)	GOLD STAGE 3 (FEV1 30-49% Predicted)	53	73	92	4	Yes, I Have Been Worse For The Last 24 Hours	Same As Usual	Less Than Usual	Less Than Usual	Less Than Usual	No Change In Sputum	MMRC 5: Too Breathless To Leave The House Or Breathless When Dressing	Yes	Yes	3	73	94	92	89	53	55	101.5	4		Y		Y		4	0.6	3	0.4
2146	Female	62	5	0	170	34	High Blood Pressure	Anemia			Daily Controller Inhaler + rescue Inhaler As Needed.	MMRC 1 (Breathless Only With Demanding Exercise)	GOLD STAGE 1 (FEV1 80 - 100% Predicted)	95	54	Unknown	2	Yes, I Have Been Worse For The Last 24 Hours	Same As Usual	Less Than Usual	More Than Usual	Same As Usual	Both Increased Sputum Production And Change in Sputum Color	MMRC 1: Breathless Only With Demanding Exercise	No	No	2	54	62	Unknown	91	95	94	98.8	2		Y		N		2	0.5	3	0.5
2147	Female	47	5	3	99	18	Visited ICU for COPD in Last Year	Lives Alone			Pill for Controlling Exacerbations (Azithromycin or Roflumilast) + Daily Controller Inhaler + Rescue Inhaler As Needed	MMRC 4 (Stop to Breathe Every Few Minutes When Walking)	GOLD STAGE 2 (FEV1 50-79% Predicted)	70	Unknown	Unknown	4	Yes, I Have Been Worse For 1 To 3 Days	Same As Usual	Same As Usual	More Than Usual	More Than Usual	Change in Sputum Color	MMRC 4: Stop to Breathe Every Few Minutes When Walking	No	No	4	Unknown	108	Unknown	87	70	61	98.8	5		Y		N		4	0.7	3	0.5
2148	Male	61	6	0	137	19	Diabetes	Acid Reflux	Anemia		Rescue Inhaler Or Nebulizer As Needed For Breathing	MMRC 2 (Breathless Only while Hurrying On Flat Ground)	GOLD STAGE 2 (FEV1 50-79% Predicted)	67	72	96	3	Yes, I Have Been Worse For 1 To 3 Days	NaN	More Than Usual	More Than Usual	More Than Usual	Increased Sputum Production	MMRC 2: Breathless Only while Hurrying On Flat Ground	No	No	3	72	88	96	93	67	Unknown	98.4	2		Y		N		2	0.6	3	0.4
2149	Female	66	5	2	155	29	Diabetes	Needs Help Performing Daily Activities			Unknown	MMRC 3 (Slowed Walking Speed Due To Breathlessness)	GOLD STAGE 2 (FEV1 50-79% Predicted)	56	Unknown	94	3	Yes, I Have Been Worse For More Than 3 days	Same As Usual	More Than Usual	More Than Usual	Same As Usual	Both Increased Sputum Production And Change in Sputum Color	MMRC 4: Stop to Breathe Every Few Minutes When Walking	No	No	3	Unknown	Unknown	94	91	56	Unknown	99.1	3		Y		N		3	0.5	2	0.5
2150	Female	83	5	4	148	26	Asthma	Anemia	2 or More Exacerbations In Last Year		Unknown	MMRC 5 (Too Breathless To Leave The House Or Breathless When Dressing)	GOLD STAGE 3 (FEV1 30-49% Predicted)	48	Unknown	92	4	Yes, I Have Been Worse For 1 To 3 Days	Less Than Usual	Same As Usual	Same As Usual	Same As Usual	Both Increased Sputum Production And Change in Sputum Color	MMRC 5: Too Breathless To Leave The House Or Breathless When Dressing	No	No	4	Unknown	91	92	Unknown	48	51	Unknown	3		Y		N		3	0.6	2	0.3
2151	Male	82	5	11	140	20	Visited ICU for COPD in Last Year	Asthma	Long Term Oxygen User	2 or More Exacerbations In Last Year	Pill for Controlling Exacerbations (Azithromycin or Roflumilast) + Daily Controller Inhaler + Rescue Inhaler As Needed	MMRC 5 (Too Breathless To Leave The House Or Breathless When Dressing)	GOLD STAGE 4 (FEV1 < 30% Predicted, or < 50% Predicted w/ Chronic Respiratory Failure)	30	90	93	5	Yes, I Have Been Worse For More Than 3 days	More Than Usual	Same As Usual	More Than Usual	Same As Usual	No Change In Sputum	MMRC 5: Too Breathless To Leave The House Or Breathless When Dressing	No	No	4	90	79	93	94	30	Unknown	Unknown	3		Y		N		3	0.6	2	0.4
2152	Male	65	5	10	177	26	Needs Help Performing Daily Activities				Daily Controller Inhaler + rescue Inhaler As Needed.	MMRC 3 (Slowed Walking Speed Due To Breathlessness)	GOLD STAGE 2 (FEV1 50-79% Predicted)	67	84	92	3	No	Same As Usual	Less Than Usual	Same As Usual	Same As Usual	No Change In Sputum	MMRC 4: Stop to Breathe Every Few Minutes When Walking	No	No	2	84	Unknown	92	89	67	72	98.1	2		N		N		1	0.8	2	0.2
2153	Female	76	5	9	172	26	Asthma	Pulmonary Hypertension	High Blood Pressure	Smoker	Pill for Controlling Exacerbations (Azithromycin or Roflumilast) + Daily Controller Inhaler + Rescue Inhaler As Needed	MMRC 3 (Slowed Walking Speed Due To Breathlessness)	GOLD STAGE 3 (FEV1 30-49% Predicted)	49	87	Unknown	4	Yes, I Have Been Worse For 1 To 3 Days	Less Than Usual	More Than Usual	Same As Usual	More Than Usual	Both Increased Sputum Production And Change in Sputum Color	MMRC 4: Stop to Breathe Every Few Minutes When Walking	No	No	4	87	116	Unknown	88	49	Unknown	98.6	5		Y		N		4	0.9	3	0.5
2154	Male	84	5	5	211	36	Asthma				Unknown	MMRC 5 (Too Breathless To Leave The House Or Breathless When Dressing)	GOLD STAGE 3 (FEV1 30-49% Predicted)	44	79	Unknown	4	Yes, I Have Been Worse For More Than 3 days	Same As Usual	Less Than Usual	Same As Usual	Less Than Usual	No Change In Sputum	MMRC 5: Too Breathless To Leave The House Or Breathless When Dressing	Yes	No	3	79	81	Unknown	92	44	55	100.2	4		N		Y		3	0.8	4	0.2
2155	Male	75	5	11	189	27	Visited ICU for COPD in Last Year	Congestive Heart Failure			Daily Controller Inhaler + rescue Inhaler As Needed.	MMRC 5 (Too Breathless To Leave The House Or Breathless When Dressing)	Unknown	Unknown	87	93	5	Yes, I Have Been Worse For More Than 3 days	Less Than Usual	More Than Usual	Same As Usual	More Than Usual	Both Increased Sputum Production And Change in Sputum Color	MMRC 5: Too Breathless To Leave The House Or Breathless When Dressing	No	No	4	87	Unknown	93	91	Unknown	29	98.6	4		Y		N		4	0.8	3	0.5
2156	Female	66	5	7	175	28	Unknown				Unknown	MMRC 5 (Too Breathless To Leave The House Or Breathless When Dressing)	GOLD STAGE 2 (FEV1 50-79% Predicted)	66	Unknown	93	3	Yes, I Have Been Worse For The Last 24 Hours	More Than Usual	More Than Usual	More Than Usual	More Than Usual	Increased Sputum Production	MMRC 5: Too Breathless To Leave The House Or Breathless When Dressing	No	No	4	Unknown	63	93	89	66	60	98.8	4		Y		N		4	0.6	3	0.4
2157	Male	77	6	4	241	30	Unknown				Daily Controller Inhaler + rescue Inhaler As Needed.	MMRC 2 (Breathless Only while Hurrying On Flat Ground)	GOLD STAGE 4 (FEV1 < 30% Predicted, or < 50% Predicted w/ Chronic Respiratory Failure)	24	71	Unknown	3	Yes, I Have Been Worse For The Last 24 Hours	Same As Usual	More Than Usual	More Than Usual	More Than Usual	Change in Sputum Color	MMRC 2: Breathless Only while Hurrying On Flat Ground	No	Yes	4	71	80	Unknown	Unknown	24	Unknown	99.4	4		Y		N		3	0.6	4	0.5
2158	Female	67	5	3	99	18	Asthma	Smoker	Lives Alone		Pill for Controlling Exacerbations (Azithromycin or Roflumilast) + Daily Controller Inhaler + Rescue Inhaler As Needed	MMRC 1 (Breathless Only With Demanding Exercise)	GOLD STAGE 4 (FEV1 < 30% Predicted, or < 50% Predicted w/ Chronic Respiratory Failure)	28	Unknown	93	4	No	Same As Usual	Less Than Usual	Same As Usual	Less Than Usual	No Change In Sputum	MMRC 5: Too Breathless To Leave The House Or Breathless When Dressing	No	No	3	Unknown	111	93	90	28	27	99	3		N		N		2	0.5	1	0.5
2159	Female	51	5	3	105	19					Daily Controller Inhaler + rescue Inhaler As Needed.	MMRC 2 (Breathless Only while Hurrying On Flat Ground)	Unknown	Unknown	75	Unknown	2	Yes, I Have Been Worse For The Last 24 Hours	More Than Usual	Same As Usual	More Than Usual	More Than Usual	Both Increased Sputum Production And Change in Sputum Color	MMRC 2: Breathless Only while Hurrying On Flat Ground	Yes	No	3	75	Unknown	Unknown	87	Unknown	17	100	5		Y		N		4	1	3	0.1
2160	Male	67	6	2	145	19	Coronary Artery Disease	Smoker	Acid Reflux		Pill for Controlling Exacerbations (Azithromycin or Roflumilast) + Daily Controller Inhaler + Rescue Inhaler As Needed	MMRC 3 (Slowed Walking Speed Due To Breathlessness)	Unknown	Unknown	Unknown	93	3	Yes, I Have Been Worse For The Last 24 Hours	Same As Usual	More Than Usual	More Than Usual	Same As Usual	Change in Sputum Color	MMRC 3: Slowed Walking Speed Due To Breathlessness	No	No	3	Unknown	95	93	91	Unknown	Unknown	98.7	3		Y		N		3	0.8	2	0.2
2161	Female	49	5	4	148	26	Diabetes	Visited ICU for COPD in Last Year			Pill for Controlling Exacerbations (Azithromycin or Roflumilast) + Daily Controller Inhaler + Rescue Inhaler As Needed	MMRC 4 (Stop to Breathe Every Few Minutes When Walking)	GOLD STAGE 4 (FEV1 < 30% Predicted, or < 50% Predicted w/ Chronic Respiratory Failure)	29	Unknown	93	5	Yes, I Have Been Worse For The Last 24 Hours	More Than Usual	More Than Usual	More Than Usual	Same As Usual	Change in Sputum Color	MMRC 4: Stop to Breathe Every Few Minutes When Walking	No	No	4	Unknown	76	93	Unknown	29	33	99	4		Y		N		4	0.7	3	0.4
2162	Female	49	5	5	117	20	Visited ICU for COPD in Last Year				Rescue Inhaler Or Nebulizer As Needed For Breathing	MMRC 2 (Breathless Only while Hurrying On Flat Ground)	Unknown	Unknown	Unknown	Unknown	4	Yes, I Have Been Worse For 1 To 3 Days	NaN	More Than Usual	More Than Usual	Same As Usual	Both Increased Sputum Production And Change in Sputum Color	MMRC 2: Breathless Only while Hurrying On Flat Ground	No	No	3	Unknown	98	Unknown	Unknown	Unknown	87	Unknown	2		Y		N		3	0.7	4	0.3
2163	Female	48	5	6	115	19	Chronic Kidney Disease	Smoker			Pill for Controlling Exacerbations (Azithromycin or Roflumilast) + Daily Controller Inhaler + Rescue Inhaler As Needed	MMRC 3 (Slowed Walking Speed Due To Breathlessness)	GOLD STAGE 3 (FEV1 30-49% Predicted)	45	84	Unknown	4	Yes, I Have Been Worse For The Last 24 Hours	Same As Usual	Same As Usual	More Than Usual	More Than Usual	Both Increased Sputum Production And Change in Sputum Color	MMRC 2: Breathless Only while Hurrying On Flat Ground	No	No	3	84	90	Unknown	Unknown	45	43	98.3	3		Y		N		3	0.8	4	0.2
2164	Male	78	5	9	172	26	Lives Alone	High Blood Pressure			Pill for Controlling Exacerbations (Azithromycin or Roflumilast) + Daily Controller Inhaler + Rescue Inhaler As Needed	MMRC 4 (Stop to Breathe Every Few Minutes When Walking)	GOLD STAGE 4 (FEV1 < 30% Predicted, or < 50% Predicted w/ Chronic Respiratory Failure)	31	86	95	4	Yes, I Have Been Worse For The Last 24 Hours	More Than Usual	Same As Usual	More Than Usual	Same As Usual	Change in Sputum Color	MMRC 4: Stop to Breathe Every Few Minutes When Walking	No	Yes	4	86	Unknown	95	91	31	Unknown	99.1	3		Y		N		3	0.7	4	0.5
2165	Male	65	5	6	224	37	Diabetes	Chronic Kidney Disease	2 or More Exacerbations In Last Year	Needs Help Performing Daily Activities	Daily Controller Inhaler + rescue Inhaler As Needed.	MMRC 5 (Too Breathless To Leave The House Or Breathless When Dressing)	Unknown	Unknown	79	92	4	Yes, I Have Been Worse For 1 To 3 Days	Same As Usual	More Than Usual	More Than Usual	Same As Usual	No Change In Sputum	MMRC 5: Too Breathless To Leave The House Or Breathless When Dressing	No	No	4	79	Unknown	92	Unknown	Unknown	Unknown	98.5	3		Y		N		3	0.7	4	0.5
2166	Male	81	6	1	222	30	Visited ICU for COPD in Last Year	2 or More Exacerbations In Last Year			Unknown	MMRC 3 (Slowed Walking Speed Due To Breathlessness)	GOLD STAGE 3 (FEV1 30-49% Predicted)	41	Unknown	92	4	Yes, I Have Been Worse For More Than 3 days	Same As Usual	Less Than Usual	More Than Usual	Less Than Usual	Increased Sputum Production	MMRC 3: Slowed Walking Speed Due To Breathlessness	No	No	3	Unknown	74	92	92	41	39	98.5	3		Y		N		3	0.8	4	0.2
2167	Female	67	5	5	153	26	Smoker				Daily Controller Inhaler + rescue Inhaler As Needed.	MMRC 4 (Stop to Breathe Every Few Minutes When Walking)	Unknown	Unknown	Unknown	93	3	Yes, I Have Been Worse For More Than 3 days	Less Than Usual	Same As Usual	More Than Usual	More Than Usual	Increased Sputum Production	MMRC 4: Stop to Breathe Every Few Minutes When Walking	No	No	3	Unknown	83	93	91	Unknown	83	Unknown	3		Y		N		3	0.8	2	0.2
2168	Male	53	5	11	182	26	Pulmonary Hypertension	Asthma	High Blood Pressure	Smoker	Daily Controller Inhaler + rescue Inhaler As Needed.	MMRC 4 (Stop to Breathe Every Few Minutes When Walking)	GOLD STAGE 3 (FEV1 30-49% Predicted)	44	86	92	4	Yes, I Have Been Worse For The Last 24 Hours	Less Than Usual	Same As Usual	More Than Usual	Same As Usual	Both Increased Sputum Production And Change in Sputum Color	MMRC 4: Stop to Breathe Every Few Minutes When Walking	No	No	3	86	81	92	93	44	Unknown	98.5	3		Y		N		3	0.6	2	0.4
2169	Female	55	5	3	105	19	Chronic Kidney Disease	Hospitalized for COPD in Last Year	Long Term Oxygen User	2 or More Exacerbations In Last Year	Unknown	MMRC 1 (Breathless Only With Demanding Exercise)	Unknown	Unknown	76	91	3	Yes, I Have Been Worse For The Last 24 Hours	More Than Usual	More Than Usual	More Than Usual	More Than Usual	Change in Sputum Color	MMRC 3: Slowed Walking Speed Due To Breathlessness	No	No	3	76	Unknown	91	Unknown	Unknown	29	98.3	4		Y		N		3	0.8	4	0.5
2170	Male	50	5	8	212	33	Hospitalized for COPD in Last Year	Pulmonary Hypertension	High Blood Pressure		Daily Controller Inhaler + rescue Inhaler As Needed.	MMRC 3 (Slowed Walking Speed Due To Breathlessness)	Unknown	Unknown	Unknown	93	4	Yes, I Have Been Worse For 1 To 3 Days	More Than Usual	Same As Usual	Less Than Usual	Same As Usual	Change in Sputum Color	MMRC 3: Slowed Walking Speed Due To Breathlessness	No	Yes	3	Unknown	69	93	Unknown	Unknown	87	97.9	2		N		Y		3	0.5	2	0.5
2171	Female	77	5	7	187	30	Hospitalized for COPD in Last Year	Acid Reflux	Smoker		Unknown	MMRC 3 (Slowed Walking Speed Due To Breathlessness)	GOLD STAGE 3 (FEV1 30-49% Predicted)	44	92	Unknown	4	Yes, I Have Been Worse For 1 To 3 Days	Same As Usual	More Than Usual	More Than Usual	More Than Usual	No Change In Sputum	MMRC 3: Slowed Walking Speed Due To Breathlessness	No	Yes	4	92	111	Unknown	Unknown	44	Unknown	99.1	4		Y		N		4	0.6	3	0.4
2172	Male	66	5	10	245	36	Hospitalized for COPD in Last Year				Unknown	MMRC 2 (Breathless Only while Hurrying On Flat Ground)	Unknown	Unknown	81	92	4	Yes, I Have Been Worse For More Than 3 days	NaN	Less Than Usual	More Than Usual	Less Than Usual	Increased Sputum Production	MMRC 2: Breathless Only while Hurrying On Flat Ground	Yes	No	3	81	Unknown	92	Unknown	Unknown	Unknown	99.8	3		Y		N		3	0.8	4	0.2
2173	Female	66	5	10	204	30	Congestive Heart Failure	Long Term Oxygen User			Pill for Controlling Exacerbations (Azithromycin or Roflumilast) + Daily Controller Inhaler + Rescue Inhaler As Needed	MMRC 3 (Slowed Walking Speed Due To Breathlessness)	GOLD STAGE 2 (FEV1 50-79% Predicted)	66	95	93	4	No	More Than Usual	Same As Usual	Less Than Usual	Same As Usual	No Change In Sputum	MMRC 3: Slowed Walking Speed Due To Breathlessness	No	No	2	95	90	93	93	66	63	Unknown	2		N		N		1	1	2	0.1
2174	Female	53	5	5	117	20	Congestive Heart Failure	Hospitalized for COPD in Last Year			Pill for Controlling Exacerbations (Azithromycin or Roflumilast) + Daily Controller Inhaler + Rescue Inhaler As Needed	MMRC 2 (Breathless Only while Hurrying On Flat Ground)	GOLD STAGE 3 (FEV1 30-49% Predicted)	47	Unknown	Unknown	4	Yes, I Have Been Worse For 1 To 3 Days	Same As Usual	Less Than Usual	More Than Usual	Less Than Usual	Both Increased Sputum Production And Change in Sputum Color	MMRC 2: Breathless Only while Hurrying On Flat Ground	No	No	3	Unknown	83	Unknown	94	47	37	Unknown	3		Y		N		3	0.6	4	0.3
2175	Male	52	5	8	180	28	Pulmonary Hypertension	Anemia			Daily Controller Inhaler + rescue Inhaler As Needed.	MMRC 3 (Slowed Walking Speed Due To Breathlessness)	GOLD STAGE 2 (FEV1 50-79% Predicted)	59	78	95	3	Yes, I Have Been Worse For 1 To 3 Days	Same As Usual	More Than Usual	More Than Usual	Same As Usual	No Change In Sputum	MMRC 3: Slowed Walking Speed Due To Breathlessness	No	No	3	78	87	95	93	59	55	98.9	3		Y		N		3	0.8	2	0.5
2176	Male	65	6	2	175	23	Asthma	Chronic Kidney Disease	Needs Help Performing Daily Activities	Anemia	Unknown	MMRC 3 (Slowed Walking Speed Due To Breathlessness)	Unknown	Unknown	Unknown	Unknown	4	Yes, I Have Been Worse For The Last 24 Hours	Same As Usual	Same As Usual	More Than Usual	More Than Usual	No Change In Sputum	MMRC 3: Slowed Walking Speed Due To Breathlessness	No	No	3	Unknown	83	Unknown	Unknown	Unknown	Unknown	98.9	2		Y		N		3	0.5	2	0.5
2177	Male	64	6	0	259	36	Diabetes	Hospitalized for COPD in Last Year	Acid Reflux	High Blood Pressure	Rescue Inhaler Or Nebulizer As Needed For Breathing	MMRC 2 (Breathless Only while Hurrying On Flat Ground)	Unknown	Unknown	70	92	3	Yes, I Have Been Worse For The Last 24 Hours	NaN	More Than Usual	More Than Usual	Same As Usual	Change in Sputum Color	MMRC 5: Too Breathless To Leave The House Or Breathless When Dressing	Yes	Yes	4	70	67	92	Unknown	Unknown	80	102.1	4		Y		Y		4	0.5	3	0.5
2178	Male	86	5	8	148	23	Diabetes	Smoker			Pill for Controlling Exacerbations (Azithromycin or Roflumilast) + Daily Controller Inhaler + Rescue Inhaler As Needed	MMRC 3 (Slowed Walking Speed Due To Breathlessness)	Unknown	Unknown	75	Unknown	4	Yes, I Have Been Worse For More Than 3 days	Same As Usual	More Than Usual	Less Than Usual	Less Than Usual	No Change In Sputum	MMRC 2: Breathless Only while Hurrying On Flat Ground	No	Yes	3	75	91	Unknown	91	Unknown	65	98.7	3		Y		N		3	0.7	4	0.3		Y (pt states more short of breath but MMRC score goes from 3 (baseline) to 2 (with sx)?	Y
2179	Female	51	5	4	199	35	Unknown				Daily Controller Inhaler + rescue Inhaler As Needed.	MMRC 2 (Breathless Only while Hurrying On Flat Ground)	GOLD STAGE 3 (FEV1 30-49% Predicted)	42	78	92	3	Yes, I Have Been Worse For More Than 3 days	Less Than Usual	More Than Usual	Less Than Usual	Less Than Usual	No Change In Sputum	MMRC 3: Slowed Walking Speed Due To Breathlessness	No	No	3	78	Unknown	92	88	42	37	98.9	4		Y		Y		4	0.5	3	0.5
2180	Male	79	5	10	245	36					Unknown	MMRC 2 (Breathless Only while Hurrying On Flat Ground)	GOLD STAGE 3 (FEV1 30-49% Predicted)	35	88	93	3	Yes, I Have Been Worse For More Than 3 days	Same As Usual	More Than Usual	More Than Usual	More Than Usual	No Change In Sputum	MMRC 2: Breathless Only while Hurrying On Flat Ground	No	Yes	3	88	Unknown	93	88	35	9	Unknown	4		Y		N		4	0.6	3	0.4
2181	Male	47	5	9	119	18	Pulmonary Hypertension				Pill for Controlling Exacerbations (Azithromycin or Roflumilast) + Daily Controller Inhaler + Rescue Inhaler As Needed	MMRC 3 (Slowed Walking Speed Due To Breathlessness)	GOLD STAGE 3 (FEV1 30-49% Predicted)	40	83	93	4	Yes, I Have Been Worse For The Last 24 Hours	Same As Usual	More Than Usual	Same As Usual	Same As Usual	Change in Sputum Color	MMRC 4: Stop to Breathe Every Few Minutes When Walking	No	No	3	83	101	93	93	40	Unknown	Unknown	3		Y		N		3	0.7	2	0.3
2182	Male	47	5	3	105	19	Asthma	Pulmonary Hypertension	Lives Alone		Daily Controller Inhaler + rescue Inhaler As Needed.	MMRC 4 (Stop to Breathe Every Few Minutes When Walking)	GOLD STAGE 2 (FEV1 50-79% Predicted)	64	94	Unknown	3	Yes, I Have Been Worse For The Last 24 Hours	Same As Usual	Less Than Usual	More Than Usual	Same As Usual	Increased Sputum Production	MMRC 4: Stop to Breathe Every Few Minutes When Walking	No	No	3	94	84	Unknown	94	64	Unknown	98.8	2		Y		N		3	0.8	2	0.2
2183	Female	79	5	3	182	33	Lives Alone				Rescue Inhaler Or Nebulizer As Needed For Breathing	MMRC 2 (Breathless Only while Hurrying On Flat Ground)	Unknown	Unknown	85	96	3	Yes, I Have Been Worse For More Than 3 days	NaN	More Than Usual	Same As Usual	More Than Usual	No Change In Sputum	MMRC 3: Slowed Walking Speed Due To Breathlessness	No	No	3	85	95	96	92	Unknown	83	Unknown	3		Y		N		3	0.7	2	0.3
2184	Male	45	5	11	189	27	Coronary Artery Disease	Asthma	Long Term Oxygen User		Daily Controller Inhaler + rescue Inhaler As Needed.	MMRC 2 (Breathless Only while Hurrying On Flat Ground)	Unknown	Unknown	63	89	4	Yes, I Have Been Worse For More Than 3 days	More Than Usual	More Than Usual	Same As Usual	Less Than Usual	No Change In Sputum	MMRC 2: Breathless Only while Hurrying On Flat Ground	No	No	3	63	49	89	85	Unknown	Unknown	Unknown	4		N		Y		4	0.5	3	0.5
2185	Female	62	5	3	138	25	Hospitalized for COPD in Last Year	Pulmonary Hypertension			Unknown	MMRC 1 (Breathless Only With Demanding Exercise)	Unknown	Unknown	80	95	3	Yes, I Have Been Worse For The Last 24 Hours	NaN	More Than Usual	Less Than Usual	Same As Usual	No Change In Sputum	MMRC 1: Breathless Only With Demanding Exercise	No	No	2	80	Unknown	95	Unknown	Unknown	Unknown	98.8	2		N		Y		3	0.7	2	0.3
2186	Female	60	5	8	225	35	Needs Help Performing Daily Activities				Unknown	MMRC 5 (Too Breathless To Leave The House Or Breathless When Dressing)	Unknown	Unknown	87	94	4	Yes, I Have Been Worse For More Than 3 days	Less Than Usual	Same As Usual	Same As Usual	Same As Usual	Change in Sputum Color	MMRC 5: Too Breathless To Leave The House Or Breathless When Dressing	Yes	No	4	87	90	94	94	Unknown	58	99	3		N		Y		3	0.7	4	0.3
2187	Female	62	5	2	133	25	Hospitalized for COPD in Last Year	Lives Alone	2 or More Exacerbations In Last Year		Daily Controller Inhaler + rescue Inhaler As Needed.	MMRC 3 (Slowed Walking Speed Due To Breathlessness)	GOLD STAGE 4 (FEV1 < 30% Predicted, or < 50% Predicted w/ Chronic Respiratory Failure)	25	92	94	5	No	Same As Usual	Less Than Usual	Less Than Usual	Same As Usual	No Change In Sputum	MMRC 3: Slowed Walking Speed Due To Breathlessness	No	No	2	92	82	94	Unknown	25	Unknown	98.8	3		N		N		1	1	2	0.1
2188	Female	62	5	2	182	34					Pill for Controlling Exacerbations (Azithromycin or Roflumilast) + Daily Controller Inhaler + Rescue Inhaler As Needed	MMRC 4 (Stop to Breathe Every Few Minutes When Walking)	GOLD STAGE 4 (FEV1 < 30% Predicted, or < 50% Predicted w/ Chronic Respiratory Failure)	37	83	91	4	Yes, I Have Been Worse For More Than 3 days	More Than Usual	Less Than Usual	More Than Usual	Same As Usual	Both Increased Sputum Production And Change in Sputum Color	MMRC 3: Stop to Breathe Every Few Minutes When Walking	No	No	3	83	76	91	91	37	38	Unknown	3		Y		N		3	0.7	4	0.2
2189	Male	65	5	10	238	35	Unknown				Unknown	MMRC 3 (Slowed Walking Speed Due To Breathlessness)	Unknown	Unknown	84	Unknown	3	Yes, I Have Been Worse For 1 To 3 Days	Less Than Usual	Same As Usual	More Than Usual	More Than Usual	Change in Sputum Color	MMRC 3: Slowed Walking Speed Due To Breathlessness	No	No	3	84	93	Unknown	Unknown	Unknown	28	98.9	4		Y		N		3	0.7	4	0.3
2190	Female	76	5	0	180	36	Lives Alone	2 or More Exacerbations In Last Year			Daily Controller Inhaler + rescue Inhaler As Needed.	MMRC 3 (Slowed Walking Speed Due To Breathlessness)	GOLD STAGE 3 (FEV1 30-49% Predicted)	52	88	93	4	Yes, I Have Been Worse For 1 To 3 Days	Same As Usual	Same As Usual	More Than Usual	Same As Usual	No Change In Sputum	MMRC 3: Slowed Walking Speed Due To Breathlessness	No	No	3	88	109	93	Unknown	52	56	98.4	3		N		N		2	0.5	3	0.5
2191	Female	77	5	8	141	22	Lives Alone	Acid Reflux			Pill for Controlling Exacerbations (Azithromycin or Roflumilast) + Daily Controller Inhaler + Rescue Inhaler As Needed	MMRC 4 (Stop to Breathe Every Few Minutes When Walking)	GOLD STAGE 1 (FEV1 80 - 100% Predicted)	84	74	94	4	Yes, I Have Been Worse For The Last 24 Hours	Same As Usual	More Than Usual	More Than Usual	More Than Usual	Increased Sputum Production	MMRC 4: Stop to Breathe Every Few Minutes When Walking	No	No	3	74	95	94	89	84	Unknown	98.7	4		Y		N		4	0.8	3	0.5
2192	Female	82	5	5	182	31	Asthma	Chronic Kidney Disease	Long Term Oxygen User	High Blood Pressure	Pill for Controlling Exacerbations (Azithromycin or Roflumilast) + Daily Controller Inhaler + Rescue Inhaler As Needed	MMRC 1 (Breathless Only With Demanding Exercise)	GOLD STAGE 3 (FEV1 30-49% Predicted)	50	81	92	4	Yes, I Have Been Worse For 1 To 3 Days	Same As Usual	More Than Usual	Less Than Usual	Same As Usual	No Change In Sputum	MMRC 3: Slowed Walking Speed Due To Breathlessness	No	No	3	81	Unknown	92	90	50	Unknown	99.1	3		N		Y		3	0.7	4	0.2
2193	Female	79	5	7	168	27	2 or More Exacerbations In Last Year				Pill for Controlling Exacerbations (Azithromycin or Roflumilast) + Daily Controller Inhaler + Rescue Inhaler As Needed	MMRC 2 (Breathless Only while Hurrying On Flat Ground)	GOLD STAGE 1 (FEV1 80 - 100% Predicted)	95	81	Unknown	3	Yes, I Have Been Worse For More Than 3 days	More Than Usual	Less Than Usual	More Than Usual	Same As Usual	Change in Sputum Color	MMRC 2: Breathless Only while Hurrying On Flat Ground	No	No	3	81	Unknown	Unknown	Unknown	95	95	98.7	2		Y		N		3	0.8	4	0.2
2194	Male	52	5	5	100	17	Congestive Heart Failure	Lives Alone	Anemia		Rescue Inhaler Or Nebulizer As Needed For Breathing	MMRC 2 (Breathless Only while Hurrying On Flat Ground)	GOLD STAGE 1 (FEV1 80 - 100% Predicted)	85	74	94	3	Yes, I Have Been Worse For 1 To 3 Days	NaN	More Than Usual	Same As Usual	Same As Usual	Change in Sputum Color	MMRC 2: Breathless Only while Hurrying On Flat Ground	No	Yes	3	74	69	94	Unknown	85	80	99.2	3		Y		Y		3	0.8	4	0.2
2195	Male	46	6	1	178	24	Diabetes	Hospitalized for COPD in Last Year	Smoker		Pill for Controlling Exacerbations (Azithromycin or Roflumilast) + Daily Controller Inhaler + Rescue Inhaler As Needed	MMRC 4 (Stop to Breathe Every Few Minutes When Walking)	GOLD STAGE 4 (FEV1 < 30% Predicted, or < 50% Predicted w/ Chronic Respiratory Failure)	33	73	Unknown	4	Yes, I Have Been Worse For The Last 24 Hours	Less Than Usual	More Than Usual	More Than Usual	More Than Usual	No Change In Sputum	MMRC 5: Too Breathless To Leave The House Or Breathless When Dressing	No	No	4	73	68	Unknown	Unknown	33	9	99.1	5		Y		N		4	1	3	0.5
2196	Female	73	5	8	173	27	Long Term Oxygen User				Unknown	MMRC 3 (Slowed Walking Speed Due To Breathlessness)	Unknown	Unknown	83	95	4	Yes, I Have Been Worse For 1 To 3 Days	Same As Usual	Same As Usual	More Than Usual	More Than Usual	No Change In Sputum	MMRC 3: Slowed Walking Speed Due To Breathlessness	No	No	3	83	75	95	Unknown	Unknown	40	98.5	3		Y		N		3	0.7	4	0.3
2197	Male	51	5	4	159	28					Daily Controller Inhaler + rescue Inhaler As Needed.	MMRC 2 (Breathless Only while Hurrying On Flat Ground)	GOLD STAGE 3 (FEV1 30-49% Predicted)	48	80	94	2	Yes, I Have Been Worse For More Than 3 days	Same As Usual	Less Than Usual	Same As Usual	Same As Usual	Both Increased Sputum Production And Change in Sputum Color	MMRC 2: Breathless Only while Hurrying On Flat Ground	No	No	2	80	83	94	91	48	Unknown	98.4	3		Y		N		3	0.7	2	0.3
2198	Male	55	5	11	224	32	Diabetes	Hospitalized for COPD in Last Year			Unknown	MMRC 4 (Stop to Breathe Every Few Minutes When Walking)	Unknown	Unknown	91	Unknown	4	No	Less Than Usual	Less Than Usual	Less Than Usual	Same As Usual	No Change In Sputum	MMRC 4: Stop to Breathe Every Few Minutes When Walking	No	No	3	91	98	Unknown	90	Unknown	Unknown	Unknown	3		N		N		1	1	2	0.2
2199	Male	50	6	1	155	21	Coronary Artery Disease	Acid Reflux			Unknown	MMRC 2 (Breathless Only while Hurrying On Flat Ground)	Unknown	Unknown	89	Unknown	2	Yes, I Have Been Worse For 1 To 3 Days	More Than Usual	More Than Usual	More Than Usual	More Than Usual	Both Increased Sputum Production And Change in Sputum Color	MMRC 2: Breathless Only while Hurrying On Flat Ground	No	No	3	89	102	Unknown	Unknown	Unknown	5	Unknown	5		Y		N		4	1	3	0.5
2200	Female	48	5	4	210	37	Coronary Artery Disease	Asthma	High Blood Pressure		Unknown	MMRC 2 (Breathless Only while Hurrying On Flat Ground)	GOLD STAGE 2 (FEV1 50-79% Predicted)	68	87	94	3	No	More Than Usual	Less Than Usual	Less Than Usual	Same As Usual	No Change In Sputum	MMRC 2: Breathless Only while Hurrying On Flat Ground	No	No	2	87	82	94	Unknown	68	61	Unknown	2		N		N		1	1	2	0.5

## Sheet: Sheet2
	Gender	Age	Height(ft)	Height(in)	Weight (lb)	Risk Factor 1	Risk Factor 2	Risk Factor 3	Risk Factor 4	Risk Factor 5	Risk Factor 6	Current Medication	Baseline Heart Rate	Baseline Peak Flow	Usual Difficulty Controlling Asthma	Profile Severity (1-5)	Recent Exposure to Allergens?	% Controller Medication Taken Over Last Week	Recent Worsening in Symptoms	Short of Breath?	Cough?	Infection?	Asthma Symptoms Interfere With Daily Activity More Than Usual?	Rescue Inhaler Usage More Than Usual?	Asthma Symptoms Wake You Up At Night More Than Usual?	Symptom Severity (1-5)	Baseline Heart Rate	Baseline Peak Flow	Current Heart Rate	Current Peak Flow	Peak Flow After Inhaler	Current Temperature	Vitals Severity (1-5)		Exacerbation (Y/N)		Asthma Controlled? (1-4)		Final Triage 1 (1-4)	Confidence (%)	Final Triage 2 (1-4)	Confidence (%)		Highly Unrealistic Case (Y)	Highly Uncertain (Y)
