# Supplementary material for: A machine learning approach to triaging patients with chronic obstructive pulmonary disease
Source: PLoS One. 2017 Nov 22;12(11):e0188532. doi: 10.1371/journal.pone.0188532 (PMC5699810; doi:10.1371/journal.pone.0188532)
Supplement: S1 Dataset — This file includes all the data used for training and validation. (ZIP) [file pone.0188532.s004.zip › Data/datasets/Dr5_101_200.xlsx]

## Sheet: Sheet1
	Gender	Age	Height(ft)	Height(in)	Weight (lb)	BMI	Risk Factor 1	Risk Factor 2	Risk Factor 3	Risk Factor 4	Current Medication	Baseline Dyspnea (MMRC)	COPD Gold Stage	Baseline FEV1	Baseline Heart Rate	Baseline Pulse Ox	Profile Severity (1-5)	Recent Worsening in Symptoms?	% Controller Medication Taken Over Last Week	Short of Breath?	Cough?	Wheezing?	Sputum?	Current Dyspnea (MMRC)	Infection?	Respiratory Symptoms Wake You Up At Night More Than Usual?	Symptom Severity (1-5)	Baseline Heart Rate	Current Heart Rate	Baseline Pulse Ox	Current Pulse Ox	Baseline FEV1 (% Predicted)	Current FEV1 (% Predicted)	Current Temperature	Vitals Severity (1-5)		Exacerbation (Y/N)		Alternate Diagnosis? (y/n)		Final Triage 1 (1-4)	Confidence 1 (%)	Final Triage 2 (1-4)	Confidence 2 (%)		Highly Unrealistic Case (Y)	Highly Uncertain (Y)
101	Male	50	5	4	91	16	Congestive Heart Failure	Diabetes	Smoker		Unknown	MMRC 3 (Slowed Walking Speed Due To Breathlessness)	GOLD STAGE 3 (FEV1 30-49% Predicted)	38	Unknown	92	3	Yes, I Have Been Worse For More Than 3 days	Same As Usual	More Than Usual	More Than Usual	More Than Usual	Both Increased Sputum Production And Change in Sputum Color	MMRC 4: Stop to Breathe Every Few Minutes When Walking	No	No	3	Unknown	104	92	89	38	29	Unknown	3		Y		N		3	90	4	10
102	Female	52	5	8	186	29	Hospitalized for COPD in Last Year	Asthma	Anemia		Daily Controller Inhaler + rescue Inhaler As Needed.	MMRC 2 (Breathless Only while Hurrying On Flat Ground)	GOLD STAGE 3 (FEV1 30-49% Predicted)	47	81	Unknown	2	Yes, I Have Been Worse For 1 To 3 Days	More Than Usual	Less Than Usual	Less Than Usual	Same As Usual	No Change In Sputum	MMRC 2: Breathless Only while Hurrying On Flat Ground	No	No	1	81	109	Unknown	Unknown	47	47	98.9	1		N		N		1	90	2	10
103	Male	49	6	2	251	33	Visited ICU for COPD in Last Year	Diabetes	2 or More Exacerbations In Last Year	Anemia	Daily Controller Inhaler + rescue Inhaler As Needed.	MMRC 3 (Slowed Walking Speed Due To Breathlessness)	Unknown	Unknown	88	93	3	Yes, I Have Been Worse For The Last 24 Hours	More Than Usual	Less Than Usual	Less Than Usual	Same As Usual	No Change In Sputum	MMRC 3: Slowed Walking Speed Due To Breathlessness	No	Yes	2	88	Unknown	93	93	Unknown	35	Unknown	2		N		N		2	75	1	25
104	Male	60	5	4	154	27	Smoker				Pill for Controlling Exacerbations (Azithromycin or Roflumilast) + Daily Controller Inhaler + Rescue Inhaler As Needed	MMRC 4 (Stop to Breathe Every Few Minutes When Walking)	Unknown	Unknown	92	Unknown	3	Yes, I Have Been Worse For 1 To 3 Days	More Than Usual	More Than Usual	More Than Usual	Same As Usual	Increased Sputum Production	MMRC 5: Too Breathless To Leave The House Or Breathless When Dressing	No	No	4	92	Unknown	Unknown	92	Unknown	Unknown	98.5	2		Y		N		3	50	4	50
105	Male	51	5	7	168	27					Unknown	MMRC 5 (Too Breathless To Leave The House Or Breathless When Dressing)	GOLD STAGE 2 (FEV1 50-79% Predicted)	67	Unknown	91	4	Yes, I Have Been Worse For More Than 3 days	Same As Usual	Less Than Usual	More Than Usual	Same As Usual	Increased Sputum Production	MMRC 4: Stop to Breathe Every Few Minutes When Walking	No	No	3	Unknown	87	91	91	67	63	98.3	2		N		Y		2	60	3	40
106	Male	67	5	11	126	18	Congestive Heart Failure	Diabetes	Acid Reflux		Pill for Controlling Exacerbations (Azithromycin or Roflumilast) + Daily Controller Inhaler + Rescue Inhaler As Needed	MMRC 4 (Stop to Breathe Every Few Minutes When Walking)	GOLD STAGE 2 (FEV1 50-79% Predicted)	74	Unknown	94	3	Yes, I Have Been Worse For More Than 3 days	Same As Usual	More Than Usual	More Than Usual	More Than Usual	Both Increased Sputum Production And Change in Sputum Color	MMRC 5: Too Breathless To Leave The House Or Breathless When Dressing	No	Yes	4	Unknown	Unknown	94	89	74	64	Unknown	4		Y		N		4	80	3	20
107	Female	78	5	4	142	25	Unknown				Daily Controller Inhaler + rescue Inhaler As Needed.	MMRC 4 (Stop to Breathe Every Few Minutes When Walking)	Unknown	Unknown	Unknown	Unknown	3	Yes, I Have Been Worse For 1 To 3 Days	Same As Usual	More Than Usual	More Than Usual	More Than Usual	No Change In Sputum	MMRC 4: Stop to Breathe Every Few Minutes When Walking	No	No	3	Unknown	103	Unknown	88	Unknown	83	98.7	3		N		Y		4	75	3	25
108	Female	77	5	0	160	32	Lives Alone				Unknown	MMRC 1 (Breathless Only With Demanding Exercise)	GOLD STAGE 1 (FEV1 80 - 100% Predicted)	98	82	92	2	Yes, I Have Been Worse For The Last 24 Hours	NaN	More Than Usual	Same As Usual	More Than Usual	Increased Sputum Production	MMRC 1: Breathless Only With Demanding Exercise	No	No	2	82	88	92	Unknown	98	91	Unknown	1		N		N		1	80	2	20
109	Male	70	5	8	206	32	Coronary Artery Disease	Visited ICU for COPD in Last Year	Needs Help Performing Daily Activities	High Blood Pressure	Daily Controller Inhaler + rescue Inhaler As Needed.	MMRC 4 (Stop to Breathe Every Few Minutes When Walking)	Unknown	Unknown	84	95	4	Yes, I Have Been Worse For More Than 3 days	More Than Usual	More Than Usual	More Than Usual	Same As Usual	Both Increased Sputum Production And Change in Sputum Color	MMRC 5: Too Breathless To Leave The House Or Breathless When Dressing	No	No	4	84	73	95	Unknown	Unknown	37	98.9	4		Y		Y		4	75	3	25
110	Male	82	5	10	211	31	Chronic Kidney Disease	Hospitalized for COPD in Last Year			Daily Controller Inhaler + rescue Inhaler As Needed.	MMRC 2 (Breathless Only while Hurrying On Flat Ground)	GOLD STAGE 2 (FEV1 50-79% Predicted)	67	94	91	3	Yes, I Have Been Worse For More Than 3 days	Less Than Usual	Same As Usual	More Than Usual	More Than Usual	Change in Sputum Color	MMRC 2: Breathless Only while Hurrying On Flat Ground	Yes	No	3	94	101	91	88	67	50	Unknown	3		Y		N		3	75	4	25
111	Male	52	6	4	265	33					Daily Controller Inhaler + rescue Inhaler As Needed.	MMRC 4 (Stop to Breathe Every Few Minutes When Walking)	Unknown	Unknown	84	92	3	Yes, I Have Been Worse For 1 To 3 Days	Same As Usual	Same As Usual	More Than Usual	Same As Usual	Change in Sputum Color	MMRC 4: Stop to Breathe Every Few Minutes When Walking	No	No	3	84	101	92	93	Unknown	Unknown	97.8	3		N		Y		2	60	3	40
112	Male	80	6	0	173	24	Hospitalized for COPD in Last Year				Pill for Controlling Exacerbations (Azithromycin or Roflumilast) + Daily Controller Inhaler + Rescue Inhaler As Needed	MMRC 5 (Too Breathless To Leave The House Or Breathless When Dressing)	Unknown	Unknown	91	96	4	Yes, I Have Been Worse For The Last 24 Hours	Less Than Usual	Less Than Usual	Same As Usual	Less Than Usual	Change in Sputum Color	MMRC 5: Too Breathless To Leave The House Or Breathless When Dressing	No	Yes	3	91	96	96	96	Unknown	33	98.8	3		N		Y		3	75	2	25
113	Female	82	5	5	117	20	Hospitalized for COPD in Last Year	Visited ICU for COPD in Last Year	Acid Reflux		Daily Controller Inhaler + rescue Inhaler As Needed.	MMRC 4 (Stop to Breathe Every Few Minutes When Walking)	Unknown	Unknown	95	93	4	Yes, I Have Been Worse For The Last 24 Hours	Same As Usual	Less Than Usual	More Than Usual	Less Than Usual	Increased Sputum Production	MMRC 3: Slowed Walking Speed Due To Breathlessness	No	No	3	95	84	93	94	Unknown	75	98.3	2		N		Y		2	75	3	25
114	Female	48	4	10	168	36	Pulmonary Hypertension				Daily Controller Inhaler + rescue Inhaler As Needed.	MMRC 3 (Slowed Walking Speed Due To Breathlessness)	GOLD STAGE 3 (FEV1 30-49% Predicted)	40	91	Unknown	4	Yes, I Have Been Worse For The Last 24 Hours	Same As Usual	Less Than Usual	More Than Usual	Same As Usual	Change in Sputum Color	MMRC 2: Breathless Only while Hurrying On Flat Ground	No	No	2	91	Unknown	Unknown	93	40	30	Unknown	3		N		Y		3	75	2	25
115	Female	46	5	2	133	25	Unknown				Daily Controller Inhaler + rescue Inhaler As Needed.	MMRC 3 (Slowed Walking Speed Due To Breathlessness)	GOLD STAGE 3 (FEV1 30-49% Predicted)	43	77	94	2	Yes, I Have Been Worse For 1 To 3 Days	More Than Usual	Less Than Usual	More Than Usual	Same As Usual	Change in Sputum Color	MMRC 3: Slowed Walking Speed Due To Breathlessness	No	No	2	77	68	94	Unknown	43	46	98.2	2		N		Y		2	80	2	20
116	Female	68	5	6	121	20	Pulmonary Hypertension	Congestive Heart Failure	Needs Help Performing Daily Activities		Rescue Inhaler Or Nebulizer As Needed For Breathing	MMRC 3 (Slowed Walking Speed Due To Breathlessness)	GOLD STAGE 3 (FEV1 30-49% Predicted)	48	82	94	3	Yes, I Have Been Worse For 1 To 3 Days	Same As Usual	More Than Usual	Less Than Usual	Same As Usual	No Change In Sputum	MMRC 3: Slowed Walking Speed Due To Breathlessness	No	Yes	3	82	89	94	90	48	37	98.5	3		N		Y		3	90	2	10
117	Female	67	5	5	141	24	Unknown				Pill for Controlling Exacerbations (Azithromycin or Roflumilast) + Daily Controller Inhaler + Rescue Inhaler As Needed	MMRC 4 (Stop to Breathe Every Few Minutes When Walking)	GOLD STAGE 4 (FEV1 < 30% Predicted, or < 50% Predicted w/ Chronic Respiratory Failure)	29	90	94	4	Yes, I Have Been Worse For The Last 24 Hours	Same As Usual	More Than Usual	More Than Usual	More Than Usual	Change in Sputum Color	MMRC 5: Too Breathless To Leave The House Or Breathless When Dressing	No	No	5	90	98	94	91	29	16	Unknown	4		Y		N		4	90	3	10
118	Male	61	5	10	218	32	Hospitalized for COPD in Last Year	Long Term Oxygen User			Daily Controller Inhaler + rescue Inhaler As Needed.	MMRC 4 (Stop to Breathe Every Few Minutes When Walking)	Unknown	Unknown	83	Unknown	3	No	Same As Usual	Same As Usual	Same As Usual	Less Than Usual	No Change In Sputum	MMRC 4: Stop to Breathe Every Few Minutes When Walking	No	No	2	83	87	Unknown	89	Unknown	60	98.8	3		N		Y		1	100	2	0
119	Female	80	5	0	145	29	Coronary Artery Disease	Acid Reflux			Daily Controller Inhaler + rescue Inhaler As Needed.	MMRC 5 (Too Breathless To Leave The House Or Breathless When Dressing)	Unknown	Unknown	84	92	3	Yes, I Have Been Worse For The Last 24 Hours	Same As Usual	Same As Usual	Same As Usual	Less Than Usual	No Change In Sputum	MMRC 5: Too Breathless To Leave The House Or Breathless When Dressing	No	Yes	3	84	Unknown	92	92	Unknown	30	98.7	3		N		Y		3	50	2	50
120	Female	47	5	4	171	30	Hospitalized for COPD in Last Year	Asthma	2 or More Exacerbations In Last Year		Rescue Inhaler Or Nebulizer As Needed For Breathing	MMRC 3 (Slowed Walking Speed Due To Breathlessness)	GOLD STAGE 1 (FEV1 80 - 100% Predicted)	94	69	Unknown	3	Yes, I Have Been Worse For More Than 3 days	NaN	Less Than Usual	More Than Usual	Less Than Usual	Increased Sputum Production	MMRC 3: Slowed Walking Speed Due To Breathlessness	No	No	2	69	Unknown	Unknown	93	94	100	Unknown	1		N		N		1	70	2	30
121	Male	77	5	7	118	19	Pulmonary Hypertension	Visited ICU for COPD in Last Year	High Blood Pressure		Pill for Controlling Exacerbations (Azithromycin or Roflumilast) + Daily Controller Inhaler + Rescue Inhaler As Needed	MMRC 4 (Stop to Breathe Every Few Minutes When Walking)	GOLD STAGE 3 (FEV1 30-49% Predicted)	42	86	Unknown	4	Yes, I Have Been Worse For 1 To 3 Days	Same As Usual	More Than Usual	Same As Usual	More Than Usual	Change in Sputum Color	MMRC 5: Too Breathless To Leave The House Or Breathless When Dressing	No	No	4	86	107	Unknown	91	42	28	98.4	3		Y		Y		4	80	3	20
122	Male	82	5	6	109	18	Anemia	Long Term Oxygen User			Daily Controller Inhaler + rescue Inhaler As Needed.	MMRC 4 (Stop to Breathe Every Few Minutes When Walking)	GOLD STAGE 2 (FEV1 50-79% Predicted)	67	81	92	3	Yes, I Have Been Worse For More Than 3 days	Same As Usual	More Than Usual	More Than Usual	Same As Usual	Change in Sputum Color	MMRC 5: Too Breathless To Leave The House Or Breathless When Dressing	No	No	3	81	91	92	88	67	63	98.9	3		Y		Y		4	75	3	25
123	Female	67	5	5	117	20	Smoker				Daily Controller Inhaler + rescue Inhaler As Needed.	MMRC 3 (Slowed Walking Speed Due To Breathlessness)	GOLD STAGE 4 (FEV1 < 30% Predicted, or < 50% Predicted w/ Chronic Respiratory Failure)	18	76	Unknown	4	No	Less Than Usual	Same As Usual	Less Than Usual	Less Than Usual	No Change In Sputum	MMRC 3: Slowed Walking Speed Due To Breathlessness	No	No	2	76	70	Unknown	90	18	Unknown	Unknown	3		N		N		2	90	1	10
124	Female	61	5	2	160	30	Hospitalized for COPD in Last Year	Chronic Kidney Disease	Acid Reflux	Needs Help Performing Daily Activities	Daily Controller Inhaler + rescue Inhaler As Needed.	MMRC 4 (Stop to Breathe Every Few Minutes When Walking)	GOLD STAGE 2 (FEV1 50-79% Predicted)	54	78	Unknown	3	Yes, I Have Been Worse For The Last 24 Hours	Less Than Usual	More Than Usual	Same As Usual	More Than Usual	Both Increased Sputum Production And Change in Sputum Color	MMRC 4: Stop to Breathe Every Few Minutes When Walking	No	No	3	78	Unknown	Unknown	Unknown	54	47	98.5	3		Y		Y		3	75	4	25
125	Male	49	5	8	167	26	Long Term Oxygen User				Daily Controller Inhaler + rescue Inhaler As Needed.	MMRC 1 (Breathless Only With Demanding Exercise)	GOLD STAGE 1 (FEV1 80 - 100% Predicted)	97	70	92	3	No	Same As Usual	Same As Usual	Less Than Usual	Same As Usual	No Change In Sputum	MMRC 1: Breathless Only With Demanding Exercise	No	No	1	70	90	92	92	97	Unknown	98.6	2		N		N		1	80	2	20
126	Female	51	4	11	160	33	Coronary Artery Disease	Congestive Heart Failure	Lives Alone	Acid Reflux	Pill for Controlling Exacerbations (Azithromycin or Roflumilast) + Daily Controller Inhaler + Rescue Inhaler As Needed	MMRC 5 (Too Breathless To Leave The House Or Breathless When Dressing)	GOLD STAGE 4 (FEV1 < 30% Predicted, or < 50% Predicted w/ Chronic Respiratory Failure)	34	86	94	4	Yes, I Have Been Worse For 1 To 3 Days	Same As Usual	More Than Usual	More Than Usual	Same As Usual	Both Increased Sputum Production And Change in Sputum Color	MMRC 5: Too Breathless To Leave The House Or Breathless When Dressing	Yes	No	4	86	94	94	Unknown	34	30	Unknown	3		Y		Y		4	60	3	40
127	Female	85	5	3	88	16	Chronic Kidney Disease	High Blood Pressure	Needs Help Performing Daily Activities		Unknown	MMRC 1 (Breathless Only With Demanding Exercise)	GOLD STAGE 2 (FEV1 50-79% Predicted)	63	87	Unknown	3	Yes, I Have Been Worse For More Than 3 days	More Than Usual	More Than Usual	Less Than Usual	Same As Usual	No Change In Sputum	MMRC 3: Slowed Walking Speed Due To Breathlessness	No	No	2	87	98	Unknown	95	63	61	99	4		N		N		3	50	4	50
128	Male	50	5	7	175	28					Unknown	MMRC 4 (Stop to Breathe Every Few Minutes When Walking)	Unknown	Unknown	Unknown	93	3	No	Same As Usual	Less Than Usual	Same As Usual	Same As Usual	No Change In Sputum	MMRC 5: Too Breathless To Leave The House Or Breathless When Dressing	Yes	No	3	Unknown	94	93	93	Unknown	23	101.2	3		N		Y		4	75	3	25
129	Female	77	4	8	78	18	Long Term Oxygen User				Pill for Controlling Exacerbations (Azithromycin or Roflumilast) + Daily Controller Inhaler + Rescue Inhaler As Needed	MMRC 2 (Breathless Only while Hurrying On Flat Ground)	GOLD STAGE 4 (FEV1 < 30% Predicted, or < 50% Predicted w/ Chronic Respiratory Failure)	36	78	93	3	Yes, I Have Been Worse For 1 To 3 Days	More Than Usual	More Than Usual	Same As Usual	Same As Usual	Change in Sputum Color	MMRC 3: Slowed Walking Speed Due To Breathlessness	Yes	No	3	78	94	93	90	36	Unknown	100.1	3		Y		Y		3	90	2	10
130	Male	50	5	11	140	20	Chronic Kidney Disease	Anemia			Daily Controller Inhaler + rescue Inhaler As Needed.	MMRC 3 (Slowed Walking Speed Due To Breathlessness)	GOLD STAGE 1 (FEV1 80 - 100% Predicted)	86	76	Unknown	2	Yes, I Have Been Worse For The Last 24 Hours	Same As Usual	More Than Usual	Same As Usual	More Than Usual	Increased Sputum Production	MMRC 3: Slowed Walking Speed Due To Breathlessness	No	No	3	76	80	Unknown	89	86	75	98.7	3		Y		N		3	90	2	10
131	Female	49	5	3	187	34	Visited ICU for COPD in Last Year				Rescue Inhaler Or Nebulizer As Needed For Breathing	MMRC 2 (Breathless Only while Hurrying On Flat Ground)	GOLD STAGE 2 (FEV1 50-79% Predicted)	69	81	93	3	Yes, I Have Been Worse For 1 To 3 Days	Same As Usual	Less Than Usual	Less Than Usual	Same As Usual	No Change In Sputum	MMRC 2: Breathless Only while Hurrying On Flat Ground	No	No	2	81	Unknown	93	93	69	Unknown	98.8	2		N		N		1	90	2	10
132	Female	53	5	1	176	34	Unknown				Daily Controller Inhaler + rescue Inhaler As Needed.	MMRC 2 (Breathless Only while Hurrying On Flat Ground)	GOLD STAGE 4 (FEV1 < 30% Predicted, or < 50% Predicted w/ Chronic Respiratory Failure)	37	90	Unknown	3	Yes, I Have Been Worse For The Last 24 Hours	More Than Usual	More Than Usual	More Than Usual	Same As Usual	Both Increased Sputum Production And Change in Sputum Color	MMRC 2: Breathless Only while Hurrying On Flat Ground	No	No	3	90	100	Unknown	89	37	22	98.8	4		Y		N		4	50	3	50
133	Male	67	6	1	266	36	Asthma				Pill for Controlling Exacerbations (Azithromycin or Roflumilast) + Daily Controller Inhaler + Rescue Inhaler As Needed	MMRC 1 (Breathless Only With Demanding Exercise)	Unknown	Unknown	Unknown	92	2	No	Same As Usual	Same As Usual	Less Than Usual	Same As Usual	No Change In Sputum	MMRC 1: Breathless Only With Demanding Exercise	No	No	1	Unknown	110	92	Unknown	Unknown	42	99	2		N		N		1	90	2	50
134	Male	49	6	1	266	36	Congestive Heart Failure	Coronary Artery Disease			Daily Controller Inhaler + rescue Inhaler As Needed.	MMRC 4 (Stop to Breathe Every Few Minutes When Walking)	GOLD STAGE 2 (FEV1 50-79% Predicted)	71	82	93	3	Yes, I Have Been Worse For The Last 24 Hours	Same As Usual	Less Than Usual	Same As Usual	Less Than Usual	Both Increased Sputum Production And Change in Sputum Color	MMRC 4: Stop to Breathe Every Few Minutes When Walking	No	No	3	82	80	93	93	71	78	98.9	3		N		Y		3	80	2	20
135	Female	67	5	4	154	27	Hospitalized for COPD in Last Year				Pill for Controlling Exacerbations (Azithromycin or Roflumilast) + Daily Controller Inhaler + Rescue Inhaler As Needed	MMRC 4 (Stop to Breathe Every Few Minutes When Walking)	Unknown	Unknown	74	95	3	Yes, I Have Been Worse For 1 To 3 Days	Same As Usual	More Than Usual	More Than Usual	Same As Usual	Increased Sputum Production	MMRC 4: Stop to Breathe Every Few Minutes When Walking	No	No	3	74	85	95	Unknown	Unknown	54	98.1	3		Y		Y		3	80	2	20
136	Male	75	5	5	153	26	Asthma	Chronic Kidney Disease			Rescue Inhaler Or Nebulizer As Needed For Breathing	MMRC 2 (Breathless Only while Hurrying On Flat Ground)	GOLD STAGE 1 (FEV1 80 - 100% Predicted)	87	68	93	3	No	NaN	Same As Usual	Same As Usual	Less Than Usual	No Change In Sputum	MMRC 2: Breathless Only while Hurrying On Flat Ground	No	No	1	68	Unknown	93	Unknown	87	Unknown	98.2	2		N		N		1	90	2	10
137	Female	63	5	7	181	29	Visited ICU for COPD in Last Year	Diabetes	Acid Reflux		Daily Controller Inhaler + rescue Inhaler As Needed.	MMRC 2 (Breathless Only while Hurrying On Flat Ground)	GOLD STAGE 1 (FEV1 80 - 100% Predicted)	83	84	Unknown	3	Yes, I Have Been Worse For More Than 3 days	Same As Usual	Same As Usual	More Than Usual	More Than Usual	No Change In Sputum	MMRC 2: Breathless Only while Hurrying On Flat Ground	No	No	3	84	91	Unknown	88	83	79	99.2	4		N		Y		3	80	4	20
138	Female	51	5	1	140	27	Chronic Kidney Disease	Lives Alone			Rescue Inhaler Or Nebulizer As Needed For Breathing	MMRC 2 (Breathless Only while Hurrying On Flat Ground)	GOLD STAGE 2 (FEV1 50-79% Predicted)	68	80	Unknown	2	Yes, I Have Been Worse For 1 To 3 Days	NaN	Less Than Usual	More Than Usual	Less Than Usual	No Change In Sputum	MMRC 2: Breathless Only while Hurrying On Flat Ground	Yes	No	2	80	100	Unknown	96	68	71	100.5	2		N		Y		3	50	2	50
139	Male	49	5	10	211	31	Anemia	Smoker			Daily Controller Inhaler + rescue Inhaler As Needed.	MMRC 3 (Slowed Walking Speed Due To Breathlessness)	Unknown	Unknown	93	93	2	Yes, I Have Been Worse For 1 To 3 Days	Same As Usual	More Than Usual	Less Than Usual	Same As Usual	No Change In Sputum	MMRC 4: Stop to Breathe Every Few Minutes When Walking	No	No	3	93	103	93	94	Unknown	41	98	3		N		Y		3	70	2	30
140	Female	69	5	2	96	18	2 or More Exacerbations In Last Year				Pill for Controlling Exacerbations (Azithromycin or Roflumilast) + Daily Controller Inhaler + Rescue Inhaler As Needed	MMRC 2 (Breathless Only while Hurrying On Flat Ground)	GOLD STAGE 4 (FEV1 < 30% Predicted, or < 50% Predicted w/ Chronic Respiratory Failure)	33	88	Unknown	4	Yes, I Have Been Worse For More Than 3 days	Less Than Usual	Same As Usual	More Than Usual	More Than Usual	Both Increased Sputum Production And Change in Sputum Color	MMRC 2: Breathless Only while Hurrying On Flat Ground	No	No	3	88	82	Unknown	Unknown	33	21	98.3	4		Y		N		3	70	4	30
141	Male	61	5	7	175	28	Pulmonary Hypertension	Diabetes	Needs Help Performing Daily Activities		Daily Controller Inhaler + rescue Inhaler As Needed.	MMRC 5 (Too Breathless To Leave The House Or Breathless When Dressing)	GOLD STAGE 3 (FEV1 30-49% Predicted)	44	Unknown	91	4	Yes, I Have Been Worse For More Than 3 days	More Than Usual	More Than Usual	Less Than Usual	Less Than Usual	No Change In Sputum	MMRC 5: Too Breathless To Leave The House Or Breathless When Dressing	No	Yes	4	Unknown	Unknown	91	88	44	37	Unknown	4		N		Y		4	90	3	10
142	Male	50	5	8	212	33	Asthma	Anemia	Smoker		Daily Controller Inhaler + rescue Inhaler As Needed.	MMRC 4 (Stop to Breathe Every Few Minutes When Walking)	GOLD STAGE 3 (FEV1 30-49% Predicted)	43	Unknown	91	3	Yes, I Have Been Worse For The Last 24 Hours	Same As Usual	More Than Usual	More Than Usual	More Than Usual	Increased Sputum Production	MMRC 5: Too Breathless To Leave The House Or Breathless When Dressing	No	No	4	Unknown	Unknown	91	Unknown	43	Unknown	99.2	3		Y		N		4	60	3	40
143	Male	81	5	8	135	21	Chronic Kidney Disease	Diabetes			Unknown	MMRC 5 (Too Breathless To Leave The House Or Breathless When Dressing)	GOLD STAGE 2 (FEV1 50-79% Predicted)	64	71	Unknown	4	Yes, I Have Been Worse For The Last 24 Hours	More Than Usual	Less Than Usual	More Than Usual	Same As Usual	No Change In Sputum	MMRC 4: Stop to Breathe Every Few Minutes When Walking	No	No	2	71	73	Unknown	Unknown	64	66	98.7	2		N		N		2	70	1	30
144	Male	60	5	8	212	33	Diabetes	Pulmonary Hypertension	Acid Reflux		Unknown	MMRC 2 (Breathless Only while Hurrying On Flat Ground)	Unknown	Unknown	Unknown	93	2	No	Less Than Usual	Same As Usual	Less Than Usual	Less Than Usual	No Change In Sputum	MMRC 2: Breathless Only while Hurrying On Flat Ground	No	No	1	Unknown	65	93	Unknown	Unknown	51	98.2	2		N		N		1	90	2	10
145	Male	50	5	4	125	22					Unknown	MMRC 5 (Too Breathless To Leave The House Or Breathless When Dressing)	GOLD STAGE 2 (FEV1 50-79% Predicted)	68	Unknown	92	3	Yes, I Have Been Worse For The Last 24 Hours	More Than Usual	More Than Usual	Same As Usual	More Than Usual	Increased Sputum Production	MMRC 5: Too Breathless To Leave The House Or Breathless When Dressing	Yes	No	3	Unknown	85	92	Unknown	68	61	Unknown	3		Y		N		3	60	2	40
146	Female	82	5	7	125	20	Visited ICU for COPD in Last Year	Acid Reflux	Lives Alone		Daily Controller Inhaler + rescue Inhaler As Needed.	MMRC 5 (Too Breathless To Leave The House Or Breathless When Dressing)	GOLD STAGE 2 (FEV1 50-79% Predicted)	54	94	92	4	Yes, I Have Been Worse For 1 To 3 Days	Same As Usual	More Than Usual	Less Than Usual	Same As Usual	No Change In Sputum	MMRC 5: Too Breathless To Leave The House Or Breathless When Dressing	Yes	No	3	94	98	92	89	54	51	99.8	3		N		Y		3	80	2	20
147	Female	54	5	1	93	18	Diabetes	Asthma			Pill for Controlling Exacerbations (Azithromycin or Roflumilast) + Daily Controller Inhaler + Rescue Inhaler As Needed	MMRC 2 (Breathless Only while Hurrying On Flat Ground)	GOLD STAGE 4 (FEV1 < 30% Predicted, or < 50% Predicted w/ Chronic Respiratory Failure)	36	86	Unknown	3	Yes, I Have Been Worse For More Than 3 days	Same As Usual	More Than Usual	Less Than Usual	Less Than Usual	No Change In Sputum	MMRC 2: Breathless Only while Hurrying On Flat Ground	No	No	2	86	91	Unknown	91	36	Unknown	Unknown	3		N		Y		2	80	3	20
148	Male	69	5	3	176	32	Lives Alone	Anemia			Daily Controller Inhaler + rescue Inhaler As Needed.	MMRC 3 (Slowed Walking Speed Due To Breathlessness)	GOLD STAGE 1 (FEV1 80 - 100% Predicted)	94	Unknown	94	2	Yes, I Have Been Worse For The Last 24 Hours	Same As Usual	More Than Usual	Same As Usual	More Than Usual	Change in Sputum Color	MMRC 3: Slowed Walking Speed Due To Breathlessness	No	No	3	Unknown	101	94	91	94	88	98.7	2		Y		N		2	50	3	50
149	Female	65	5	5	94	16					Daily Controller Inhaler + rescue Inhaler As Needed.	MMRC 2 (Breathless Only while Hurrying On Flat Ground)	GOLD STAGE 4 (FEV1 < 30% Predicted, or < 50% Predicted w/ Chronic Respiratory Failure)	23	Unknown	91	4	Yes, I Have Been Worse For The Last 24 Hours	More Than Usual	Less Than Usual	More Than Usual	Less Than Usual	Change in Sputum Color	MMRC 2: Breathless Only while Hurrying On Flat Ground	Yes	No	3	Unknown	58	91	91	23	28	101	3		N		Y		3	70	4	30
150	Female	53	4	11	126	26	Diabetes	Coronary Artery Disease			Pill for Controlling Exacerbations (Azithromycin or Roflumilast) + Daily Controller Inhaler + Rescue Inhaler As Needed	MMRC 2 (Breathless Only while Hurrying On Flat Ground)	GOLD STAGE 4 (FEV1 < 30% Predicted, or < 50% Predicted w/ Chronic Respiratory Failure)	36	Unknown	91	4	No	More Than Usual	Less Than Usual	Less Than Usual	Same As Usual	No Change In Sputum	MMRC 3: Slowed Walking Speed Due To Breathlessness	Yes	No	2	Unknown	88	91	91	36	32	101	3		N		Y		3	50	2	50
151	Female	78	5	0	170	34	Visited ICU for COPD in Last Year	Chronic Kidney Disease	Needs Help Performing Daily Activities	Lives Alone	Rescue Inhaler Or Nebulizer As Needed For Breathing	MMRC 2 (Breathless Only while Hurrying On Flat Ground)	GOLD STAGE 2 (FEV1 50-79% Predicted)	66	77	Unknown	4	Yes, I Have Been Worse For 1 To 3 Days	NaN	More Than Usual	More Than Usual	Same As Usual	Change in Sputum Color	MMRC 5: Too Breathless To Leave The House Or Breathless When Dressing	No	No	4	77	Unknown	Unknown	93	66	64	98.7	2		Y		Y		4	50	3	50
152	Male	82	5	6	127	21	Visited ICU for COPD in Last Year				Unknown	MMRC 5 (Too Breathless To Leave The House Or Breathless When Dressing)	Unknown	Unknown	72	Unknown	4	Yes, I Have Been Worse For 1 To 3 Days	Less Than Usual	Same As Usual	More Than Usual	Same As Usual	Increased Sputum Production	MMRC 4: Stop to Breathe Every Few Minutes When Walking	No	No	3	72	Unknown	Unknown	95	Unknown	Unknown	98.9	2		N		Y		2	70	3	30
153	Female	81	5	1	98	19	Coronary Artery Disease	Hospitalized for COPD in Last Year	Needs Help Performing Daily Activities		Rescue Inhaler Or Nebulizer As Needed For Breathing	MMRC 1 (Breathless Only With Demanding Exercise)	GOLD STAGE 2 (FEV1 50-79% Predicted)	60	Unknown	93	4	Yes, I Have Been Worse For The Last 24 Hours	Same As Usual	Less Than Usual	More Than Usual	Same As Usual	No Change In Sputum	MMRC 1: Breathless Only With Demanding Exercise	No	No	2	Unknown	89	93	93	60	44	Unknown	3		Y		Y		3	50	2	50
154	Male	55	5	7	175	28	2 or More Exacerbations In Last Year	Smoker			Unknown	MMRC 1 (Breathless Only With Demanding Exercise)	GOLD STAGE 2 (FEV1 50-79% Predicted)	67	Unknown	94	2	Yes, I Have Been Worse For 1 To 3 Days	Less Than Usual	Same As Usual	Same As Usual	Less Than Usual	Both Increased Sputum Production And Change in Sputum Color	MMRC 5: Too Breathless To Leave The House Or Breathless When Dressing	No	No	4	Unknown	108	94	Unknown	67	Unknown	Unknown	4		Y		Y		4	70	3	30
155	Female	81	5	8	199	31	Acid Reflux				Daily Controller Inhaler + rescue Inhaler As Needed.	MMRC 5 (Too Breathless To Leave The House Or Breathless When Dressing)	Unknown	Unknown	64	93	3	Yes, I Have Been Worse For 1 To 3 Days	Same As Usual	Less Than Usual	More Than Usual	Less Than Usual	Increased Sputum Production	MMRC 5: Too Breathless To Leave The House Or Breathless When Dressing	No	No	3	64	90	93	94	Unknown	Unknown	98.7	3		N		Y		3	80	2	20
156	Male	86	5	8	128	20	Congestive Heart Failure	Hospitalized for COPD in Last Year	Long Term Oxygen User	Acid Reflux	Daily Controller Inhaler + rescue Inhaler As Needed.	MMRC 1 (Breathless Only With Demanding Exercise)	GOLD STAGE 3 (FEV1 30-49% Predicted)	45	76	94	4	Yes, I Have Been Worse For The Last 24 Hours	Same As Usual	Same As Usual	Same As Usual	Same As Usual	Change in Sputum Color	MMRC 1: Breathless Only With Demanding Exercise	No	No	2	76	94	94	91	45	48	99.1	2		N		Y		2	70	3	30
157	Male	85	5	11	168	24	Coronary Artery Disease	High Blood Pressure	Anemia		Rescue Inhaler Or Nebulizer As Needed For Breathing	MMRC 3 (Slowed Walking Speed Due To Breathlessness)	Unknown	Unknown	Unknown	93	4	Yes, I Have Been Worse For 1 To 3 Days	Same As Usual	More Than Usual	Same As Usual	Same As Usual	Both Increased Sputum Production And Change in Sputum Color	MMRC 4: Stop to Breathe Every Few Minutes When Walking	No	No	4	Unknown	94	93	Unknown	Unknown	18	98.6	4		Y		Y		4	90	3	10
158	Female	82	5	1	129	25	Smoker				Pill for Controlling Exacerbations (Azithromycin or Roflumilast) + Daily Controller Inhaler + Rescue Inhaler As Needed	MMRC 5 (Too Breathless To Leave The House Or Breathless When Dressing)	Unknown	Unknown	84	95	4	Yes, I Have Been Worse For 1 To 3 Days	Same As Usual	Less Than Usual	Less Than Usual	Less Than Usual	No Change In Sputum	MMRC 5: Too Breathless To Leave The House Or Breathless When Dressing	Yes	No	2	84	Unknown	95	Unknown	Unknown	Unknown	Unknown	3		N		Y		3	90	2	10
159	Male	48	5	7	112	18	Chronic Kidney Disease	2 or More Exacerbations In Last Year	Long Term Oxygen User		Daily Controller Inhaler + rescue Inhaler As Needed.	MMRC 4 (Stop to Breathe Every Few Minutes When Walking)	Unknown	Unknown	70	91	4	Yes, I Have Been Worse For The Last 24 Hours	Same As Usual	Less Than Usual	More Than Usual	Same As Usual	Increased Sputum Production	MMRC 4: Stop to Breathe Every Few Minutes When Walking	No	No	3	70	Unknown	91	89	Unknown	34	Unknown	3		Y		Y		3	70	2	30
160	Female	83	5	4	199	35	Lives Alone	2 or More Exacerbations In Last Year			Unknown	MMRC 4 (Stop to Breathe Every Few Minutes When Walking)	Unknown	Unknown	99	93	4	Yes, I Have Been Worse For More Than 3 days	Same As Usual	More Than Usual	More Than Usual	More Than Usual	Change in Sputum Color	MMRC 4: Stop to Breathe Every Few Minutes When Walking	No	Yes	4	99	108	93	88	Unknown	24	Unknown	4		Y		N		4	90	3	10
161	Male	47	5	10	231	34	Asthma	Pulmonary Hypertension	Long Term Oxygen User	Needs Help Performing Daily Activities	Daily Controller Inhaler + rescue Inhaler As Needed.	MMRC 3 (Slowed Walking Speed Due To Breathlessness)	GOLD STAGE 4 (FEV1 < 30% Predicted, or < 50% Predicted w/ Chronic Respiratory Failure)	31	65	93	4	Yes, I Have Been Worse For The Last 24 Hours	Same As Usual	More Than Usual	Less Than Usual	Same As Usual	No Change In Sputum	MMRC 5: Too Breathless To Leave The House Or Breathless When Dressing	No	No	4	65	76	93	93	31	24	Unknown	3		N		Y		3	70	4	30
162	Female	68	5	1	98	19	Asthma	High Blood Pressure			Daily Controller Inhaler + rescue Inhaler As Needed.	MMRC 5 (Too Breathless To Leave The House Or Breathless When Dressing)	Unknown	Unknown	78	94	4	No	Less Than Usual	Less Than Usual	Same As Usual	Same As Usual	No Change In Sputum	MMRC 4: Stop to Breathe Every Few Minutes When Walking	No	No	1	78	Unknown	94	91	Unknown	Unknown	98.8	1		N		N		1	90	2	10
163	Female	81	5	4	159	28	Smoker	2 or More Exacerbations In Last Year			Daily Controller Inhaler + rescue Inhaler As Needed.	MMRC 5 (Too Breathless To Leave The House Or Breathless When Dressing)	GOLD STAGE 3 (FEV1 30-49% Predicted)	42	67	Unknown	4	Yes, I Have Been Worse For The Last 24 Hours	Less Than Usual	More Than Usual	More Than Usual	Same As Usual	No Change In Sputum	MMRC 5: Too Breathless To Leave The House Or Breathless When Dressing	No	No	3	67	88	Unknown	87	42	36	98.7	4		Y		Y		4	70	3	30
164	Male	81	6	2	129	17	Unknown				Daily Controller Inhaler + rescue Inhaler As Needed.	MMRC 3 (Slowed Walking Speed Due To Breathlessness)	GOLD STAGE 2 (FEV1 50-79% Predicted)	66	83	93	4	Yes, I Have Been Worse For 1 To 3 Days	More Than Usual	Same As Usual	Same As Usual	Less Than Usual	No Change In Sputum	MMRC 2: Breathless Only while Hurrying On Flat Ground	No	Yes	3	83	Unknown	93	92	66	65	98.7	2		N		Y		2	80	3	20
165	Male	55	5	5	158	27	Acid Reflux	Smoker			Unknown	MMRC 2 (Breathless Only while Hurrying On Flat Ground)	Unknown	Unknown	78	95	2	Yes, I Have Been Worse For More Than 3 days	Less Than Usual	More Than Usual	Same As Usual	More Than Usual	Increased Sputum Production	MMRC 2: Breathless Only while Hurrying On Flat Ground	No	No	3	78	72	95	92	Unknown	80	98.5	2		Y		N		2	80	3	20
166	Female	53	5	4	159	28	Visited ICU for COPD in Last Year	Chronic Kidney Disease			Rescue Inhaler Or Nebulizer As Needed For Breathing	MMRC 3 (Slowed Walking Speed Due To Breathlessness)	GOLD STAGE 2 (FEV1 50-79% Predicted)	65	76	93	3	Yes, I Have Been Worse For 1 To 3 Days	More Than Usual	More Than Usual	More Than Usual	Same As Usual	Change in Sputum Color	MMRC 3: Slowed Walking Speed Due To Breathlessness	No	No	3	76	84	93	90	65	63	98.3	3		Y		Y		3	80	2	20
167	Male	72	6	4	313	39	2 or More Exacerbations In Last Year	Needs Help Performing Daily Activities			Daily Controller Inhaler + rescue Inhaler As Needed.	MMRC 5 (Too Breathless To Leave The House Or Breathless When Dressing)	GOLD STAGE 4 (FEV1 < 30% Predicted, or < 50% Predicted w/ Chronic Respiratory Failure)	30	Unknown	94	4	Yes, I Have Been Worse For 1 To 3 Days	Less Than Usual	More Than Usual	More Than Usual	Same As Usual	No Change In Sputum	MMRC 5: Too Breathless To Leave The House Or Breathless When Dressing	No	Yes	3	Unknown	104	94	91	30	10	98.4	4		Y		N		4	70	3	30
168	Male	54	5	10	163	24	Congestive Heart Failure	Asthma			Pill for Controlling Exacerbations (Azithromycin or Roflumilast) + Daily Controller Inhaler + Rescue Inhaler As Needed	MMRC 5 (Too Breathless To Leave The House Or Breathless When Dressing)	GOLD STAGE 2 (FEV1 50-79% Predicted)	59	77	95	4	Yes, I Have Been Worse For 1 To 3 Days	Same As Usual	Less Than Usual	Less Than Usual	Less Than Usual	No Change In Sputum	MMRC 5: Too Breathless To Leave The House Or Breathless When Dressing	No	No	2	77	Unknown	95	93	59	63	98.5	2		N		N		1	90	2	10
169	Male	63	5	3	171	31	Unknown				Rescue Inhaler Or Nebulizer As Needed For Breathing	MMRC 2 (Breathless Only while Hurrying On Flat Ground)	GOLD STAGE 2 (FEV1 50-79% Predicted)	74	81	94	2	Yes, I Have Been Worse For The Last 24 Hours	NaN	More Than Usual	More Than Usual	More Than Usual	Both Increased Sputum Production And Change in Sputum Color	MMRC 2: Breathless Only while Hurrying On Flat Ground	No	No	2	81	117	94	Unknown	74	70	98.6	3		Y		N		3	70	2	30
170	Male	52	6	1	133	18	Unknown				Pill for Controlling Exacerbations (Azithromycin or Roflumilast) + Daily Controller Inhaler + Rescue Inhaler As Needed	MMRC 5 (Too Breathless To Leave The House Or Breathless When Dressing)	GOLD STAGE 3 (FEV1 30-49% Predicted)	53	Unknown	Unknown	3	Yes, I Have Been Worse For 1 To 3 Days	Same As Usual	More Than Usual	More Than Usual	More Than Usual	Increased Sputum Production	MMRC 5: Too Breathless To Leave The House Or Breathless When Dressing	Yes	Yes	4	Unknown	Unknown	Unknown	Unknown	53	51	101.3	4		Y		Y		4	70	3	30
171	Female	46	5	4	154	27	Lives Alone				Daily Controller Inhaler + rescue Inhaler As Needed.	MMRC 3 (Slowed Walking Speed Due To Breathlessness)	GOLD STAGE 2 (FEV1 50-79% Predicted)	65	Unknown	Unknown	2	Yes, I Have Been Worse For 1 To 3 Days	Less Than Usual	More Than Usual	More Than Usual	Same As Usual	No Change In Sputum	MMRC 3: Slowed Walking Speed Due To Breathlessness	No	No	2	Unknown	97	Unknown	92	65	58	98.4	2		N		N		2	80	3	20
172	Female	63	5	3	138	25					Pill for Controlling Exacerbations (Azithromycin or Roflumilast) + Daily Controller Inhaler + Rescue Inhaler As Needed	MMRC 4 (Stop to Breathe Every Few Minutes When Walking)	Unknown	Unknown	83	95	3	Yes, I Have Been Worse For More Than 3 days	More Than Usual	Same As Usual	More Than Usual	More Than Usual	No Change In Sputum	MMRC 4: Stop to Breathe Every Few Minutes When Walking	No	No	3	83	90	95	93	Unknown	Unknown	98.7	2		Y		Y		3	60	2	40
173	Female	49	5	4	102	18					Pill for Controlling Exacerbations (Azithromycin or Roflumilast) + Daily Controller Inhaler + Rescue Inhaler As Needed	MMRC 4 (Stop to Breathe Every Few Minutes When Walking)	GOLD STAGE 3 (FEV1 30-49% Predicted)	46	Unknown	90	3	Yes, I Have Been Worse For The Last 24 Hours	Less Than Usual	More Than Usual	More Than Usual	More Than Usual	No Change In Sputum	MMRC 4: Stop to Breathe Every Few Minutes When Walking	No	No	3	Unknown	74	90	86	46	42	98.9	3		Y		N		3	80	2	20
174	Male	77	6	5	206	25	Unknown				Unknown	MMRC 2 (Breathless Only while Hurrying On Flat Ground)	GOLD STAGE 1 (FEV1 80 - 100% Predicted)	82	81	Unknown	2	Yes, I Have Been Worse For The Last 24 Hours	More Than Usual	Same As Usual	More Than Usual	Same As Usual	No Change In Sputum	MMRC 2: Breathless Only while Hurrying On Flat Ground	Yes	Yes	3	81	96	Unknown	88	82	74	100.6	3		N		Y		2	60	3	40
175	Male	63	5	6	212	35	Congestive Heart Failure	Asthma			Daily Controller Inhaler + rescue Inhaler As Needed.	MMRC 5 (Too Breathless To Leave The House Or Breathless When Dressing)	GOLD STAGE 4 (FEV1 < 30% Predicted, or < 50% Predicted w/ Chronic Respiratory Failure)	38	Unknown	Unknown	4	Yes, I Have Been Worse For 1 To 3 Days	Same As Usual	More Than Usual	Less Than Usual	Same As Usual	No Change In Sputum	MMRC 5: Too Breathless To Leave The House Or Breathless When Dressing	No	No	2	Unknown	86	Unknown	92	38	28	Unknown	4		N		Y		3	80	4	20
176	Male	84	6	3	258	33	Long Term Oxygen User				Pill for Controlling Exacerbations (Azithromycin or Roflumilast) + Daily Controller Inhaler + Rescue Inhaler As Needed	MMRC 3 (Slowed Walking Speed Due To Breathlessness)	Unknown	Unknown	71	92	3	Yes, I Have Been Worse For More Than 3 days	More Than Usual	More Than Usual	Same As Usual	More Than Usual	Both Increased Sputum Production And Change in Sputum Color	MMRC 3: Slowed Walking Speed Due To Breathlessness	No	No	3	71	Unknown	92	87	Unknown	Unknown	Unknown	4		Y		N		4	70	3	30
177	Female	72	5	11	126	18	Anemia	Smoker			Unknown	MMRC 4 (Stop to Breathe Every Few Minutes When Walking)	GOLD STAGE 3 (FEV1 30-49% Predicted)	46	78	93	3	Yes, I Have Been Worse For More Than 3 days	Same As Usual	More Than Usual	Less Than Usual	Same As Usual	No Change In Sputum	MMRC 4: Stop to Breathe Every Few Minutes When Walking	No	No	2	78	79	93	93	46	Unknown	99	2		N		N		2	70	3	30
178	Male	45	5	11	189	27	Diabetes	Chronic Kidney Disease	Smoker		Daily Controller Inhaler + rescue Inhaler As Needed.	MMRC 3 (Slowed Walking Speed Due To Breathlessness)	GOLD STAGE 3 (FEV1 30-49% Predicted)	45	90	Unknown	3	Yes, I Have Been Worse For The Last 24 Hours	More Than Usual	More Than Usual	Same As Usual	Same As Usual	No Change In Sputum	MMRC 3: Slowed Walking Speed Due To Breathlessness	No	No	2	90	Unknown	Unknown	95	45	Unknown	98.9	3		N		N		2	70	3	30
179	Female	72	5	6	188	31	Diabetes	Chronic Kidney Disease	Acid Reflux		Rescue Inhaler Or Nebulizer As Needed For Breathing	MMRC 3 (Slowed Walking Speed Due To Breathlessness)	Unknown	Unknown	63	Unknown	3	Yes, I Have Been Worse For More Than 3 days	Same As Usual	More Than Usual	Same As Usual	More Than Usual	Both Increased Sputum Production And Change in Sputum Color	MMRC 3: Slowed Walking Speed Due To Breathlessness	No	No	3	63	78	Unknown	93	Unknown	74	98.8	2		Y		Y		2	60	3	40
180	Female	63	5	2	155	29	Hospitalized for COPD in Last Year	Diabetes	Smoker		Unknown	MMRC 4 (Stop to Breathe Every Few Minutes When Walking)	Unknown	Unknown	78	90	3	Yes, I Have Been Worse For 1 To 3 Days	Less Than Usual	Less Than Usual	More Than Usual	Same As Usual	Change in Sputum Color	MMRC 4: Stop to Breathe Every Few Minutes When Walking	No	No	2	78	69	90	92	Unknown	29	99.1	3		Y		N		2	60	3	40
181	Male	54	5	5	129	22					Pill for Controlling Exacerbations (Azithromycin or Roflumilast) + Daily Controller Inhaler + Rescue Inhaler As Needed	MMRC 4 (Stop to Breathe Every Few Minutes When Walking)	GOLD STAGE 2 (FEV1 50-79% Predicted)	60	Unknown	Unknown	3	No	Same As Usual	Same As Usual	Less Than Usual	Same As Usual	No Change In Sputum	MMRC 5: Too Breathless To Leave The House Or Breathless When Dressing	No	No	3	Unknown	96	Unknown	Unknown	60	Unknown	99	2		N		Y		2	80	3	20
182	Male	54	5	5	205	35	Anemia				Unknown	MMRC 4 (Stop to Breathe Every Few Minutes When Walking)	GOLD STAGE 3 (FEV1 30-49% Predicted)	49	87	93	3	Yes, I Have Been Worse For More Than 3 days	More Than Usual	Less Than Usual	More Than Usual	Same As Usual	Change in Sputum Color	MMRC 3: Slowed Walking Speed Due To Breathlessness	No	No	2	87	84	93	93	49	Unknown	98.9	2		N		N		2	80	3	20
183	Male	64	5	9	251	38	High Blood Pressure				Daily Controller Inhaler + rescue Inhaler As Needed.	MMRC 4 (Stop to Breathe Every Few Minutes When Walking)	GOLD STAGE 3 (FEV1 30-49% Predicted)	45	Unknown	95	3	Yes, I Have Been Worse For 1 To 3 Days	Same As Usual	More Than Usual	Less Than Usual	Same As Usual	No Change In Sputum	MMRC 5: Too Breathless To Leave The House Or Breathless When Dressing	No	No	3	Unknown	74	95	93	45	48	98.6	2		N		N		2	80	3	20
184	Female	47	5	8	186	29	Visited ICU for COPD in Last Year	Pulmonary Hypertension	Long Term Oxygen User	Acid Reflux	Pill for Controlling Exacerbations (Azithromycin or Roflumilast) + Daily Controller Inhaler + Rescue Inhaler As Needed	MMRC 4 (Stop to Breathe Every Few Minutes When Walking)	GOLD STAGE 4 (FEV1 < 30% Predicted, or < 50% Predicted w/ Chronic Respiratory Failure)	34	81	93	4	Yes, I Have Been Worse For More Than 3 days	Less Than Usual	Same As Usual	More Than Usual	More Than Usual	Change in Sputum Color	MMRC 4: Stop to Breathe Every Few Minutes When Walking	No	No	3	81	86	93	89	34	29	99.1	3		Y		Y		3	70	4	30
185	Female	78	5	1	181	35	Chronic Kidney Disease	Anemia	Acid Reflux		Daily Controller Inhaler + rescue Inhaler As Needed.	MMRC 5 (Too Breathless To Leave The House Or Breathless When Dressing)	GOLD STAGE 4 (FEV1 < 30% Predicted, or < 50% Predicted w/ Chronic Respiratory Failure)	28	75	91	4	Yes, I Have Been Worse For The Last 24 Hours	Less Than Usual	Less Than Usual	More Than Usual	Less Than Usual	Change in Sputum Color	MMRC 5: Too Breathless To Leave The House Or Breathless When Dressing	No	No	2	75	59	91	91	28	19	99.2	3		N		Y		3	70	2	30
186	Male	67	6	2	145	19	Asthma	Diabetes			Pill for Controlling Exacerbations (Azithromycin or Roflumilast) + Daily Controller Inhaler + Rescue Inhaler As Needed	MMRC 2 (Breathless Only while Hurrying On Flat Ground)	GOLD STAGE 3 (FEV1 30-49% Predicted)	44	Unknown	92	3	Yes, I Have Been Worse For 1 To 3 Days	More Than Usual	Less Than Usual	More Than Usual	Less Than Usual	No Change In Sputum	MMRC 1: Breathless Only With Demanding Exercise	No	Yes	2	Unknown	101	92	87	44	33	98.6	4		Y		Y		3	70	4	30
187	Male	47	5	7	193	31	Hospitalized for COPD in Last Year				Unknown	MMRC 4 (Stop to Breathe Every Few Minutes When Walking)	GOLD STAGE 4 (FEV1 < 30% Predicted, or < 50% Predicted w/ Chronic Respiratory Failure)	26	87	91	3	Yes, I Have Been Worse For More Than 3 days	Same As Usual	More Than Usual	More Than Usual	Same As Usual	Both Increased Sputum Production And Change in Sputum Color	MMRC 5: Too Breathless To Leave The House Or Breathless When Dressing	No	No	4	87	101	91	88	26	18	99	4		Y		N		4	60	3	40
188	Female	59	5	6	157	26	High Blood Pressure				Daily Controller Inhaler + rescue Inhaler As Needed.	MMRC 3 (Slowed Walking Speed Due To Breathlessness)	Unknown	Unknown	80	Unknown	2	Yes, I Have Been Worse For More Than 3 days	Same As Usual	More Than Usual	More Than Usual	More Than Usual	Increased Sputum Production	MMRC 5: Too Breathless To Leave The House Or Breathless When Dressing	No	No	4	80	88	Unknown	87	Unknown	82	98.4	3		Y		Y		4	60	3	40
189	Female	81	5	4	148	26	Congestive Heart Failure	Hospitalized for COPD in Last Year	Smoker	Long Term Oxygen User	Pill for Controlling Exacerbations (Azithromycin or Roflumilast) + Daily Controller Inhaler + Rescue Inhaler As Needed	MMRC 3 (Slowed Walking Speed Due To Breathlessness)	GOLD STAGE 1 (FEV1 80 - 100% Predicted)	93	Unknown	95	4	Yes, I Have Been Worse For 1 To 3 Days	Less Than Usual	More Than Usual	Less Than Usual	Same As Usual	No Change In Sputum	MMRC 4: Stop to Breathe Every Few Minutes When Walking	No	No	2	Unknown	Unknown	95	93	93	82	Unknown	2		N		N		2	70	3	30
190	Male	54	5	11	203	29	Pulmonary Hypertension	Chronic Kidney Disease	2 or More Exacerbations In Last Year	High Blood Pressure	Rescue Inhaler Or Nebulizer As Needed For Breathing	MMRC 1 (Breathless Only With Demanding Exercise)	GOLD STAGE 1 (FEV1 80 - 100% Predicted)	89	83	91	4	Yes, I Have Been Worse For 1 To 3 Days	Less Than Usual	More Than Usual	More Than Usual	Same As Usual	Change in Sputum Color	MMRC 2: Breathless Only while Hurrying On Flat Ground	No	No	2	83	85	91	89	89	79	Unknown	3		Y		Y		3	50	2	50
191	Female	51	5	1	140	27	Congestive Heart Failure	Hospitalized for COPD in Last Year			Unknown	MMRC 5 (Too Breathless To Leave The House Or Breathless When Dressing)	GOLD STAGE 2 (FEV1 50-79% Predicted)	61	87	91	3	Yes, I Have Been Worse For More Than 3 days	Same As Usual	More Than Usual	Same As Usual	More Than Usual	Change in Sputum Color	MMRC 5: Too Breathless To Leave The House Or Breathless When Dressing	No	No	3	87	105	91	89	61	54	Unknown	3		Y		N		3	90	2	10
192	Female	76	5	2	187	35	Pulmonary Hypertension	Long Term Oxygen User	Anemia		Unknown	MMRC 3 (Slowed Walking Speed Due To Breathlessness)	GOLD STAGE 3 (FEV1 30-49% Predicted)	57	72	Unknown	4	Yes, I Have Been Worse For More Than 3 days	Same As Usual	More Than Usual	Same As Usual	Same As Usual	Change in Sputum Color	MMRC 4: Stop to Breathe Every Few Minutes When Walking	No	No	3	72	Unknown	Unknown	92	57	62	98.6	2		N		Y		2	70	3	30
193	Female	87	5	5	123	21	Hospitalized for COPD in Last Year	Long Term Oxygen User	Acid Reflux		Unknown	MMRC 4 (Stop to Breathe Every Few Minutes When Walking)	Unknown	Unknown	75	92	4	Yes, I Have Been Worse For The Last 24 Hours	Less Than Usual	More Than Usual	More Than Usual	More Than Usual	Change in Sputum Color	MMRC 5: Too Breathless To Leave The House Or Breathless When Dressing	No	Yes	4	75	70	92	87	Unknown	43	Unknown	4		Y		Y		4	80	3	20
194	Female	54	5	5	117	20	Visited ICU for COPD in Last Year	Chronic Kidney Disease	High Blood Pressure	Smoker	Pill for Controlling Exacerbations (Azithromycin or Roflumilast) + Daily Controller Inhaler + Rescue Inhaler As Needed	MMRC 5 (Too Breathless To Leave The House Or Breathless When Dressing)	Unknown	Unknown	79	Unknown	4	Yes, I Have Been Worse For More Than 3 days	Same As Usual	Less Than Usual	Less Than Usual	Less Than Usual	No Change In Sputum	MMRC 5: Too Breathless To Leave The House Or Breathless When Dressing	No	No	2	79	81	Unknown	Unknown	Unknown	60	Unknown	3		N		Y		2	70	3	30
195	Male	66	5	1	98	19	Asthma	Hospitalized for COPD in Last Year	High Blood Pressure	Lives Alone	Pill for Controlling Exacerbations (Azithromycin or Roflumilast) + Daily Controller Inhaler + Rescue Inhaler As Needed	MMRC 3 (Slowed Walking Speed Due To Breathlessness)	GOLD STAGE 4 (FEV1 < 30% Predicted, or < 50% Predicted w/ Chronic Respiratory Failure)	23	82	92	4	Yes, I Have Been Worse For More Than 3 days	Same As Usual	More Than Usual	Same As Usual	Same As Usual	Both Increased Sputum Production And Change in Sputum Color	MMRC 3: Slowed Walking Speed Due To Breathlessness	No	No	3	82	99	92	89	23	Unknown	98.5	4		Y		Y		4	60	3	40
196	Female	65	5	6	145	24	Diabetes	Anemia			Rescue Inhaler Or Nebulizer As Needed For Breathing	MMRC 2 (Breathless Only while Hurrying On Flat Ground)	Unknown	Unknown	86	92	2	No	Same As Usual	Same As Usual	Same As Usual	Same As Usual	No Change In Sputum	MMRC 2: Breathless Only while Hurrying On Flat Ground	No	No	1	86	102	92	90	Unknown	43	99.1	2		N		N		1	90	2	10
197	Male	50	6	0	187	26	Coronary Artery Disease	Hospitalized for COPD in Last Year	High Blood Pressure		Daily Controller Inhaler + rescue Inhaler As Needed.	MMRC 5 (Too Breathless To Leave The House Or Breathless When Dressing)	GOLD STAGE 4 (FEV1 < 30% Predicted, or < 50% Predicted w/ Chronic Respiratory Failure)	33	83	Unknown	4	Yes, I Have Been Worse For More Than 3 days	More Than Usual	Less Than Usual	More Than Usual	Less Than Usual	Change in Sputum Color	MMRC 5: Too Breathless To Leave The House Or Breathless When Dressing	No	No	3	83	95	Unknown	92	33	36	98.5	2		N		Y		2	50	3	50
198	Female	72	5	7	162	26	Congestive Heart Failure				Unknown	MMRC 5 (Too Breathless To Leave The House Or Breathless When Dressing)	Unknown	Unknown	86	Unknown	4	Yes, I Have Been Worse For More Than 3 days	More Than Usual	More Than Usual	More Than Usual	Same As Usual	Increased Sputum Production	MMRC 5: Too Breathless To Leave The House Or Breathless When Dressing	No	No	3	86	98	Unknown	88	Unknown	Unknown	98.5	3		N		Y		3	60	4	40
199	Female	76	5	2	176	33	Chronic Kidney Disease	Needs Help Performing Daily Activities	Acid Reflux		Rescue Inhaler Or Nebulizer As Needed For Breathing	MMRC 1 (Breathless Only With Demanding Exercise)	GOLD STAGE 1 (FEV1 80 - 100% Predicted)	93	61	Unknown	3	Yes, I Have Been Worse For The Last 24 Hours	NaN	Same As Usual	More Than Usual	More Than Usual	Both Increased Sputum Production And Change in Sputum Color	MMRC 1: Breathless Only With Demanding Exercise	No	Yes	2	61	Unknown	Unknown	Unknown	93	87	99	2		Y		N		2	70	3	30
200	Male	76	5	10	129	19	Diabetes	Long Term Oxygen User	Lives Alone		Daily Controller Inhaler + rescue Inhaler As Needed.	MMRC 3 (Slowed Walking Speed Due To Breathlessness)	Unknown	Unknown	Unknown	92	3	Yes, I Have Been Worse For More Than 3 days	Same As Usual	More Than Usual	More Than Usual	More Than Usual	Change in Sputum Color	MMRC 3: Slowed Walking Speed Due To Breathlessness	No	No	3	Unknown	Unknown	92	Unknown	Unknown	36	98.5	3		Y		Y		3	80	2	20

## Sheet: Sheet2
	Gender	Age	Height(ft)	Height(in)	Weight (lb)	Risk Factor 1	Risk Factor 2	Risk Factor 3	Risk Factor 4	Risk Factor 5	Risk Factor 6	Current Medication	Baseline Heart Rate	Baseline Peak Flow	Usual Difficulty Controlling Asthma	Profile Severity (1-5)	Recent Exposure to Allergens?	% Controller Medication Taken Over Last Week	Recent Worsening in Symptoms	Short of Breath?	Cough?	Infection?	Asthma Symptoms Interfere With Daily Activity More Than Usual?	Rescue Inhaler Usage More Than Usual?	Asthma Symptoms Wake You Up At Night More Than Usual?	Symptom Severity (1-5)	Baseline Heart Rate	Baseline Peak Flow	Current Heart Rate	Current Peak Flow	Peak Flow After Inhaler	Current Temperature	Vitals Severity (1-5)		Exacerbation (Y/N)		Asthma Controlled? (1-4)		Final Triage 1 (1-4)	Confidence (%)	Final Triage 2 (1-4)	Confidence (%)		Highly Unrealistic Case (Y)	Highly Uncertain (Y)
