# Supplementary material for: A machine learning approach to triaging patients with chronic obstructive pulmonary disease
Source: PLoS One. 2017 Nov 22;12(11):e0188532. doi: 10.1371/journal.pone.0188532 (PMC5699810; doi:10.1371/journal.pone.0188532)
Supplement: S1 Dataset — This file includes all the data used for training and validation. (ZIP) [file pone.0188532.s004.zip › Data/datasets/Dr6_1101_1200.xlsx]

## Sheet: Sheet1
	Gender	Age	Height(ft)	Height(in)	Weight (lb)	BMI	Risk Factor 1	Risk Factor 2	Risk Factor 3	Risk Factor 4	Current Medication	Baseline Dyspnea (MMRC)	COPD Gold Stage	Baseline FEV1	Baseline Heart Rate	Baseline Pulse Ox	Profile Severity (1-5)	Recent Worsening in Symptoms?	% Controller Medication Taken Over Last Week	Short of Breath?	Cough?	Wheezing?	Sputum?	Current Dyspnea (MMRC)	Infection?	Respiratory Symptoms Wake You Up At Night More Than Usual?	Symptom Severity (1-5)	Baseline Heart Rate	Current Heart Rate	Baseline Pulse Ox	Current Pulse Ox	Baseline FEV1 (% Predicted)	Current FEV1 (% Predicted)	Current Temperature	Vitals Severity (1-5)		Exacerbation (Y/N)		Alternate Diagnosis? (y/n)		Final Triage 1 (1-4)	Confidence 1 (%)	Final Triage 2 (1-4)	Confidence 2 (%)		Highly Unrealistic Case (Y)	Highly Uncertain (Y)
1101	Male	61	6	1	207	28	Diabetes	Hospitalized for COPD in Last Year	Smoker		Daily Controller Inhaler + rescue Inhaler As Needed.	MMRC 5 (Too Breathless To Leave The House Or Breathless When Dressing)	GOLD STAGE 4 (FEV1 < 30% Predicted, or < 50% Predicted w/ Chronic Respiratory Failure)	23	82	95	4	Yes, I Have Been Worse For 1 To 3 Days	Less Than Usual	Same As Usual	More Than Usual	More Than Usual	No Change In Sputum	MMRC 5: Too Breathless To Leave The House Or Breathless When Dressing	No	No	4	82	Unknown	95	92	23	11	99.2	3		n		n		2	70	3	30
1102	Female	64	5	2	133	25					Daily Controller Inhaler + rescue Inhaler As Needed.	MMRC 3 (Slowed Walking Speed Due To Breathlessness)	GOLD STAGE 4 (FEV1 < 30% Predicted, or < 50% Predicted w/ Chronic Respiratory Failure)	28	82	Unknown	2	Yes, I Have Been Worse For 1 To 3 Days	Same As Usual	More Than Usual	Same As Usual	More Than Usual	Change in Sputum Color	MMRC 4: Stop to Breathe Every Few Minutes When Walking	Yes	No	3	82	Unknown	Unknown	92	28	Unknown	Unknown	2		y		n		3	80	4	20
1103	Female	83	5	4	188	33	Asthma	Acid Reflux			Pill for Controlling Exacerbations (Azithromycin or Roflumilast) + Daily Controller Inhaler + Rescue Inhaler As Needed	MMRC 3 (Slowed Walking Speed Due To Breathlessness)	GOLD STAGE 4 (FEV1 < 30% Predicted, or < 50% Predicted w/ Chronic Respiratory Failure)	31	78	Unknown	3	Yes, I Have Been Worse For More Than 3 days	Same As Usual	More Than Usual	More Than Usual	More Than Usual	Increased Sputum Production	MMRC 3: Slowed Walking Speed Due To Breathlessness	No	Yes	3	78	96	Unknown	Unknown	31	25	98.6	3		y		n		3	75	4	25
1104	Male	63	6	2	281	37					Unknown	MMRC 2 (Breathless Only while Hurrying On Flat Ground)	GOLD STAGE 4 (FEV1 < 30% Predicted, or < 50% Predicted w/ Chronic Respiratory Failure)	34	Unknown	92	3	Yes, I Have Been Worse For The Last 24 Hours	Same As Usual	Same As Usual	Same As Usual	Same As Usual	No Change In Sputum	MMRC 2: Breathless Only while Hurrying On Flat Ground	Yes	No	2	Unknown	66	92	Unknown	34	Unknown	98.4	2		n		n		2	85	1	15
1105	Male	47	6	2	213	28	Diabetes				Pill for Controlling Exacerbations (Azithromycin or Roflumilast) + Daily Controller Inhaler + Rescue Inhaler As Needed	MMRC 3 (Slowed Walking Speed Due To Breathlessness)	Unknown	Unknown	85	93	3	Yes, I Have Been Worse For 1 To 3 Days	Less Than Usual	More Than Usual	Same As Usual	Same As Usual	Change in Sputum Color	MMRC 3: Slowed Walking Speed Due To Breathlessness	Yes	No	3	85	Unknown	93	93	Unknown	36	Unknown	2		n		n		2	75	1	25
1106	Male	81	5	8	212	33					Unknown	MMRC 3 (Slowed Walking Speed Due To Breathlessness)	Unknown	Unknown	78	Unknown	2	Yes, I Have Been Worse For More Than 3 days	Same As Usual	More Than Usual	More Than Usual	More Than Usual	Both Increased Sputum Production And Change in Sputum Color	MMRC 3: Slowed Walking Speed Due To Breathlessness	No	Yes	4	78	66	Unknown	89	Unknown	38	98.5	3		y		n		3	65	4	35
1107	Female	62	5	8	109	17	Hospitalized for COPD in Last Year	Long Term Oxygen User	2 or More Exacerbations In Last Year		Daily Controller Inhaler + rescue Inhaler As Needed.	MMRC 3 (Slowed Walking Speed Due To Breathlessness)	GOLD STAGE 2 (FEV1 50-79% Predicted)	61	84	95	3	Yes, I Have Been Worse For 1 To 3 Days	Less Than Usual	More Than Usual	More Than Usual	More Than Usual	Both Increased Sputum Production And Change in Sputum Color	MMRC 3: Slowed Walking Speed Due To Breathlessness	No	No	4	84	Unknown	95	Unknown	61	38	98.8	1		y		n		3	85	2	15
1108	Male	81	5	5	164	28					Unknown	MMRC 3 (Slowed Walking Speed Due To Breathlessness)	Unknown	Unknown	91	91	3	Yes, I Have Been Worse For The Last 24 Hours	Same As Usual	Less Than Usual	More Than Usual	Same As Usual	Increased Sputum Production	MMRC 3: Slowed Walking Speed Due To Breathlessness	No	No	2	91	Unknown	91	92	Unknown	43	99.2	1		n		n		2	80	1	20
1109	Male	68	5	10	197	29	Congestive Heart Failure	Visited ICU for COPD in Last Year	2 or More Exacerbations In Last Year		Pill for Controlling Exacerbations (Azithromycin or Roflumilast) + Daily Controller Inhaler + Rescue Inhaler As Needed	MMRC 1 (Breathless Only With Demanding Exercise)	GOLD STAGE 4 (FEV1 < 30% Predicted, or < 50% Predicted w/ Chronic Respiratory Failure)	30	78	Unknown	4	Yes, I Have Been Worse For More Than 3 days	Same As Usual	Same As Usual	More Than Usual	More Than Usual	Both Increased Sputum Production And Change in Sputum Color	MMRC 1: Breathless Only With Demanding Exercise	Yes	No	3	78	99	Unknown	92	30	25	100.2	3		y		n		3	75	4	25
1110	Male	75	5	7	193	31	Diabetes	Coronary Artery Disease			Daily Controller Inhaler + rescue Inhaler As Needed.	MMRC 2 (Breathless Only while Hurrying On Flat Ground)	GOLD STAGE 3 (FEV1 30-49% Predicted)	45	79	93	2	Yes, I Have Been Worse For The Last 24 Hours	More Than Usual	More Than Usual	Less Than Usual	Less Than Usual	No Change In Sputum	MMRC 2: Breathless Only while Hurrying On Flat Ground	Yes	No	2	79	Unknown	93	89	45	38	Unknown	3		n		n		2	70	3	30
1111	Male	55	5	7	118	19	Visited ICU for COPD in Last Year	Asthma	Lives Alone		Daily Controller Inhaler + rescue Inhaler As Needed.	MMRC 3 (Slowed Walking Speed Due To Breathlessness)	GOLD STAGE 2 (FEV1 50-79% Predicted)	64	79	92	3	No	Same As Usual	Less Than Usual	Less Than Usual	Less Than Usual	No Change In Sputum	MMRC 3: Slowed Walking Speed Due To Breathlessness	No	No	1	79	Unknown	92	89	64	53	98.7	3		n		n		2	65	3	35
1112	Male	87	6	3	203	26	Long Term Oxygen User	2 or More Exacerbations In Last Year			Pill for Controlling Exacerbations (Azithromycin or Roflumilast) + Daily Controller Inhaler + Rescue Inhaler As Needed	MMRC 1 (Breathless Only With Demanding Exercise)	Unknown	Unknown	80	94	3	Yes, I Have Been Worse For More Than 3 days	Less Than Usual	More Than Usual	More Than Usual	Same As Usual	Change in Sputum Color	MMRC 1: Breathless Only With Demanding Exercise	No	No	3	80	85	94	91	Unknown	Unknown	Unknown	2		y		n		3	75	2	25
1113	Male	48	5	6	169	28	Anemia	Smoker			Daily Controller Inhaler + rescue Inhaler As Needed.	MMRC 2 (Breathless Only while Hurrying On Flat Ground)	Unknown	Unknown	65	95	1	Yes, I Have Been Worse For More Than 3 days	Same As Usual	More Than Usual	Same As Usual	More Than Usual	Change in Sputum Color	MMRC 2: Breathless Only while Hurrying On Flat Ground	No	No	2	65	74	95	Unknown	Unknown	19	99	2		n		n		2	75	1	25
1114	Male	66	5	8	103	16	Asthma	Pulmonary Hypertension	Coronary Artery Disease	Anemia	Daily Controller Inhaler + rescue Inhaler As Needed.	MMRC 1 (Breathless Only With Demanding Exercise)	Unknown	Unknown	79	92	2	Yes, I Have Been Worse For More Than 3 days	More Than Usual	Same As Usual	More Than Usual	Same As Usual	Increased Sputum Production	MMRC 1: Breathless Only With Demanding Exercise	Yes	Yes	3	79	77	92	89	Unknown	71	Unknown	3		y		n		3	85	4	15
1115	Male	55	5	7	118	19	Anemia				Daily Controller Inhaler + rescue Inhaler As Needed.	MMRC 2 (Breathless Only while Hurrying On Flat Ground)	GOLD STAGE 3 (FEV1 30-49% Predicted)	49	73	91	2	Yes, I Have Been Worse For More Than 3 days	More Than Usual	Less Than Usual	Same As Usual	Less Than Usual	No Change In Sputum	MMRC 1: Breathless Only With Demanding Exercise	No	No	1	73	62	91	89	49	Unknown	98.8	3		n		n		2	70	3	30
1116	Female	50	5	7	118	19	2 or More Exacerbations In Last Year				Daily Controller Inhaler + rescue Inhaler As Needed.	MMRC 3 (Slowed Walking Speed Due To Breathlessness)	GOLD STAGE 1 (FEV1 80 - 100% Predicted)	87	64	95	3	Yes, I Have Been Worse For 1 To 3 Days	Same As Usual	More Than Usual	Less Than Usual	Same As Usual	No Change In Sputum	MMRC 4: Stop to Breathe Every Few Minutes When Walking	No	No	3	64	91	95	95	87	95	98.9	3		n		y		3	65	2	35
1117	Female	84	5	3	165	30	Hospitalized for COPD in Last Year				Pill for Controlling Exacerbations (Azithromycin or Roflumilast) + Daily Controller Inhaler + Rescue Inhaler As Needed	MMRC 2 (Breathless Only while Hurrying On Flat Ground)	GOLD STAGE 4 (FEV1 < 30% Predicted, or < 50% Predicted w/ Chronic Respiratory Failure)	27	87	92	3	Yes, I Have Been Worse For More Than 3 days	More Than Usual	Less Than Usual	Same As Usual	Less Than Usual	Change in Sputum Color	MMRC 2: Breathless Only while Hurrying On Flat Ground	No	No	1	87	107	92	Unknown	27	23	97.9	4		n		y		3	75	4	25
1118	Male	77	5	11	182	26	Acid Reflux				Unknown	MMRC 4 (Stop to Breathe Every Few Minutes When Walking)	GOLD STAGE 2 (FEV1 50-79% Predicted)	72	70	93	3	No	Same As Usual	Less Than Usual	Same As Usual	Same As Usual	No Change In Sputum	MMRC 4: Stop to Breathe Every Few Minutes When Walking	Yes	No	3	70	Unknown	93	Unknown	72	76	99.9	1		n		n		2	75	3	25
1119	Male	82	6	1	244	33	Long Term Oxygen User				Daily Controller Inhaler + rescue Inhaler As Needed.	MMRC 5 (Too Breathless To Leave The House Or Breathless When Dressing)	Unknown	Unknown	82	Unknown	3	Yes, I Have Been Worse For The Last 24 Hours	Less Than Usual	Same As Usual	More Than Usual	More Than Usual	Change in Sputum Color	MMRC 5: Too Breathless To Leave The House Or Breathless When Dressing	No	No	4	82	83	Unknown	91	Unknown	66	98.7	2		n		n		2	70	3	30
1120	Female	78	5	2	182	34	Chronic Kidney Disease	High Blood Pressure			Daily Controller Inhaler + rescue Inhaler As Needed.	MMRC 3 (Slowed Walking Speed Due To Breathlessness)	GOLD STAGE 1 (FEV1 80 - 100% Predicted)	88	Unknown	Unknown	2	Yes, I Have Been Worse For More Than 3 days	Less Than Usual	More Than Usual	More Than Usual	Same As Usual	Change in Sputum Color	MMRC 4: Stop to Breathe Every Few Minutes When Walking	No	No	4	Unknown	85	Unknown	Unknown	88	80	98.4	1		y		n		3	80	4	20
1121	Female	48	5	2	176	33	Pulmonary Hypertension	Long Term Oxygen User	Anemia		Pill for Controlling Exacerbations (Azithromycin or Roflumilast) + Daily Controller Inhaler + Rescue Inhaler As Needed	MMRC 3 (Stop to Breathe Every Few Minutes When Walking)	GOLD STAGE 4 (FEV1 < 30% Predicted, or < 50% Predicted w/ Chronic Respiratory Failure)	29	Unknown	92	3	Yes, I Have Been Worse For 1 To 3 Days	More Than Usual	Same As Usual	Less Than Usual	Same As Usual	No Change In Sputum	MMRC 3: Slowed Walking Speed Due To Breathlessness	No	Yes	2	Unknown	Unknown	92	Unknown	29	23	99.2	2		n		n		2	80	1	20
1122	Male	53	5	5	123	21	Hospitalized for COPD in Last Year	Smoker			Pill for Controlling Exacerbations (Azithromycin or Roflumilast) + Daily Controller Inhaler + Rescue Inhaler As Needed	MMRC 3 (Slowed Walking Speed Due To Breathlessness)	GOLD STAGE 2 (FEV1 50-79% Predicted)	58	82	90	3	Yes, I Have Been Worse For 1 To 3 Days	Less Than Usual	Less Than Usual	More Than Usual	Same As Usual	Change in Sputum Color	MMRC 3: Slowed Walking Speed Due To Breathlessness	Yes	No	2	82	Unknown	90	91	58	62	Unknown	2		n		n		2	75	3	25
1123	Male	86	5	9	212	32	Needs Help Performing Daily Activities				Pill for Controlling Exacerbations (Azithromycin or Roflumilast) + Daily Controller Inhaler + Rescue Inhaler As Needed	MMRC 5 (Too Breathless To Leave The House Or Breathless When Dressing)	GOLD STAGE 3 (FEV1 30-49% Predicted)	43	69	90	5	Yes, I Have Been Worse For The Last 24 Hours	Same As Usual	More Than Usual	Less Than Usual	Less Than Usual	No Change In Sputum	MMRC 5: Too Breathless To Leave The House Or Breathless When Dressing	No	Yes	3	69	85	90	87	43	35	98.7	4		n		n		3	80	4	20
1124	Male	62	5	8	186	29	Coronary Artery Disease				Daily Controller Inhaler + rescue Inhaler As Needed.	MMRC 3 (Slowed Walking Speed Due To Breathlessness)	GOLD STAGE 4 (FEV1 < 30% Predicted, or < 50% Predicted w/ Chronic Respiratory Failure)	33	92	95	3	Yes, I Have Been Worse For The Last 24 Hours	More Than Usual	More Than Usual	Same As Usual	More Than Usual	Increased Sputum Production	MMRC 3: Slowed Walking Speed Due To Breathlessness	No	Yes	4	92	Unknown	95	91	33	36	98.9	3		y		n		3	70	4	30
1125	Female	51	5	0	115	23	Congestive Heart Failure	Pulmonary Hypertension	Long Term Oxygen User		Pill for Controlling Exacerbations (Azithromycin or Roflumilast) + Daily Controller Inhaler + Rescue Inhaler As Needed	MMRC 3 (Slowed Walking Speed Due To Breathlessness)	GOLD STAGE 3 (FEV1 30-49% Predicted)	49	Unknown	Unknown	3	Yes, I Have Been Worse For The Last 24 Hours	Same As Usual	More Than Usual	Same As Usual	More Than Usual	Increased Sputum Production	MMRC 4: Stop to Breathe Every Few Minutes When Walking	No	Yes	4	Unknown	88	Unknown	90	49	36	98.6	3		n		n		3	75	2	25
1126	Male	56	5	7	162	26	Hospitalized for COPD in Last Year	Pulmonary Hypertension	Needs Help Performing Daily Activities		Pill for Controlling Exacerbations (Azithromycin or Roflumilast) + Daily Controller Inhaler + Rescue Inhaler As Needed	MMRC 5 (Too Breathless To Leave The House Or Breathless When Dressing)	GOLD STAGE 2 (FEV1 50-79% Predicted)	60	78	Unknown	4	Yes, I Have Been Worse For The Last 24 Hours	Less Than Usual	More Than Usual	More Than Usual	More Than Usual	No Change In Sputum	MMRC 5: Too Breathless To Leave The House Or Breathless When Dressing	No	No	4	78	Unknown	Unknown	88	60	45	Unknown	4		n		n		3	75	4	25
1127	Female	89	5	4	154	27	Diabetes				Unknown	MMRC 2 (Breathless Only while Hurrying On Flat Ground)	Unknown	Unknown	76	95	3	Yes, I Have Been Worse For More Than 3 days	Less Than Usual	Same As Usual	More Than Usual	Same As Usual	No Change In Sputum	MMRC 2: Breathless Only while Hurrying On Flat Ground	No	No	1	76	82	95	92	Unknown	Unknown	99	2		n		n		2	75	3	25
1128	Female	78	5	0	170	34	Visited ICU for COPD in Last Year				Daily Controller Inhaler + rescue Inhaler As Needed.	MMRC 2 (Breathless Only while Hurrying On Flat Ground)	GOLD STAGE 1 (FEV1 80 - 100% Predicted)	89	Unknown	94	3	Yes, I Have Been Worse For More Than 3 days	Same As Usual	More Than Usual	Less Than Usual	Less Than Usual	No Change In Sputum	MMRC 2: Breathless Only while Hurrying On Flat Ground	No	No	2	Unknown	Unknown	94	93	89	Unknown	Unknown	1		n		n		2	75	1	25
1129	Female	51	5	6	157	26					Pill for Controlling Exacerbations (Azithromycin or Roflumilast) + Daily Controller Inhaler + Rescue Inhaler As Needed	MMRC 2 (Breathless Only while Hurrying On Flat Ground)	GOLD STAGE 1 (FEV1 80 - 100% Predicted)	95	83	Unknown	2	Yes, I Have Been Worse For 1 To 3 Days	Same As Usual	Same As Usual	More Than Usual	More Than Usual	No Change In Sputum	MMRC 1: Breathless Only With Demanding Exercise	No	No	2	83	Unknown	Unknown	Unknown	95	87	Unknown	1		n		n		1	75	2	25
1130	Female	61	5	7	125	20	Chronic Kidney Disease	Pulmonary Hypertension	Lives Alone	Needs Help Performing Daily Activities	Unknown	MMRC 1 (Breathless Only With Demanding Exercise)	GOLD STAGE 4 (FEV1 < 30% Predicted, or < 50% Predicted w/ Chronic Respiratory Failure)	30	Unknown	Unknown	3	No	Less Than Usual	Same As Usual	Same As Usual	Less Than Usual	No Change In Sputum	MMRC 1: Breathless Only With Demanding Exercise	Yes	No	2	Unknown	82	Unknown	90	30	34	Unknown	2		n		n		2	75	3	25
1131	Female	67	5	4	165	29	Unknown				Unknown	MMRC 2 (Breathless Only while Hurrying On Flat Ground)	Unknown	Unknown	Unknown	93	2	Yes, I Have Been Worse For 1 To 3 Days	Same As Usual	Less Than Usual	Same As Usual	Same As Usual	Change in Sputum Color	MMRC 2: Breathless Only while Hurrying On Flat Ground	No	No	1	Unknown	78	93	Unknown	Unknown	54	Unknown	1		n		n		1	80	2	20
1132	Female	53	5	0	105	21	Hospitalized for COPD in Last Year	Visited ICU for COPD in Last Year	Lives Alone		Pill for Controlling Exacerbations (Azithromycin or Roflumilast) + Daily Controller Inhaler + Rescue Inhaler As Needed	MMRC 5 (Too Breathless To Leave The House Or Breathless When Dressing)	Unknown	Unknown	77	Unknown	4	Yes, I Have Been Worse For The Last 24 Hours	Same As Usual	More Than Usual	Same As Usual	More Than Usual	Change in Sputum Color	MMRC 5: Too Breathless To Leave The House Or Breathless When Dressing	No	Yes	3	77	Unknown	Unknown	88	Unknown	20	98.6	3		y		n		3	75	4	25
1133	Male	66	5	9	112	17					Unknown	MMRC 2 (Breathless Only while Hurrying On Flat Ground)	GOLD STAGE 3 (FEV1 30-49% Predicted)	46	84	Unknown	1	Yes, I Have Been Worse For More Than 3 days	Same As Usual	Same As Usual	More Than Usual	Same As Usual	Change in Sputum Color	MMRC 1: Breathless Only With Demanding Exercise	No	Yes	2	84	Unknown	Unknown	90	46	41	98.9	2		n		n		2	75	3	25
1134	Female	79	5	4	159	28	Chronic Kidney Disease	Asthma			Unknown	MMRC 4 (Stop to Breathe Every Few Minutes When Walking)	Unknown	Unknown	84	96	3	Yes, I Have Been Worse For More Than 3 days	More Than Usual	More Than Usual	More Than Usual	Same As Usual	Both Increased Sputum Production And Change in Sputum Color	MMRC 5: Too Breathless To Leave The House Or Breathless When Dressing	No	No	5	84	101	96	93	Unknown	66	Unknown	4		y		n		3	65	4	35
1135	Male	64	6	3	172	22	Unknown				Daily Controller Inhaler + rescue Inhaler As Needed.	MMRC 3 (Slowed Walking Speed Due To Breathlessness)	GOLD STAGE 1 (FEV1 80 - 100% Predicted)	93	85	93	2	Yes, I Have Been Worse For More Than 3 days	More Than Usual	Less Than Usual	More Than Usual	Less Than Usual	Both Increased Sputum Production And Change in Sputum Color	MMRC 3: Slowed Walking Speed Due To Breathlessness	No	Yes	2	85	Unknown	93	90	93	86	98.4	3		n		n		2	70	1	30
1136	Female	51	5	7	187	30	Diabetes	Asthma	Long Term Oxygen User		Daily Controller Inhaler + rescue Inhaler As Needed.	MMRC 3 (Slowed Walking Speed Due To Breathlessness)	Unknown	Unknown	Unknown	92	2	Yes, I Have Been Worse For 1 To 3 Days	Same As Usual	More Than Usual	Less Than Usual	Same As Usual	No Change In Sputum	MMRC 3: Slowed Walking Speed Due To Breathlessness	No	No	2	Unknown	72	92	93	Unknown	32	98.9	2		n		n		2	75	1	25
1137	Female	76	5	6	133	22	Anemia				Daily Controller Inhaler + rescue Inhaler As Needed.	MMRC 5 (Too Breathless To Leave The House Or Breathless When Dressing)	Unknown	Unknown	Unknown	95	4	No	Same As Usual	Same As Usual	Less Than Usual	Less Than Usual	No Change In Sputum	MMRC 5: Too Breathless To Leave The House Or Breathless When Dressing	No	No	3	Unknown	64	95	96	Unknown	71	98.1	1		n		n		2	70	3	30
1138	Female	68	4	11	121	25	Acid Reflux	2 or More Exacerbations In Last Year			Daily Controller Inhaler + rescue Inhaler As Needed.	MMRC 5 (Too Breathless To Leave The House Or Breathless When Dressing)	Unknown	Unknown	70	92	4	No	More Than Usual	Less Than Usual	Same As Usual	Less Than Usual	No Change In Sputum	MMRC 5: Too Breathless To Leave The House Or Breathless When Dressing	No	No	4	70	80	92	93	Unknown	33	99	2		n		n		1	70	2	30
1139	Male	63	5	9	245	37	High Blood Pressure	Lives Alone			Daily Controller Inhaler + rescue Inhaler As Needed.	MMRC 5 (Too Breathless To Leave The House Or Breathless When Dressing)	Unknown	Unknown	72	93	4	Yes, I Have Been Worse For 1 To 3 Days	Less Than Usual	More Than Usual	More Than Usual	More Than Usual	Both Increased Sputum Production And Change in Sputum Color	MMRC 5: Too Breathless To Leave The House Or Breathless When Dressing	No	No	4	72	80	93	89	Unknown	Unknown	98.9	3		y		n		3	70	4	30
1140	Female	50	5	6	188	31	Diabetes				Daily Controller Inhaler + rescue Inhaler As Needed.	MMRC 4 (Stop to Breathe Every Few Minutes When Walking)	GOLD STAGE 3 (FEV1 30-49% Predicted)	41	85	Unknown	3	No	Same As Usual	Same As Usual	Same As Usual	Less Than Usual	No Change In Sputum	MMRC 4: Stop to Breathe Every Few Minutes When Walking	No	No	3	85	106	Unknown	92	41	43	98.7	3		n		n		3	75	2	25
1141	Female	74	5	2	166	31					Unknown	MMRC 5 (Too Breathless To Leave The House Or Breathless When Dressing)	GOLD STAGE 3 (FEV1 30-49% Predicted)	58	81	94	4	Yes, I Have Been Worse For The Last 24 Hours	Same As Usual	More Than Usual	More Than Usual	Same As Usual	Increased Sputum Production	MMRC 5: Too Breathless To Leave The House Or Breathless When Dressing	No	No	4	81	Unknown	94	91	58	Unknown	98.5	2		n		n		2	70	3	30
1142	Female	69	5	2	107	20	Unknown				Unknown	MMRC 4 (Stop to Breathe Every Few Minutes When Walking)	GOLD STAGE 2 (FEV1 50-79% Predicted)	68	81	Unknown	3	No	Less Than Usual	Less Than Usual	Same As Usual	Same As Usual	No Change In Sputum	MMRC 4: Stop to Breathe Every Few Minutes When Walking	No	No	3	81	89	Unknown	90	68	70	98.1	2		n		n		2	65	1	35
1143	Male	61	6	0	151	21	Chronic Kidney Disease	Long Term Oxygen User	Anemia		Rescue Inhaler Or Nebulizer As Needed For Breathing	MMRC 2 (Breathless Only while Hurrying On Flat Ground)	Unknown	Unknown	84	94	2	Yes, I Have Been Worse For The Last 24 Hours	NaN	More Than Usual	Same As Usual	Same As Usual	No Change In Sputum	MMRC 4: Stop to Breathe Every Few Minutes When Walking	No	Yes	3	84	82	94	91	Unknown	81	Unknown	2		n		n		2	75	3	25
1144	Female	84	5	1	176	34	Asthma	Visited ICU for COPD in Last Year			Daily Controller Inhaler + rescue Inhaler As Needed.	MMRC 5 (Too Breathless To Leave The House Or Breathless When Dressing)	GOLD STAGE 2 (FEV1 50-79% Predicted)	59	78	92	5	Yes, I Have Been Worse For 1 To 3 Days	Same As Usual	Same As Usual	More Than Usual	More Than Usual	Change in Sputum Color	MMRC 5: Too Breathless To Leave The House Or Breathless When Dressing	No	Yes	4	78	89	92	88	59	46	Unknown	3		y		n		3	70	4	30
1145	Female	51	5	10	136	20					Rescue Inhaler Or Nebulizer As Needed For Breathing	MMRC 3 (Slowed Walking Speed Due To Breathlessness)	Unknown	Unknown	105	91	3	Yes, I Have Been Worse For The Last 24 Hours	NaN	More Than Usual	Less Than Usual	Less Than Usual	No Change In Sputum	MMRC 3: Slowed Walking Speed Due To Breathlessness	No	No	2	105	104	91	91	Unknown	63	98.7	2		n		n		2	85	3	15
1146	Male	80	6	4	225	28	Hospitalized for COPD in Last Year	Diabetes			Pill for Controlling Exacerbations (Azithromycin or Roflumilast) + Daily Controller Inhaler + Rescue Inhaler As Needed	MMRC 4 (Stop to Breathe Every Few Minutes When Walking)	GOLD STAGE 3 (FEV1 30-49% Predicted)	48	69	Unknown	4	Yes, I Have Been Worse For More Than 3 days	Same As Usual	More Than Usual	Same As Usual	More Than Usual	Both Increased Sputum Production And Change in Sputum Color	MMRC 4: Stop to Breathe Every Few Minutes When Walking	No	No	4	69	82	Unknown	Unknown	48	44	98.9	2		y		n		3	75	4	25
1147	Male	76	5	3	105	19	Acid Reflux				Daily Controller Inhaler + rescue Inhaler As Needed.	MMRC 4 (Stop to Breathe Every Few Minutes When Walking)	Unknown	Unknown	86	92	3	Yes, I Have Been Worse For The Last 24 Hours	Same As Usual	More Than Usual	Less Than Usual	Less Than Usual	No Change In Sputum	MMRC 5: Too Breathless To Leave The House Or Breathless When Dressing	No	No	3	86	76	92	Unknown	Unknown	Unknown	98.6	2		n		n		2	80	3	20
1148	Female	67	5	6	103	17	Asthma				Unknown	MMRC 3 (Slowed Walking Speed Due To Breathlessness)	Unknown	Unknown	Unknown	92	2	No	Same As Usual	Less Than Usual	Less Than Usual	Same As Usual	No Change In Sputum	MMRC 3: Slowed Walking Speed Due To Breathlessness	No	No	2	Unknown	85	92	93	Unknown	29	Unknown	1		n		n		1	70	2	30
1149	Male	60	5	10	129	19	Chronic Kidney Disease	Acid Reflux	Long Term Oxygen User		Daily Controller Inhaler + rescue Inhaler As Needed.	MMRC 4 (Stop to Breathe Every Few Minutes When Walking)	Unknown	Unknown	80	94	3	Yes, I Have Been Worse For More Than 3 days	Less Than Usual	More Than Usual	Same As Usual	More Than Usual	Change in Sputum Color	MMRC 5: Too Breathless To Leave The House Or Breathless When Dressing	No	No	4	80	Unknown	94	Unknown	Unknown	26	98.1	3		y		n		3	75	4	25
1150	Female	70	5	3	99	18	Congestive Heart Failure	Chronic Kidney Disease	Long Term Oxygen User	Smoker	Pill for Controlling Exacerbations (Azithromycin or Roflumilast) + Daily Controller Inhaler + Rescue Inhaler As Needed	MMRC 2 (Breathless Only while Hurrying On Flat Ground)	GOLD STAGE 2 (FEV1 50-79% Predicted)	66	73	91	3	Yes, I Have Been Worse For The Last 24 Hours	Same As Usual	More Than Usual	More Than Usual	More Than Usual	Increased Sputum Production	MMRC 3: Slowed Walking Speed Due To Breathlessness	No	No	3	73	Unknown	91	88	66	58	98.4	4		y		n		3	70	4	30
1151	Male	55	5	5	117	20					Unknown	MMRC 3 (Slowed Walking Speed Due To Breathlessness)	Unknown	Unknown	Unknown	94	2	Yes, I Have Been Worse For 1 To 3 Days	Same As Usual	More Than Usual	Same As Usual	Same As Usual	No Change In Sputum	MMRC 4: Stop to Breathe Every Few Minutes When Walking	Yes	No	3	Unknown	101	94	91	Unknown	91	101.4	4		n		y		3	65	4	35
1152	Male	48	5	2	139	26	Asthma				Daily Controller Inhaler + rescue Inhaler As Needed.	MMRC 3 (Slowed Walking Speed Due To Breathlessness)	GOLD STAGE 1 (FEV1 80 - 100% Predicted)	97	75	Unknown	2	Yes, I Have Been Worse For The Last 24 Hours	More Than Usual	Less Than Usual	More Than Usual	Same As Usual	Change in Sputum Color	MMRC 2: Breathless Only while Hurrying On Flat Ground	No	No	2	75	89	Unknown	89	97	97	98.8	3		n		n		2	75	3	25
1153	Female	84	5	2	160	30	Long Term Oxygen User	2 or More Exacerbations In Last Year			Unknown	MMRC 2 (Breathless Only while Hurrying On Flat Ground)	Unknown	Unknown	83	94	3	Yes, I Have Been Worse For The Last 24 Hours	NaN	More Than Usual	More Than Usual	More Than Usual	Both Increased Sputum Production And Change in Sputum Color	MMRC 3: Slowed Walking Speed Due To Breathlessness	No	No	3	83	Unknown	94	Unknown	Unknown	73	99.1	1		n		n		2	65	3	35
1154	Female	60	5	6	115	19	High Blood Pressure				Unknown	MMRC 4 (Stop to Breathe Every Few Minutes When Walking)	GOLD STAGE 4 (FEV1 < 30% Predicted, or < 50% Predicted w/ Chronic Respiratory Failure)	36	Unknown	92	3	Yes, I Have Been Worse For More Than 3 days	Same As Usual	Less Than Usual	Same As Usual	Same As Usual	Both Increased Sputum Production And Change in Sputum Color	MMRC 4: Stop to Breathe Every Few Minutes When Walking	No	No	3	Unknown	96	92	Unknown	36	46	Unknown	2		n		n		3	70	2	30
1155	Male	82	5	5	217	37	Chronic Kidney Disease	Long Term Oxygen User	Needs Help Performing Daily Activities		Pill for Controlling Exacerbations (Azithromycin or Roflumilast) + Daily Controller Inhaler + Rescue Inhaler As Needed	MMRC 4 (Stop to Breathe Every Few Minutes When Walking)	GOLD STAGE 3 (FEV1 30-49% Predicted)	46	86	94	3	Yes, I Have Been Worse For The Last 24 Hours	Same As Usual	Same As Usual	More Than Usual	Same As Usual	Change in Sputum Color	MMRC 4: Stop to Breathe Every Few Minutes When Walking	No	No	3	86	81	94	93	46	50	98.7	2		n		n		2	85	1	15
1156	Female	52	5	6	175	29	Congestive Heart Failure	High Blood Pressure			Pill for Controlling Exacerbations (Azithromycin or Roflumilast) + Daily Controller Inhaler + Rescue Inhaler As Needed	MMRC 5 (Too Breathless To Leave The House Or Breathless When Dressing)	GOLD STAGE 2 (FEV1 50-79% Predicted)	73	Unknown	93	4	Yes, I Have Been Worse For More Than 3 days	Same As Usual	Less Than Usual	Less Than Usual	Less Than Usual	No Change In Sputum	MMRC 5: Too Breathless To Leave The House Or Breathless When Dressing	No	No	3	Unknown	Unknown	93	95	73	74	98.8	1		n		n		1	70	2	30
1157	Female	66	5	0	95	19	Hospitalized for COPD in Last Year	Diabetes			Pill for Controlling Exacerbations (Azithromycin or Roflumilast) + Daily Controller Inhaler + Rescue Inhaler As Needed	MMRC 3 (Slowed Walking Speed Due To Breathlessness)	GOLD STAGE 4 (FEV1 < 30% Predicted, or < 50% Predicted w/ Chronic Respiratory Failure)	33	73	93	3	Yes, I Have Been Worse For 1 To 3 Days	Same As Usual	Same As Usual	More Than Usual	More Than Usual	Both Increased Sputum Production And Change in Sputum Color	MMRC 3: Slowed Walking Speed Due To Breathlessness	No	No	3	73	Unknown	93	Unknown	33	24	Unknown	2		y		n		3	85	4	15
1158	Male	48	5	6	157	26	Acid Reflux				Unknown	MMRC 2 (Breathless Only while Hurrying On Flat Ground)	GOLD STAGE 4 (FEV1 < 30% Predicted, or < 50% Predicted w/ Chronic Respiratory Failure)	20	86	Unknown	2	Yes, I Have Been Worse For More Than 3 days	More Than Usual	Less Than Usual	Same As Usual	Less Than Usual	No Change In Sputum	MMRC 2: Breathless Only while Hurrying On Flat Ground	Yes	No	2	86	Unknown	Unknown	Unknown	20	27	Unknown	2		n		n		2	75	1	25
1159	Male	51	6	0	245	34					Daily Controller Inhaler + rescue Inhaler As Needed.	MMRC 4 (Stop to Breathe Every Few Minutes When Walking)	GOLD STAGE 2 (FEV1 50-79% Predicted)	61	101	93	3	Yes, I Have Been Worse For The Last 24 Hours	Same As Usual	More Than Usual	Less Than Usual	Less Than Usual	No Change In Sputum	MMRC 5: Too Breathless To Leave The House Or Breathless When Dressing	No	No	3	101	Unknown	93	92	61	70	98.7	2		n		n		2	85	3	15
1160	Female	63	5	3	127	23	Needs Help Performing Daily Activities	High Blood Pressure			Unknown	MMRC 1 (Breathless Only With Demanding Exercise)	Unknown	Unknown	74	Unknown	2	Yes, I Have Been Worse For More Than 3 days	Same As Usual	Less Than Usual	More Than Usual	Same As Usual	Both Increased Sputum Production And Change in Sputum Color	MMRC 1: Breathless Only With Demanding Exercise	No	No	2	74	70	Unknown	94	Unknown	91	98.9	1		n		n		2	55	1	45
1161	Female	85	5	0	100	20	Chronic Kidney Disease				Pill for Controlling Exacerbations (Azithromycin or Roflumilast) + Daily Controller Inhaler + Rescue Inhaler As Needed	MMRC 3 (Slowed Walking Speed Due To Breathlessness)	GOLD STAGE 4 (FEV1 < 30% Predicted, or < 50% Predicted w/ Chronic Respiratory Failure)	32	67	94	3	Yes, I Have Been Worse For The Last 24 Hours	Same As Usual	More Than Usual	Same As Usual	Same As Usual	Change in Sputum Color	MMRC 3: Slowed Walking Speed Due To Breathlessness	No	No	2	67	61	94	Unknown	32	Unknown	98.6	1		n		n		2	75	1	25
1162	Female	81	5	0	135	27	Hospitalized for COPD in Last Year	Congestive Heart Failure	Smoker	Needs Help Performing Daily Activities	Pill for Controlling Exacerbations (Azithromycin or Roflumilast) + Daily Controller Inhaler + Rescue Inhaler As Needed	MMRC 4 (Stop to Breathe Every Few Minutes When Walking)	Unknown	Unknown	78	92	4	No	Less Than Usual	Less Than Usual	Same As Usual	Same As Usual	No Change In Sputum	MMRC 4: Stop to Breathe Every Few Minutes When Walking	No	No	3	78	70	92	Unknown	Unknown	44	99.2	1		n		n		1	80	2	20
1163	Female	49	5	8	122	19	Chronic Kidney Disease	Smoker	Anemia		Daily Controller Inhaler + rescue Inhaler As Needed.	MMRC 4 (Stop to Breathe Every Few Minutes When Walking)	GOLD STAGE 2 (FEV1 50-79% Predicted)	63	79	92	3	Yes, I Have Been Worse For The Last 24 Hours	More Than Usual	Less Than Usual	Less Than Usual	Same As Usual	No Change In Sputum	MMRC 4: Stop to Breathe Every Few Minutes When Walking	Yes	Yes	3	79	84	92	Unknown	63	59	101.5	3		n		y		4	70	3	30
1164	Female	66	5	5	164	28	Chronic Kidney Disease	Anemia	Needs Help Performing Daily Activities		Daily Controller Inhaler + rescue Inhaler As Needed.	MMRC 2 (Breathless Only while Hurrying On Flat Ground)	GOLD STAGE 1 (FEV1 80 - 100% Predicted)	91	84	94	2	Yes, I Have Been Worse For The Last 24 Hours	Same As Usual	More Than Usual	Same As Usual	Same As Usual	No Change In Sputum	MMRC 2: Breathless Only while Hurrying On Flat Ground	No	No	2	84	93	94	Unknown	91	Unknown	Unknown	2		n		n		2	75	1	25
1165	Female	48	5	3	127	23	Chronic Kidney Disease	Long Term Oxygen User	Anemia		Daily Controller Inhaler + rescue Inhaler As Needed.	MMRC 4 (Stop to Breathe Every Few Minutes When Walking)	GOLD STAGE 3 (FEV1 30-49% Predicted)	42	81	93	3	Yes, I Have Been Worse For More Than 3 days	Less Than Usual	More Than Usual	More Than Usual	More Than Usual	No Change In Sputum	MMRC 5: Too Breathless To Leave The House Or Breathless When Dressing	No	No	4	81	101	93	90	42	34	Unknown	4		y		n		4	70	3	30
1166	Male	67	5	7	193	31	Hospitalized for COPD in Last Year	High Blood Pressure	Coronary Artery Disease		Rescue Inhaler Or Nebulizer As Needed For Breathing	MMRC 3 (Slowed Walking Speed Due To Breathlessness)	GOLD STAGE 1 (FEV1 80 - 100% Predicted)	91	73	94	3	Yes, I Have Been Worse For 1 To 3 Days	NaN	Less Than Usual	More Than Usual	Same As Usual	Increased Sputum Production	MMRC 3: Slowed Walking Speed Due To Breathlessness	No	No	3	73	82	94	Unknown	91	Unknown	Unknown	2		n		n		2	75	3	25
1167	Female	66	5	6	169	28	Needs Help Performing Daily Activities				Pill for Controlling Exacerbations (Azithromycin or Roflumilast) + Daily Controller Inhaler + Rescue Inhaler As Needed	MMRC 2 (Breathless Only while Hurrying On Flat Ground)	Unknown	Unknown	92	94	3	Yes, I Have Been Worse For More Than 3 days	Same As Usual	More Than Usual	More Than Usual	Same As Usual	No Change In Sputum	MMRC 2: Breathless Only while Hurrying On Flat Ground	No	No	3	92	104	94	Unknown	Unknown	25	98.9	4		n		n		3	75	4	25
1168	Male	77	5	10	225	33	Coronary Artery Disease				Pill for Controlling Exacerbations (Azithromycin or Roflumilast) + Daily Controller Inhaler + Rescue Inhaler As Needed	MMRC 5 (Too Breathless To Leave The House Or Breathless When Dressing)	GOLD STAGE 4 (FEV1 < 30% Predicted, or < 50% Predicted w/ Chronic Respiratory Failure)	30	76	Unknown	4	Yes, I Have Been Worse For The Last 24 Hours	Same As Usual	Less Than Usual	Same As Usual	Less Than Usual	No Change In Sputum	MMRC 5: Too Breathless To Leave The House Or Breathless When Dressing	No	No	3	76	66	Unknown	94	30	41	98.4	1		n		n		1	70	2	30
1169	Female	77	5	0	160	32	Hospitalized for COPD in Last Year	Chronic Kidney Disease	Lives Alone	2 or More Exacerbations In Last Year	Pill for Controlling Exacerbations (Azithromycin or Roflumilast) + Daily Controller Inhaler + Rescue Inhaler As Needed	MMRC 4 (Stop to Breathe Every Few Minutes When Walking)	GOLD STAGE 4 (FEV1 < 30% Predicted, or < 50% Predicted w/ Chronic Respiratory Failure)	31	106	Unknown	4	Yes, I Have Been Worse For The Last 24 Hours	More Than Usual	More Than Usual	More Than Usual	Same As Usual	Change in Sputum Color	MMRC 4: Stop to Breathe Every Few Minutes When Walking	No	No	4	106	121	Unknown	90	31	23	98.3	4		y		n		4	80	3	20
1170	Female	43	5	5	211	36					Daily Controller Inhaler + rescue Inhaler As Needed.	MMRC 4 (Stop to Breathe Every Few Minutes When Walking)	GOLD STAGE 4 (FEV1 < 30% Predicted, or < 50% Predicted w/ Chronic Respiratory Failure)	25	75	94	3	Yes, I Have Been Worse For 1 To 3 Days	Less Than Usual	Less Than Usual	More Than Usual	Less Than Usual	Increased Sputum Production	MMRC 4: Stop to Breathe Every Few Minutes When Walking	No	No	3	75	69	94	Unknown	25	29	Unknown	2		n		n		2	60	1	40
1171	Male	50	5	9	132	20	Chronic Kidney Disease	Diabetes			Daily Controller Inhaler + rescue Inhaler As Needed.	MMRC 3 (Slowed Walking Speed Due To Breathlessness)	GOLD STAGE 2 (FEV1 50-79% Predicted)	68	74	93	2	Yes, I Have Been Worse For More Than 3 days	Same As Usual	Less Than Usual	Less Than Usual	Less Than Usual	No Change In Sputum	MMRC 3: Slowed Walking Speed Due To Breathlessness	No	No	2	74	84	93	Unknown	68	61	98.5	2		n		n		1	75	2	25
1172	Male	70	6	2	129	17	Chronic Kidney Disease	Hospitalized for COPD in Last Year	Lives Alone		Daily Controller Inhaler + rescue Inhaler As Needed.	MMRC 3 (Slowed Walking Speed Due To Breathlessness)	GOLD STAGE 3 (FEV1 30-49% Predicted)	45	Unknown	Unknown	3	Yes, I Have Been Worse For 1 To 3 Days	Same As Usual	Same As Usual	Less Than Usual	Less Than Usual	No Change In Sputum	MMRC 3: Slowed Walking Speed Due To Breathlessness	No	No	2	Unknown	Unknown	Unknown	Unknown	45	37	98.8	2		n		n		1	60	2	40
1173	Female	48	5	3	110	20	Acid Reflux				Daily Controller Inhaler + rescue Inhaler As Needed.	MMRC 2 (Breathless Only while Hurrying On Flat Ground)	GOLD STAGE 2 (FEV1 50-79% Predicted)	69	95	96	2	Yes, I Have Been Worse For The Last 24 Hours	Less Than Usual	More Than Usual	More Than Usual	Same As Usual	Both Increased Sputum Production And Change in Sputum Color	MMRC 2: Breathless Only while Hurrying On Flat Ground	No	No	2	95	90	96	93	69	58	98.8	1		n		n		1	70	2	30
1174	Male	49	5	7	156	25	Long Term Oxygen User	Anemia			Unknown	MMRC 4 (Stop to Breathe Every Few Minutes When Walking)	GOLD STAGE 1 (FEV1 80 - 100% Predicted)	84	60	Unknown	3	Yes, I Have Been Worse For 1 To 3 Days	Less Than Usual	Less Than Usual	Less Than Usual	Less Than Usual	No Change In Sputum	MMRC 4: Stop to Breathe Every Few Minutes When Walking	No	No	3	60	Unknown	Unknown	90	84	Unknown	99	2		n		n		1	75	2	25
1175	Male	71	5	11	266	38	Acid Reflux				Pill for Controlling Exacerbations (Azithromycin or Roflumilast) + Daily Controller Inhaler + Rescue Inhaler As Needed	MMRC 5 (Too Breathless To Leave The House Or Breathless When Dressing)	Unknown	Unknown	87	92	4	Yes, I Have Been Worse For The Last 24 Hours	Less Than Usual	Less Than Usual	More Than Usual	Less Than Usual	Change in Sputum Color	MMRC 4: Stop to Breathe Every Few Minutes When Walking	No	No	2	87	79	92	92	Unknown	49	98.9	1		n		n		1	70	2	30
1176	Male	69	5	8	199	31	Unknown				Pill for Controlling Exacerbations (Azithromycin or Roflumilast) + Daily Controller Inhaler + Rescue Inhaler As Needed	MMRC 5 (Too Breathless To Leave The House Or Breathless When Dressing)	Unknown	Unknown	81	93	4	Yes, I Have Been Worse For The Last 24 Hours	Same As Usual	Less Than Usual	Less Than Usual	Less Than Usual	No Change In Sputum	MMRC 5: Too Breathless To Leave The House Or Breathless When Dressing	Yes	No	3	81	89	93	Unknown	Unknown	Unknown	100.5	3		n		n		3	75	4	25
1177	Male	60	6	0	194	27	Coronary Artery Disease	Diabetes	Needs Help Performing Daily Activities	Smoker	Pill for Controlling Exacerbations (Azithromycin or Roflumilast) + Daily Controller Inhaler + Rescue Inhaler As Needed	MMRC 4 (Stop to Breathe Every Few Minutes When Walking)	GOLD STAGE 2 (FEV1 50-79% Predicted)	66	Unknown	95	4	Yes, I Have Been Worse For 1 To 3 Days	Same As Usual	More Than Usual	More Than Usual	More Than Usual	Increased Sputum Production	MMRC 5: Too Breathless To Leave The House Or Breathless When Dressing	No	No	4	Unknown	Unknown	95	90	66	51	98.5	3		y		n		3	65	4	35
1178	Male	70	5	11	210	30	Chronic Kidney Disease	Long Term Oxygen User	Acid Reflux		Pill for Controlling Exacerbations (Azithromycin or Roflumilast) + Daily Controller Inhaler + Rescue Inhaler As Needed	MMRC 2 (Breathless Only while Hurrying On Flat Ground)	GOLD STAGE 1 (FEV1 80 - 100% Predicted)	94	Unknown	94	3	Yes, I Have Been Worse For The Last 24 Hours	Same As Usual	Same As Usual	More Than Usual	Same As Usual	No Change In Sputum	MMRC 2: Breathless Only while Hurrying On Flat Ground	No	Yes	2	Unknown	97	94	92	94	Unknown	98.5	1		n		n		1	70	2	30
1179	Female	64	5	7	181	29					Pill for Controlling Exacerbations (Azithromycin or Roflumilast) + Daily Controller Inhaler + Rescue Inhaler As Needed	MMRC 3 (Slowed Walking Speed Due To Breathlessness)	GOLD STAGE 4 (FEV1 < 30% Predicted, or < 50% Predicted w/ Chronic Respiratory Failure)	27	84	93	3	Yes, I Have Been Worse For 1 To 3 Days	More Than Usual	More Than Usual	More Than Usual	More Than Usual	Change in Sputum Color	MMRC 3: Slowed Walking Speed Due To Breathlessness	No	No	4	84	116	93	87	27	10	98.4	5		y		n		4	90	3	10
1180	Female	82	5	6	163	27	Coronary Artery Disease	High Blood Pressure	Needs Help Performing Daily Activities		Unknown	MMRC 3 (Slowed Walking Speed Due To Breathlessness)	Unknown	Unknown	77	93	2	Yes, I Have Been Worse For 1 To 3 Days	More Than Usual	More Than Usual	Same As Usual	More Than Usual	No Change In Sputum	MMRC 4: Stop to Breathe Every Few Minutes When Walking	No	No	3	77	88	93	88	Unknown	51	98.6	3		y		n		3	75	4	25
1181	Female	82	5	3	110	20	Unknown				Pill for Controlling Exacerbations (Azithromycin or Roflumilast) + Daily Controller Inhaler + Rescue Inhaler As Needed	MMRC 2 (Breathless Only while Hurrying On Flat Ground)	GOLD STAGE 1 (FEV1 80 - 100% Predicted)	90	81	Unknown	3	Yes, I Have Been Worse For 1 To 3 Days	Less Than Usual	Less Than Usual	More Than Usual	Less Than Usual	Increased Sputum Production	MMRC 2: Breathless Only while Hurrying On Flat Ground	No	Yes	2	81	89	Unknown	90	90	79	Unknown	2		n		n		2	80	1	20
1182	Male	74	5	2	155	29	Coronary Artery Disease	Diabetes	Anemia		Unknown	MMRC 5 (Too Breathless To Leave The House Or Breathless When Dressing)	GOLD STAGE 3 (FEV1 30-49% Predicted)	39	80	Unknown	4	Yes, I Have Been Worse For More Than 3 days	Same As Usual	More Than Usual	More Than Usual	More Than Usual	Change in Sputum Color	MMRC 5: Too Breathless To Leave The House Or Breathless When Dressing	Yes	Yes	4	80	70	Unknown	86	39	36	100	4		n		n		4	75	3	25
1183	Male	51	5	8	167	26	Asthma	High Blood Pressure	2 or More Exacerbations In Last Year		Unknown	MMRC 5 (Too Breathless To Leave The House Or Breathless When Dressing)	Unknown	Unknown	86	93	4	Yes, I Have Been Worse For 1 To 3 Days	More Than Usual	More Than Usual	Less Than Usual	Same As Usual	No Change In Sputum	MMRC 5: Too Breathless To Leave The House Or Breathless When Dressing	No	No	4	86	129	93	Unknown	Unknown	62	99	5		n		y		4	90	3	10
1184	Male	82	5	11	140	20					Daily Controller Inhaler + rescue Inhaler As Needed.	MMRC 1 (Breathless Only With Demanding Exercise)	GOLD STAGE 1 (FEV1 80 - 100% Predicted)	80	70	95	2	Yes, I Have Been Worse For 1 To 3 Days	More Than Usual	More Than Usual	Same As Usual	Same As Usual	Change in Sputum Color	MMRC 2: Breathless Only while Hurrying On Flat Ground	No	No	2	70	90	95	93	80	86	Unknown	2		n		n		2	75	1	25
1185	Female	63	5	5	158	27	Congestive Heart Failure	Asthma	Lives Alone	Needs Help Performing Daily Activities	Pill for Controlling Exacerbations (Azithromycin or Roflumilast) + Daily Controller Inhaler + Rescue Inhaler As Needed	MMRC 5 (Too Breathless To Leave The House Or Breathless When Dressing)	GOLD STAGE 2 (FEV1 50-79% Predicted)	58	Unknown	95	5	Yes, I Have Been Worse For The Last 24 Hours	More Than Usual	More Than Usual	Same As Usual	Same As Usual	No Change In Sputum	MMRC 5: Too Breathless To Leave The House Or Breathless When Dressing	No	No	4	Unknown	98	95	92	58	67	Unknown	3		n		n		3	75	2	25
1186	Male	64	6	0	158	22	High Blood Pressure	Acid Reflux			Daily Controller Inhaler + rescue Inhaler As Needed.	MMRC 4 (Stop to Breathe Every Few Minutes When Walking)	Unknown	Unknown	Unknown	91	3	Yes, I Have Been Worse For The Last 24 Hours	Same As Usual	More Than Usual	Less Than Usual	Less Than Usual	No Change In Sputum	MMRC 4: Stop to Breathe Every Few Minutes When Walking	Yes	No	3	Unknown	71	91	Unknown	Unknown	Unknown	Unknown	2		n		n		1	70	2	30
1187	Male	65	5	6	157	26	Anemia	Lives Alone			Daily Controller Inhaler + rescue Inhaler As Needed.	MMRC 1 (Breathless Only With Demanding Exercise)	GOLD STAGE 3 (FEV1 30-49% Predicted)	40	82	Unknown	2	Yes, I Have Been Worse For The Last 24 Hours	Less Than Usual	More Than Usual	More Than Usual	Same As Usual	Both Increased Sputum Production And Change in Sputum Color	MMRC 1: Breathless Only With Demanding Exercise	Yes	Yes	3	82	77	Unknown	Unknown	40	42	102.2	4		n		y		4	70	3	30
1188	Female	78	5	1	155	30					Daily Controller Inhaler + rescue Inhaler As Needed.	MMRC 4 (Stop to Breathe Every Few Minutes When Walking)	GOLD STAGE 3 (FEV1 30-49% Predicted)	45	86	94	3	Yes, I Have Been Worse For 1 To 3 Days	Less Than Usual	More Than Usual	Less Than Usual	Less Than Usual	No Change In Sputum	MMRC 4: Stop to Breathe Every Few Minutes When Walking	No	No	3	86	81	94	92	45	55	98.7	1		n		n		2	80	3	20
1189	Female	51	5	6	169	28					Rescue Inhaler Or Nebulizer As Needed For Breathing	MMRC 3 (Slowed Walking Speed Due To Breathlessness)	GOLD STAGE 1 (FEV1 80 - 100% Predicted)	84	86	95	2	Yes, I Have Been Worse For 1 To 3 Days	NaN	More Than Usual	Less Than Usual	Same As Usual	No Change In Sputum	MMRC 3: Slowed Walking Speed Due To Breathlessness	No	No	2	86	92	95	93	84	Unknown	98.5	2		n		n		2	80	1	20
1190	Male	51	5	10	191	28	Hospitalized for COPD in Last Year	Diabetes			Daily Controller Inhaler + rescue Inhaler As Needed.	MMRC 3 (Slowed Walking Speed Due To Breathlessness)	GOLD STAGE 3 (FEV1 30-49% Predicted)	40	72	91	3	Yes, I Have Been Worse For The Last 24 Hours	Less Than Usual	Same As Usual	Same As Usual	Same As Usual	Increased Sputum Production	MMRC 3: Slowed Walking Speed Due To Breathlessness	No	No	2	72	Unknown	91	88	40	Unknown	98.7	3		n		n		3	75	2	25
1191	Female	59	5	2	107	20	Unknown				Daily Controller Inhaler + rescue Inhaler As Needed.	MMRC 2 (Breathless Only while Hurrying On Flat Ground)	GOLD STAGE 2 (FEV1 50-79% Predicted)	58	Unknown	92	1	Yes, I Have Been Worse For 1 To 3 Days	Less Than Usual	More Than Usual	More Than Usual	More Than Usual	Both Increased Sputum Production And Change in Sputum Color	MMRC 2: Breathless Only while Hurrying On Flat Ground	No	No	3	Unknown	Unknown	92	Unknown	58	42	98.6	2		y		n		3	85	4	15
1192	Female	47	5	3	116	21	Visited ICU for COPD in Last Year				Rescue Inhaler Or Nebulizer As Needed For Breathing	MMRC 3 (Slowed Walking Speed Due To Breathlessness)	GOLD STAGE 2 (FEV1 50-79% Predicted)	61	78	94	3	No	NaN	Same As Usual	Less Than Usual	Same As Usual	No Change In Sputum	MMRC 2: Breathless Only while Hurrying On Flat Ground	No	No	1	78	86	94	Unknown	61	69	98.6	1		n		n		1	75	2	25
1193	Female	62	5	2	117	22	Congestive Heart Failure	Lives Alone			Daily Controller Inhaler + rescue Inhaler As Needed.	MMRC 3 (Slowed Walking Speed Due To Breathlessness)	GOLD STAGE 2 (FEV1 50-79% Predicted)	57	82	92	3	Yes, I Have Been Worse For More Than 3 days	More Than Usual	More Than Usual	More Than Usual	More Than Usual	Change in Sputum Color	MMRC 3: Slowed Walking Speed Due To Breathlessness	Yes	No	4	82	Unknown	92	88	57	56	98.3	3		n		n		3	70	2	30
1194	Female	84	5	3	176	32	Needs Help Performing Daily Activities				Daily Controller Inhaler + rescue Inhaler As Needed.	MMRC 1 (Breathless Only With Demanding Exercise)	GOLD STAGE 2 (FEV1 50-79% Predicted)	71	69	Unknown	2	Yes, I Have Been Worse For 1 To 3 Days	More Than Usual	More Than Usual	More Than Usual	More Than Usual	Change in Sputum Color	MMRC 2: Breathless Only while Hurrying On Flat Ground	No	No	3	69	83	Unknown	90	71	Unknown	99	3		n		n		3	65	2	35
1195	Male	85	5	6	188	31	Chronic Kidney Disease	Visited ICU for COPD in Last Year	Smoker	2 or More Exacerbations In Last Year	Pill for Controlling Exacerbations (Azithromycin or Roflumilast) + Daily Controller Inhaler + Rescue Inhaler As Needed	MMRC 2 (Breathless Only while Hurrying On Flat Ground)	GOLD STAGE 3 (FEV1 30-49% Predicted)	44	Unknown	90	4	Yes, I Have Been Worse For The Last 24 Hours	More Than Usual	More Than Usual	More Than Usual	Same As Usual	Both Increased Sputum Production And Change in Sputum Color	MMRC 5: Too Breathless To Leave The House Or Breathless When Dressing	No	No	4	Unknown	97	90	88	44	47	Unknown	3		y		n		4	60	3	40
1196	Male	80	5	6	194	32	Pulmonary Hypertension	Anemia			Unknown	MMRC 5 (Too Breathless To Leave The House Or Breathless When Dressing)	GOLD STAGE 2 (FEV1 50-79% Predicted)	55	76	96	4	Yes, I Have Been Worse For More Than 3 days	More Than Usual	More Than Usual	Same As Usual	More Than Usual	Both Increased Sputum Production And Change in Sputum Color	MMRC 5: Too Breathless To Leave The House Or Breathless When Dressing	No	No	4	76	Unknown	96	93	55	49	98.3	2		y		n		3	75	4	25
1197	Female	74	5	5	188	32	Visited ICU for COPD in Last Year	Hospitalized for COPD in Last Year	Anemia	Smoker	Unknown	MMRC 1 (Breathless Only With Demanding Exercise)	GOLD STAGE 1 (FEV1 80 - 100% Predicted)	87	78	94	3	Yes, I Have Been Worse For 1 To 3 Days	Less Than Usual	More Than Usual	More Than Usual	Same As Usual	Change in Sputum Color	MMRC 1: Breathless Only With Demanding Exercise	No	No	3	78	92	94	92	87	Unknown	99.3	2		n		n		2	80	3	20
1198	Male	49	5	11	168	24	Pulmonary Hypertension	Visited ICU for COPD in Last Year	Acid Reflux		Rescue Inhaler Or Nebulizer As Needed For Breathing	MMRC 3 (Slowed Walking Speed Due To Breathlessness)	GOLD STAGE 1 (FEV1 80 - 100% Predicted)	91	84	Unknown	3	Yes, I Have Been Worse For 1 To 3 Days	NaN	More Than Usual	Same As Usual	More Than Usual	Increased Sputum Production	MMRC 5: Too Breathless To Leave The House Or Breathless When Dressing	No	No	3	84	89	Unknown	Unknown	91	84	Unknown	2		y		n		3	90	4	10
1199	Female	66	5	2	182	34	Diabetes	Acid Reflux	High Blood Pressure		Unknown	MMRC 3 (Slowed Walking Speed Due To Breathlessness)	GOLD STAGE 4 (FEV1 < 30% Predicted, or < 50% Predicted w/ Chronic Respiratory Failure)	28	Unknown	95	2	Yes, I Have Been Worse For The Last 24 Hours	Less Than Usual	More Than Usual	More Than Usual	Same As Usual	Increased Sputum Production	MMRC 3: Slowed Walking Speed Due To Breathlessness	No	No	2	Unknown	84	95	92	28	22	Unknown	2		n		n		2	80	1	20
1200	Male	82	6	0	202	28	Hospitalized for COPD in Last Year	High Blood Pressure	Lives Alone		Pill for Controlling Exacerbations (Azithromycin or Roflumilast) + Daily Controller Inhaler + Rescue Inhaler As Needed	MMRC 1 (Breathless Only With Demanding Exercise)	Unknown	Unknown	76	94	3	Yes, I Have Been Worse For The Last 24 Hours	More Than Usual	More Than Usual	More Than Usual	Same As Usual	Change in Sputum Color	MMRC 1: Breathless Only With Demanding Exercise	No	Yes	3	76	Unknown	94	90	Unknown	62	Unknown	2		n		n		2	75	3	25

## Sheet: Sheet2
	Gender	Age	Height(ft)	Height(in)	Weight (lb)	Risk Factor 1	Risk Factor 2	Risk Factor 3	Risk Factor 4	Risk Factor 5	Risk Factor 6	Current Medication	Baseline Heart Rate	Baseline Peak Flow	Usual Difficulty Controlling Asthma	Profile Severity (1-5)	Recent Exposure to Allergens?	% Controller Medication Taken Over Last Week	Recent Worsening in Symptoms	Short of Breath?	Cough?	Infection?	Asthma Symptoms Interfere With Daily Activity More Than Usual?	Rescue Inhaler Usage More Than Usual?	Asthma Symptoms Wake You Up At Night More Than Usual?	Symptom Severity (1-5)	Baseline Heart Rate	Baseline Peak Flow	Current Heart Rate	Current Peak Flow	Peak Flow After Inhaler	Current Temperature	Vitals Severity (1-5)		Exacerbation (Y/N)		Asthma Controlled? (1-4)		Final Triage 1 (1-4)	Confidence (%)	Final Triage 2 (1-4)	Confidence (%)		Highly Unrealistic Case (Y)	Highly Uncertain (Y)
