# Supplementary material for: A machine learning approach to triaging patients with chronic obstructive pulmonary disease
Source: PLoS One. 2017 Nov 22;12(11):e0188532. doi: 10.1371/journal.pone.0188532 (PMC5699810; doi:10.1371/journal.pone.0188532)
Supplement: S1 Dataset — This file includes all the data used for training and validation. (ZIP) [file pone.0188532.s004.zip › Data/datasets/Dr6_901_1000.xlsx]

## Sheet: Sheet1
	Gender	Age	Height(ft)	Height(in)	Weight (lb)	BMI	Risk Factor 1	Risk Factor 2	Risk Factor 3	Risk Factor 4	Current Medication	Baseline Dyspnea (MMRC)	COPD Gold Stage	Baseline FEV1	Baseline Heart Rate	Baseline Pulse Ox	Profile Severity (1-5)	Recent Worsening in Symptoms?	% Controller Medication Taken Over Last Week	Short of Breath?	Cough?	Wheezing?	Sputum?	Current Dyspnea (MMRC)	Infection?	Respiratory Symptoms Wake You Up At Night More Than Usual?	Symptom Severity (1-5)	Baseline Heart Rate	Current Heart Rate	Baseline Pulse Ox	Current Pulse Ox	Baseline FEV1 (% Predicted)	Current FEV1 (% Predicted)	Current Temperature	Vitals Severity (1-5)		Exacerbation (Y/N)		Alternate Diagnosis? (y/n)		Final Triage 1 (1-4)	Confidence 1 (%)	Final Triage 2 (1-4)	Confidence 2 (%)		Highly Unrealistic Case (Y)	Highly Uncertain (Y)
901	Male	49	5	8	244	38	Coronary Artery Disease	Smoker			Pill for Controlling Exacerbations (Azithromycin or Roflumilast) + Daily Controller Inhaler + Rescue Inhaler As Needed	MMRC 2 (Breathless Only while Hurrying On Flat Ground)	Unknown	Unknown	Unknown	96	2	Yes, I Have Been Worse For The Last 24 Hours	Less Than Usual	Same As Usual	Same As Usual	Less Than Usual	Increased Sputum Production	MMRC 2: Breathless Only while Hurrying On Flat Ground	No	No	2	Unknown	84	96	97	Unknown	Unknown	Unknown	1		N		n		1	75	2	25
902	Female	61	5	1	191	37	Pulmonary Hypertension				Daily Controller Inhaler + rescue Inhaler As Needed.	MMRC 3 (Slowed Walking Speed Due To Breathlessness)	GOLD STAGE 4 (FEV1 < 30% Predicted, or < 50% Predicted w/ Chronic Respiratory Failure)	34	91	96	3	Yes, I Have Been Worse For More Than 3 days	Less Than Usual	More Than Usual	Less Than Usual	Less Than Usual	No Change In Sputum	MMRC 3: Slowed Walking Speed Due To Breathlessness	No	No	3	91	107	96	Unknown	34	40	98.6	4		N		N		3	80	4	20
903	Female	83	5	7	118	19	Asthma	Chronic Kidney Disease			Unknown	MMRC 5 (Too Breathless To Leave The House Or Breathless When Dressing)	GOLD STAGE 2 (FEV1 50-79% Predicted)	62	82	94	4	Yes, I Have Been Worse For The Last 24 Hours	Same As Usual	More Than Usual	Less Than Usual	Less Than Usual	No Change In Sputum	MMRC 5: Too Breathless To Leave The House Or Breathless When Dressing	No	No	3	82	106	94	94	62	65	99.2	4		N		n		3	80	4	20
904	Male	84	6	0	202	28	Diabetes	Chronic Kidney Disease			Pill for Controlling Exacerbations (Azithromycin or Roflumilast) + Daily Controller Inhaler + Rescue Inhaler As Needed	MMRC 2 (Breathless Only while Hurrying On Flat Ground)	GOLD STAGE 3 (FEV1 30-49% Predicted)	46	80	92	3	Yes, I Have Been Worse For The Last 24 Hours	Less Than Usual	More Than Usual	Less Than Usual	Same As Usual	No Change In Sputum	MMRC 2: Breathless Only while Hurrying On Flat Ground	No	No	2	80	91	92	Unknown	46	45	98.6	2		N		n		2	70	1	30
905	Male	58	5	4	148	26	Long Term Oxygen User	2 or More Exacerbations In Last Year			Unknown	MMRC 2 (Breathless Only while Hurrying On Flat Ground)	GOLD STAGE 1 (FEV1 80 - 100% Predicted)	91	84	Unknown	3	Yes, I Have Been Worse For The Last 24 Hours	Less Than Usual	Same As Usual	More Than Usual	More Than Usual	Change in Sputum Color	MMRC 2: Breathless Only while Hurrying On Flat Ground	Yes	No	2	84	96	Unknown	93	91	81	101.5	2		N		Y		3	85	4	15
906	Male	74	5	11	217	31	Visited ICU for COPD in Last Year				Unknown	MMRC 5 (Too Breathless To Leave The House Or Breathless When Dressing)	Unknown	Unknown	72	96	4	Yes, I Have Been Worse For 1 To 3 Days	Less Than Usual	Same As Usual	More Than Usual	More Than Usual	No Change In Sputum	MMRC 5: Too Breathless To Leave The House Or Breathless When Dressing	Yes	No	4	72	74	96	Unknown	Unknown	30	99.9	1		N		N		3	70	2	30
907	Male	68	5	2	171	32	Chronic Kidney Disease	Needs Help Performing Daily Activities			Pill for Controlling Exacerbations (Azithromycin or Roflumilast) + Daily Controller Inhaler + Rescue Inhaler As Needed	MMRC 2 (Breathless Only while Hurrying On Flat Ground)	Unknown	Unknown	69	94	3	No	More Than Usual	Less Than Usual	Same As Usual	Same As Usual	No Change In Sputum	MMRC 2: Breathless Only while Hurrying On Flat Ground	No	No	1	69	85	94	94	Unknown	35	99.1	1		N		N		1	95	2	5
908	Female	56	5	3	116	21	Diabetes	Hospitalized for COPD in Last Year	2 or More Exacerbations In Last Year	Long Term Oxygen User	Daily Controller Inhaler + rescue Inhaler As Needed.	MMRC 4 (Stop to Breathe Every Few Minutes When Walking)	GOLD STAGE 3 (FEV1 30-49% Predicted)	45	77	95	4	Yes, I Have Been Worse For 1 To 3 Days	Same As Usual	Same As Usual	Less Than Usual	Same As Usual	No Change In Sputum	MMRC 4: Stop to Breathe Every Few Minutes When Walking	No	No	3	77	72	95	95	45	43	98.5	1		N		N		2	80	3	20
909	Female	81	5	8	218	34	Chronic Kidney Disease	Coronary Artery Disease			Daily Controller Inhaler + rescue Inhaler As Needed.	MMRC 5 (Too Breathless To Leave The House Or Breathless When Dressing)	GOLD STAGE 4 (FEV1 < 30% Predicted, or < 50% Predicted w/ Chronic Respiratory Failure)	29	78	93	5	Yes, I Have Been Worse For More Than 3 days	More Than Usual	More Than Usual	More Than Usual	Same As Usual	Change in Sputum Color	MMRC 5: Too Breathless To Leave The House Or Breathless When Dressing	No	No	5	78	90	93	91	29	20	98.4	3		Y		N		3	75	4	25
910	Female	51	5	5	117	20	Hospitalized for COPD in Last Year	Congestive Heart Failure			Unknown	MMRC 5 (Too Breathless To Leave The House Or Breathless When Dressing)	GOLD STAGE 3 (FEV1 30-49% Predicted)	40	81	96	4	Yes, I Have Been Worse For More Than 3 days	Less Than Usual	More Than Usual	Less Than Usual	Less Than Usual	No Change In Sputum	MMRC 5: Too Breathless To Leave The House Or Breathless When Dressing	No	No	4	81	Unknown	96	Unknown	40	47	98.5	1		N		N		2	70	3	30
911	Female	45	5	1	181	35					Unknown	MMRC 3 (Slowed Walking Speed Due To Breathlessness)	GOLD STAGE 4 (FEV1 < 30% Predicted, or < 50% Predicted w/ Chronic Respiratory Failure)	25	79	Unknown	3	Yes, I Have Been Worse For 1 To 3 Days	Less Than Usual	More Than Usual	Same As Usual	More Than Usual	Both Increased Sputum Production And Change in Sputum Color	MMRC 4: Stop to Breathe Every Few Minutes When Walking	No	Yes	4	79	Unknown	Unknown	88	25	4	Unknown	4		Y		N		4	75	3	25
912	Male	79	5	3	143	26	Pulmonary Hypertension	Asthma	Acid Reflux	2 or More Exacerbations In Last Year	Unknown	MMRC 3 (Slowed Walking Speed Due To Breathlessness)	GOLD STAGE 3 (FEV1 30-49% Predicted)	48	76	Unknown	4	Yes, I Have Been Worse For More Than 3 days	More Than Usual	Less Than Usual	Same As Usual	Same As Usual	No Change In Sputum	MMRC 2: Breathless Only while Hurrying On Flat Ground	No	No	2	76	72	Unknown	Unknown	48	Unknown	98.1	1		N		N		2	75	1	25
913	Female	61	5	8	218	34	Chronic Kidney Disease	Anemia	Smoker		Daily Controller Inhaler + rescue Inhaler As Needed.	MMRC 4 (Stop to Breathe Every Few Minutes When Walking)	Unknown	Unknown	91	92	4	Yes, I Have Been Worse For 1 To 3 Days	Same As Usual	Less Than Usual	Same As Usual	Same As Usual	Increased Sputum Production	MMRC 3: Slowed Walking Speed Due To Breathlessness	Yes	No	3	91	90	92	88	Unknown	34	Unknown	4		n		y		3	75	2	25
914	Female	47	5	2	133	25	Chronic Kidney Disease				Unknown	MMRC 5 (Too Breathless To Leave The House Or Breathless When Dressing)	GOLD STAGE 2 (FEV1 50-79% Predicted)	61	Unknown	Unknown	4	Yes, I Have Been Worse For 1 To 3 Days	Less Than Usual	Same As Usual	More Than Usual	Same As Usual	Both Increased Sputum Production And Change in Sputum Color	MMRC 5: Too Breathless To Leave The House Or Breathless When Dressing	No	No	5	Unknown	64	Unknown	96	61	69	98.4	3		y		n		3	80	2	20
915	Female	67	5	5	170	29	Diabetes	Visited ICU for COPD in Last Year	Acid Reflux		Daily Controller Inhaler + rescue Inhaler As Needed.	MMRC 3 (Slowed Walking Speed Due To Breathlessness)	GOLD STAGE 1 (FEV1 80 - 100% Predicted)	93	80	Unknown	3	Yes, I Have Been Worse For More Than 3 days	Less Than Usual	More Than Usual	More Than Usual	Same As Usual	Change in Sputum Color	MMRC 4: Stop to Breathe Every Few Minutes When Walking	No	No	3	80	Unknown	Unknown	90	93	91	98.4	3		Y		n		3	85	4	15
916	Male	48	5	6	194	32	Asthma				Unknown	MMRC 3 (Slowed Walking Speed Due To Breathlessness)	Unknown	Unknown	Unknown	94	2	Yes, I Have Been Worse For More Than 3 days	Same As Usual	More Than Usual	Less Than Usual	Same As Usual	No Change In Sputum	MMRC 5: Too Breathless To Leave The House Or Breathless When Dressing	No	No	4	Unknown	Unknown	94	92	Unknown	24	Unknown	2		n		n		3	75	4	25
917	Female	77	5	8	167	26					Pill for Controlling Exacerbations (Azithromycin or Roflumilast) + Daily Controller Inhaler + Rescue Inhaler As Needed	MMRC 4 (Stop to Breathe Every Few Minutes When Walking)	GOLD STAGE 4 (FEV1 < 30% Predicted, or < 50% Predicted w/ Chronic Respiratory Failure)	31	Unknown	94	4	Yes, I Have Been Worse For The Last 24 Hours	Same As Usual	Same As Usual	Same As Usual	Same As Usual	No Change In Sputum	MMRC 3: Slowed Walking Speed Due To Breathlessness	No	No	2	Unknown	Unknown	94	94	31	28	99.1	2		n		n		1	80	2	20
918	Male	46	5	8	135	21	Chronic Kidney Disease				Daily Controller Inhaler + rescue Inhaler As Needed.	MMRC 3 (Slowed Walking Speed Due To Breathlessness)	Unknown	Unknown	72	95	2	Yes, I Have Been Worse For The Last 24 Hours	Same As Usual	More Than Usual	Same As Usual	More Than Usual	Both Increased Sputum Production And Change in Sputum Color	MMRC 3: Slowed Walking Speed Due To Breathlessness	No	No	3	72	Unknown	95	Unknown	Unknown	Unknown	99.3	1		Y		n		3	70	2	30
919	Female	83	5	6	127	21	Lives Alone				Pill for Controlling Exacerbations (Azithromycin or Roflumilast) + Daily Controller Inhaler + Rescue Inhaler As Needed	MMRC 2 (Breathless Only while Hurrying On Flat Ground)	GOLD STAGE 4 (FEV1 < 30% Predicted, or < 50% Predicted w/ Chronic Respiratory Failure)	36	Unknown	94	3	Yes, I Have Been Worse For 1 To 3 Days	Same As Usual	More Than Usual	More Than Usual	Same As Usual	Change in Sputum Color	MMRC 4: Stop to Breathe Every Few Minutes When Walking	No	No	3	Unknown	90	94	90	36	21	Unknown	3		y		n		3	80	4	20
920	Female	53	5	2	155	29	Hospitalized for COPD in Last Year	Chronic Kidney Disease	Smoker	2 or More Exacerbations In Last Year	Unknown	MMRC 3 (Slowed Walking Speed Due To Breathlessness)	GOLD STAGE 2 (FEV1 50-79% Predicted)	64	82	91	4	No	Same As Usual	Less Than Usual	Less Than Usual	Less Than Usual	No Change In Sputum	MMRC 3: Slowed Walking Speed Due To Breathlessness	No	No	1	82	Unknown	91	Unknown	64	61	99.1	1		n		n		1	80	2	20
921	Male	84	5	7	231	37	Pulmonary Hypertension	High Blood Pressure	Smoker		Rescue Inhaler Or Nebulizer As Needed For Breathing	MMRC 2 (Breathless Only while Hurrying On Flat Ground)	GOLD STAGE 2 (FEV1 50-79% Predicted)	70	Unknown	Unknown	3	Yes, I Have Been Worse For More Than 3 days	NaN	Less Than Usual	Same As Usual	Same As Usual	Change in Sputum Color	MMRC 2: Breathless Only while Hurrying On Flat Ground	No	No	2	Unknown	77	Unknown	89	70	66	98.9	3		n		n		3	75	4	25
922	Male	50	5	7	193	31					Daily Controller Inhaler + rescue Inhaler As Needed.	MMRC 5 (Too Breathless To Leave The House Or Breathless When Dressing)	GOLD STAGE 4 (FEV1 < 30% Predicted, or < 50% Predicted w/ Chronic Respiratory Failure)	34	72	Unknown	4	Yes, I Have Been Worse For More Than 3 days	Less Than Usual	More Than Usual	More Than Usual	More Than Usual	Both Increased Sputum Production And Change in Sputum Color	MMRC 5: Too Breathless To Leave The House Or Breathless When Dressing	Yes	No	5	72	65	Unknown	92	34	Unknown	101.9	4		y		n		4	75	3	25
923	Male	76	5	8	135	21	Asthma	Diabetes			Daily Controller Inhaler + rescue Inhaler As Needed.	MMRC 3 (Slowed Walking Speed Due To Breathlessness)	Unknown	Unknown	Unknown	Unknown	2	Yes, I Have Been Worse For More Than 3 days	Same As Usual	Same As Usual	Less Than Usual	Less Than Usual	No Change In Sputum	MMRC 3: Slowed Walking Speed Due To Breathlessness	No	No	2	Unknown	95	Unknown	Unknown	Unknown	85	98.6	2		n		n		1	75	2	25
924	Male	47	5	10	136	20	Chronic Kidney Disease				Daily Controller Inhaler + rescue Inhaler As Needed.	MMRC 3 (Slowed Walking Speed Due To Breathlessness)	Unknown	Unknown	Unknown	Unknown	1	Yes, I Have Been Worse For 1 To 3 Days	Same As Usual	Same As Usual	More Than Usual	Same As Usual	Change in Sputum Color	MMRC 2: Breathless Only while Hurrying On Flat Ground	No	No	2	Unknown	118	Unknown	93	Unknown	41	Unknown	5		n		y		4	70	3	30
925	Male	57	5	7	168	27					Pill for Controlling Exacerbations (Azithromycin or Roflumilast) + Daily Controller Inhaler + Rescue Inhaler As Needed	MMRC 5 (Too Breathless To Leave The House Or Breathless When Dressing)	GOLD STAGE 4 (FEV1 < 30% Predicted, or < 50% Predicted w/ Chronic Respiratory Failure)	38	60	93	4	Yes, I Have Been Worse For More Than 3 days	More Than Usual	Same As Usual	More Than Usual	More Than Usual	Increased Sputum Production	MMRC 5: Too Breathless To Leave The House Or Breathless When Dressing	No	No	4	60	Unknown	93	Unknown	38	Unknown	98.8	1		y		n		3	60	4	40
926	Male	52	5	5	117	20	Coronary Artery Disease	Asthma			Unknown	MMRC 1 (Breathless Only With Demanding Exercise)	GOLD STAGE 4 (FEV1 < 30% Predicted, or < 50% Predicted w/ Chronic Respiratory Failure)	26	73	Unknown	2	No	Same As Usual	Same As Usual	Less Than Usual	Same As Usual	No Change In Sputum	MMRC 2: Breathless Only while Hurrying On Flat Ground	No	No	1	73	73	Unknown	92	26	30	98.8	1		n		n		1	90	2	10
927	Female	53	5	2	182	34	Coronary Artery Disease	Diabetes			Unknown	MMRC 3 (Slowed Walking Speed Due To Breathlessness)	Unknown	Unknown	Unknown	95	2	Yes, I Have Been Worse For More Than 3 days	Same As Usual	Less Than Usual	Less Than Usual	Same As Usual	No Change In Sputum	MMRC 3: Slowed Walking Speed Due To Breathlessness	No	No	2	Unknown	Unknown	95	Unknown	Unknown	86	Unknown	1		n		n		1	75	2	25
928	Male	84	5	9	192	29	2 or More Exacerbations In Last Year	High Blood Pressure			Unknown	MMRC 1 (Breathless Only With Demanding Exercise)	Unknown	Unknown	74	94	3	No	Same As Usual	Less Than Usual	Less Than Usual	Less Than Usual	No Change In Sputum	MMRC 1: Breathless Only With Demanding Exercise	Yes	No	1	74	86	94	94	Unknown	Unknown	101.2	4		n		y		4	70	3	30
929	Female	62	5	3	99	18	Visited ICU for COPD in Last Year	Hospitalized for COPD in Last Year	2 or More Exacerbations In Last Year	Anemia	Unknown	MMRC 1 (Breathless Only With Demanding Exercise)	Unknown	Unknown	Unknown	Unknown	4	Yes, I Have Been Worse For More Than 3 days	More Than Usual	Same As Usual	More Than Usual	More Than Usual	No Change In Sputum	MMRC 1: Breathless Only With Demanding Exercise	No	Yes	2	Unknown	Unknown	Unknown	88	Unknown	Unknown	Unknown	3		y		n		3	70	4	30
930	Female	55	5	7	187	30	Visited ICU for COPD in Last Year	Acid Reflux			Unknown	MMRC 4 (Stop to Breathe Every Few Minutes When Walking)	Unknown	Unknown	77	92	3	Yes, I Have Been Worse For The Last 24 Hours	Less Than Usual	More Than Usual	Less Than Usual	Less Than Usual	No Change In Sputum	MMRC 4: Stop to Breathe Every Few Minutes When Walking	No	Yes	3	77	Unknown	92	Unknown	Unknown	Unknown	Unknown	1		n		n		2	75	1	25
931	Male	75	6	3	148	19	Diabetes	Smoker	Needs Help Performing Daily Activities		Pill for Controlling Exacerbations (Azithromycin or Roflumilast) + Daily Controller Inhaler + Rescue Inhaler As Needed	MMRC 3 (Slowed Walking Speed Due To Breathlessness)	GOLD STAGE 4 (FEV1 < 30% Predicted, or < 50% Predicted w/ Chronic Respiratory Failure)	27	Unknown	Unknown	3	Yes, I Have Been Worse For 1 To 3 Days	More Than Usual	Same As Usual	Less Than Usual	Same As Usual	No Change In Sputum	MMRC 3: Slowed Walking Speed Due To Breathlessness	Yes	No	1	Unknown	75	Unknown	93	27	33	102.4	4		n		y		3	80	4	20
932	Female	64	5	0	95	19	Hospitalized for COPD in Last Year	Long Term Oxygen User	Needs Help Performing Daily Activities		Daily Controller Inhaler + rescue Inhaler As Needed.	MMRC 4 (Stop to Breathe Every Few Minutes When Walking)	GOLD STAGE 3 (FEV1 30-49% Predicted)	50	66	94	4	Yes, I Have Been Worse For More Than 3 days	Same As Usual	More Than Usual	Less Than Usual	Less Than Usual	No Change In Sputum	MMRC 4: Stop to Breathe Every Few Minutes When Walking	No	No	3	66	92	94	Unknown	50	42	99	3		n		n		3	65	2	35
933	Male	87	5	6	157	26	Diabetes	Coronary Artery Disease			Daily Controller Inhaler + rescue Inhaler As Needed.	MMRC 1 (Breathless Only With Demanding Exercise)	Unknown	Unknown	Unknown	92	2	Yes, I Have Been Worse For 1 To 3 Days	Same As Usual	Same As Usual	Same As Usual	Same As Usual	No Change In Sputum	MMRC 1: Breathless Only With Demanding Exercise	No	No	1	Unknown	Unknown	92	Unknown	Unknown	Unknown	98.1	1		n		n		1	85	2	15
934	Male	67	5	9	192	29	Coronary Artery Disease	Congestive Heart Failure	Lives Alone	Acid Reflux	Daily Controller Inhaler + rescue Inhaler As Needed.	MMRC 2 (Breathless Only while Hurrying On Flat Ground)	GOLD STAGE 4 (FEV1 < 30% Predicted, or < 50% Predicted w/ Chronic Respiratory Failure)	26	77	Unknown	3	Yes, I Have Been Worse For The Last 24 Hours	More Than Usual	Same As Usual	More Than Usual	Same As Usual	Both Increased Sputum Production And Change in Sputum Color	MMRC 2: Breathless Only while Hurrying On Flat Ground	No	Yes	3	77	90	Unknown	Unknown	26	16	98.9	3		y		n		3	80	4	20
935	Female	82	5	6	224	37	Diabetes	Smoker	Lives Alone		Unknown	MMRC 3 (Slowed Walking Speed Due To Breathlessness)	GOLD STAGE 3 (FEV1 30-49% Predicted)	33	70	Unknown	3	Yes, I Have Been Worse For 1 To 3 Days	Less Than Usual	Less Than Usual	More Than Usual	Less Than Usual	Change in Sputum Color	MMRC 3: Slowed Walking Speed Due To Breathlessness	No	Yes	2	70	Unknown	Unknown	89	33	21	98.6	4		n		n		3	80	2	20
936	Female	49	5	7	118	19	High Blood Pressure				Pill for Controlling Exacerbations (Azithromycin or Roflumilast) + Daily Controller Inhaler + Rescue Inhaler As Needed	MMRC 3 (Slowed Walking Speed Due To Breathlessness)	GOLD STAGE 4 (FEV1 < 30% Predicted, or < 50% Predicted w/ Chronic Respiratory Failure)	28	90	92	4	Yes, I Have Been Worse For More Than 3 days	Less Than Usual	More Than Usual	More Than Usual	Same As Usual	Increased Sputum Production	MMRC 5: Too Breathless To Leave The House Or Breathless When Dressing	Yes	Yes	5	90	96	92	88	28	20	101	5		y		n		4	75	3	25
937	Male	52	6	4	160	20	Coronary Artery Disease	Acid Reflux	Long Term Oxygen User		Unknown	MMRC 5 (Too Breathless To Leave The House Or Breathless When Dressing)	GOLD STAGE 3 (FEV1 30-49% Predicted)	45	81	Unknown	5	Yes, I Have Been Worse For The Last 24 Hours	More Than Usual	Same As Usual	More Than Usual	Same As Usual	No Change In Sputum	MMRC 5: Too Breathless To Leave The House Or Breathless When Dressing	No	No	4	81	74	Unknown	89	45	31	98.1	4		n		n		3	70	2	30
938	Female	63	5	0	140	28	Congestive Heart Failure	Lives Alone			Unknown	MMRC 4 (Stop to Breathe Every Few Minutes When Walking)	GOLD STAGE 3 (FEV1 30-49% Predicted)	45	80	Unknown	3	Yes, I Have Been Worse For More Than 3 days	More Than Usual	Less Than Usual	More Than Usual	Same As Usual	Both Increased Sputum Production And Change in Sputum Color	MMRC 3: Slowed Walking Speed Due To Breathlessness	No	No	3	80	74	Unknown	Unknown	45	40	98.9	1		y		n		3	80	4	20
939	Female	81	5	7	118	19	Coronary Artery Disease				Unknown	MMRC 3 (Slowed Walking Speed Due To Breathlessness)	Unknown	Unknown	Unknown	95	2	Yes, I Have Been Worse For 1 To 3 Days	Same As Usual	Less Than Usual	More Than Usual	Less Than Usual	Both Increased Sputum Production And Change in Sputum Color	MMRC 3: Slowed Walking Speed Due To Breathlessness	No	No	2	Unknown	65	95	95	Unknown	43	99.4	1		n		n		3	70	2	30
940	Male	80	5	3	160	29	Unknown				Daily Controller Inhaler + rescue Inhaler As Needed.	MMRC 2 (Breathless Only while Hurrying On Flat Ground)	Unknown	Unknown	93	93	2	Yes, I Have Been Worse For More Than 3 days	Same As Usual	More Than Usual	Less Than Usual	Less Than Usual	No Change In Sputum	MMRC 2: Breathless Only while Hurrying On Flat Ground	Yes	No	2	93	93	93	Unknown	Unknown	61	100.9	3		n		y		3	80	4	20
941	Female	62	5	2	101	19	Long Term Oxygen User	Needs Help Performing Daily Activities			Unknown	MMRC 4 (Stop to Breathe Every Few Minutes When Walking)	GOLD STAGE 3 (FEV1 30-49% Predicted)	49	84	92	4	Yes, I Have Been Worse For More Than 3 days	Same As Usual	Less Than Usual	Same As Usual	Less Than Usual	Change in Sputum Color	MMRC 4: Stop to Breathe Every Few Minutes When Walking	No	No	3	84	91	92	Unknown	49	36	Unknown	2		n		n		3	70	2	30
942	Female	82	5	2	149	28	Hospitalized for COPD in Last Year	Chronic Kidney Disease	2 or More Exacerbations In Last Year		Pill for Controlling Exacerbations (Azithromycin or Roflumilast) + Daily Controller Inhaler + Rescue Inhaler As Needed	MMRC 1 (Breathless Only With Demanding Exercise)	Unknown	Unknown	79	92	4	Yes, I Have Been Worse For The Last 24 Hours	Same As Usual	More Than Usual	More Than Usual	Same As Usual	Change in Sputum Color	MMRC 1: Breathless Only With Demanding Exercise	No	No	2	79	100	92	90	Unknown	Unknown	98.5	4		n		n		3	65	2	35
943	Male	44	6	1	200	27	Asthma	Visited ICU for COPD in Last Year	High Blood Pressure	Anemia	Unknown	MMRC 2 (Breathless Only while Hurrying On Flat Ground)	GOLD STAGE 1 (FEV1 80 - 100% Predicted)	87	79	91	3	Yes, I Have Been Worse For The Last 24 Hours	Same As Usual	Less Than Usual	More Than Usual	Less Than Usual	Both Increased Sputum Production And Change in Sputum Color	MMRC 1: Breathless Only With Demanding Exercise	Yes	No	2	79	83	91	89	87	93	100.9	5		n		y		4	65	3	35
944	Female	65	5	6	182	30					Daily Controller Inhaler + rescue Inhaler As Needed.	MMRC 4 (Stop to Breathe Every Few Minutes When Walking)	Unknown	Unknown	77	94	3	Yes, I Have Been Worse For 1 To 3 Days	More Than Usual	More Than Usual	More Than Usual	Same As Usual	Increased Sputum Production	MMRC 5: Too Breathless To Leave The House Or Breathless When Dressing	No	Yes	4	77	72	94	90	Unknown	Unknown	Unknown	2		y		n		3	75	4	25
945	Female	53	5	7	168	27	Pulmonary Hypertension				Rescue Inhaler Or Nebulizer As Needed For Breathing	MMRC 2 (Breathless Only while Hurrying On Flat Ground)	GOLD STAGE 1 (FEV1 80 - 100% Predicted)	88	89	94	3	Yes, I Have Been Worse For More Than 3 days	NaN	Less Than Usual	Same As Usual	Less Than Usual	Both Increased Sputum Production And Change in Sputum Color	MMRC 2: Breathless Only while Hurrying On Flat Ground	No	No	2	89	Unknown	94	93	88	Unknown	98.7	1		n		n		2	80	1	20
946	Female	85	5	5	200	34	Chronic Kidney Disease	High Blood Pressure	Lives Alone		Daily Controller Inhaler + rescue Inhaler As Needed.	MMRC 2 (Breathless Only while Hurrying On Flat Ground)	GOLD STAGE 2 (FEV1 50-79% Predicted)	59	Unknown	94	3	Yes, I Have Been Worse For The Last 24 Hours	Same As Usual	Same As Usual	Less Than Usual	Less Than Usual	No Change In Sputum	MMRC 1: Breathless Only With Demanding Exercise	No	Yes	1	Unknown	Unknown	94	94	59	54	99.1	1		n		n		1	75	2	25
947	Male	64	5	4	171	30	Asthma	Anemia	Acid Reflux		Daily Controller Inhaler + rescue Inhaler As Needed.	MMRC 3 (Slowed Walking Speed Due To Breathlessness)	GOLD STAGE 1 (FEV1 80 - 100% Predicted)	86	75	95	2	Yes, I Have Been Worse For 1 To 3 Days	Same As Usual	Less Than Usual	More Than Usual	Same As Usual	Both Increased Sputum Production And Change in Sputum Color	MMRC 3: Slowed Walking Speed Due To Breathlessness	No	No	3	75	78	95	94	86	Unknown	98.5	1		n		n		2	75	3	25
948	Female	71	5	7	106	17	Asthma	Acid Reflux			Pill for Controlling Exacerbations (Azithromycin or Roflumilast) + Daily Controller Inhaler + Rescue Inhaler As Needed	MMRC 4 (Stop to Breathe Every Few Minutes When Walking)	Unknown	Unknown	81	94	4	Yes, I Have Been Worse For 1 To 3 Days	Same As Usual	Same As Usual	More Than Usual	More Than Usual	Both Increased Sputum Production And Change in Sputum Color	MMRC 4: Stop to Breathe Every Few Minutes When Walking	Yes	No	4	81	89	94	Unknown	Unknown	35	101.1	3		y		n		3	70	4	30
949	Male	65	6	1	259	35	Chronic Kidney Disease	Smoker			Daily Controller Inhaler + rescue Inhaler As Needed.	MMRC 3 (Slowed Walking Speed Due To Breathlessness)	GOLD STAGE 4 (FEV1 < 30% Predicted, or < 50% Predicted w/ Chronic Respiratory Failure)	28	Unknown	92	3	Yes, I Have Been Worse For 1 To 3 Days	More Than Usual	Same As Usual	More Than Usual	Same As Usual	Change in Sputum Color	MMRC 3: Slowed Walking Speed Due To Breathlessness	No	No	3	Unknown	79	92	93	28	30	98.3	2		n		n		2	75	3	25
950	Male	47	5	5	182	31	Long Term Oxygen User				Pill for Controlling Exacerbations (Azithromycin or Roflumilast) + Daily Controller Inhaler + Rescue Inhaler As Needed	MMRC 5 (Too Breathless To Leave The House Or Breathless When Dressing)	Unknown	Unknown	Unknown	92	5	No	Less Than Usual	Less Than Usual	Less Than Usual	Less Than Usual	No Change In Sputum	MMRC 5: Too Breathless To Leave The House Or Breathless When Dressing	No	No	3	Unknown	100	92	93	Unknown	41	98.7	1		n		n		3	60	2	40
951	Male	83	5	8	212	33	Visited ICU for COPD in Last Year	Diabetes	Smoker		Daily Controller Inhaler + rescue Inhaler As Needed.	MMRC 5 (Too Breathless To Leave The House Or Breathless When Dressing)	Unknown	Unknown	76	94	5	Yes, I Have Been Worse For 1 To 3 Days	Same As Usual	More Than Usual	More Than Usual	Same As Usual	Both Increased Sputum Production And Change in Sputum Color	MMRC 5: Too Breathless To Leave The House Or Breathless When Dressing	No	No	5	76	85	94	93	Unknown	Unknown	99.1	1		y		n		3	80	2	20
952	Female	54	5	5	147	25	Chronic Kidney Disease	2 or More Exacerbations In Last Year			Pill for Controlling Exacerbations (Azithromycin or Roflumilast) + Daily Controller Inhaler + Rescue Inhaler As Needed	MMRC 2 (Breathless Only while Hurrying On Flat Ground)	GOLD STAGE 3 (FEV1 30-49% Predicted)	35	82	94	3	Yes, I Have Been Worse For 1 To 3 Days	Same As Usual	More Than Usual	More Than Usual	Same As Usual	Change in Sputum Color	MMRC 3: Slowed Walking Speed Due To Breathlessness	No	No	3	82	Unknown	94	91	35	25	98.9	2		n		n		2	70	3	30
953	Female	69	5	3	132	24	Pulmonary Hypertension	Congestive Heart Failure	High Blood Pressure	Smoker	Unknown	MMRC 1 (Breathless Only With Demanding Exercise)	Unknown	Unknown	80	91	3	Yes, I Have Been Worse For 1 To 3 Days	Same As Usual	More Than Usual	More Than Usual	Same As Usual	Both Increased Sputum Production And Change in Sputum Color	MMRC 1: Breathless Only With Demanding Exercise	No	No	3	80	Unknown	91	88	Unknown	Unknown	Unknown	4		y		n		3	80	4	20
954	Female	78	5	4	154	27	Coronary Artery Disease				Daily Controller Inhaler + rescue Inhaler As Needed.	MMRC 3 (Slowed Walking Speed Due To Breathlessness)	GOLD STAGE 2 (FEV1 50-79% Predicted)	66	85	93	2	Yes, I Have Been Worse For The Last 24 Hours	Same As Usual	More Than Usual	More Than Usual	Same As Usual	Both Increased Sputum Production And Change in Sputum Color	MMRC 3: Slowed Walking Speed Due To Breathlessness	No	No	3	85	Unknown	93	89	66	Unknown	98.6	4		y		n		4	70	3	30
955	Male	62	5	10	136	20	Diabetes	Visited ICU for COPD in Last Year	2 or More Exacerbations In Last Year	Needs Help Performing Daily Activities	Rescue Inhaler Or Nebulizer As Needed For Breathing	MMRC 2 (Breathless Only while Hurrying On Flat Ground)	Unknown	Unknown	91	90	4	Yes, I Have Been Worse For More Than 3 days	Same As Usual	More Than Usual	More Than Usual	Same As Usual	No Change In Sputum	MMRC 2: Breathless Only while Hurrying On Flat Ground	No	No	3	91	96	90	86	Unknown	91	98.8	5		n		n		4	75	3	25
956	Female	61	5	5	176	30	Unknown				Daily Controller Inhaler + rescue Inhaler As Needed.	MMRC 4 (Stop to Breathe Every Few Minutes When Walking)	GOLD STAGE 4 (FEV1 < 30% Predicted, or < 50% Predicted w/ Chronic Respiratory Failure)	41	80	95	3	Yes, I Have Been Worse For More Than 3 days	Same As Usual	Less Than Usual	More Than Usual	Less Than Usual	Increased Sputum Production	MMRC 4: Stop to Breathe Every Few Minutes When Walking	Yes	No	3	80	78	95	Unknown	41	41	100.4	2		n		y		3	70	3	30
957	Male	64	5	6	194	32	Pulmonary Hypertension	Hospitalized for COPD in Last Year	Lives Alone	Acid Reflux	Daily Controller Inhaler + rescue Inhaler As Needed.	MMRC 3 (Slowed Walking Speed Due To Breathlessness)	Unknown	Unknown	Unknown	96	3	Yes, I Have Been Worse For The Last 24 Hours	Less Than Usual	More Than Usual	Less Than Usual	Less Than Usual	No Change In Sputum	MMRC 3: Slowed Walking Speed Due To Breathlessness	No	No	2	Unknown	83	96	94	Unknown	Unknown	Unknown	1		n		n		1	85	2	15
958	Female	67	5	7	131	21	2 or More Exacerbations In Last Year	Anemia			Daily Controller Inhaler + rescue Inhaler As Needed.	MMRC 2 (Breathless Only while Hurrying On Flat Ground)	GOLD STAGE 4 (FEV1 < 30% Predicted, or < 50% Predicted w/ Chronic Respiratory Failure)	27	79	90	4	Yes, I Have Been Worse For The Last 24 Hours	Less Than Usual	Less Than Usual	Less Than Usual	Same As Usual	No Change In Sputum	MMRC 2: Breathless Only while Hurrying On Flat Ground	No	No	1	79	Unknown	90	91	27	Unknown	99.1	2		n		n		1	80	2	20
959	Female	82	5	4	193	34	Coronary Artery Disease	Long Term Oxygen User			Pill for Controlling Exacerbations (Azithromycin or Roflumilast) + Daily Controller Inhaler + Rescue Inhaler As Needed	MMRC 2 (Breathless Only while Hurrying On Flat Ground)	Unknown	Unknown	97	92	3	Yes, I Have Been Worse For The Last 24 Hours	More Than Usual	More Than Usual	More Than Usual	More Than Usual	Change in Sputum Color	MMRC 3: Slowed Walking Speed Due To Breathlessness	No	No	3	97	Unknown	92	89	Unknown	20	Unknown	4		y		n		3	70	4	30
960	Female	46	5	0	160	32	Visited ICU for COPD in Last Year	Diabetes	Long Term Oxygen User		Unknown	MMRC 4 (Stop to Breathe Every Few Minutes When Walking)	Unknown	Unknown	77	92	4	Yes, I Have Been Worse For More Than 3 days	Same As Usual	Less Than Usual	Same As Usual	Less Than Usual	No Change In Sputum	MMRC 4: Stop to Breathe Every Few Minutes When Walking	No	No	3	77	78	92	Unknown	Unknown	52	Unknown	2		n		n		2	75	1	25
961	Female	66	5	1	181	35					Pill for Controlling Exacerbations (Azithromycin or Roflumilast) + Daily Controller Inhaler + Rescue Inhaler As Needed	MMRC 1 (Breathless Only With Demanding Exercise)	GOLD STAGE 4 (FEV1 < 30% Predicted, or < 50% Predicted w/ Chronic Respiratory Failure)	37	Unknown	94	3	Yes, I Have Been Worse For The Last 24 Hours	Same As Usual	Less Than Usual	More Than Usual	Less Than Usual	Change in Sputum Color	MMRC 1: Breathless Only With Demanding Exercise	No	No	2	Unknown	66	94	95	37	32	99.1	1		n		n		1	60	2	40
962	Female	52	5	3	182	33	Lives Alone	High Blood Pressure			Unknown	MMRC 1 (Breathless Only With Demanding Exercise)	GOLD STAGE 4 (FEV1 < 30% Predicted, or < 50% Predicted w/ Chronic Respiratory Failure)	35	76	92	2	Yes, I Have Been Worse For 1 To 3 Days	Same As Usual	Less Than Usual	More Than Usual	Less Than Usual	Both Increased Sputum Production And Change in Sputum Color	MMRC 1: Breathless Only With Demanding Exercise	No	No	3	76	72	92	93	35	45	98.5	1		n		n		2	75	3	25
963	Male	61	5	9	185	28	Diabetes	Long Term Oxygen User			Rescue Inhaler Or Nebulizer As Needed For Breathing	MMRC 1 (Breathless Only With Demanding Exercise)	GOLD STAGE 1 (FEV1 80 - 100% Predicted)	99	Unknown	Unknown	1	Yes, I Have Been Worse For The Last 24 Hours	NaN	More Than Usual	More Than Usual	Same As Usual	Change in Sputum Color	MMRC 5: Too Breathless To Leave The House Or Breathless When Dressing	No	No	4	Unknown	Unknown	Unknown	89	99	Unknown	98.7	3		n		y		4	80	3	20
964	Female	69	5	7	150	24	Hospitalized for COPD in Last Year				Rescue Inhaler Or Nebulizer As Needed For Breathing	MMRC 2 (Breathless Only while Hurrying On Flat Ground)	Unknown	Unknown	84	93	2	Yes, I Have Been Worse For The Last 24 Hours	NaN	More Than Usual	More Than Usual	More Than Usual	Change in Sputum Color	MMRC 4: Stop to Breathe Every Few Minutes When Walking	Yes	No	3	84	103	93	Unknown	Unknown	52	Unknown	4		y		n		3	75	4	25
965	Female	78	5	6	121	20	Smoker	Needs Help Performing Daily Activities			Unknown	MMRC 1 (Breathless Only With Demanding Exercise)	GOLD STAGE 4 (FEV1 < 30% Predicted, or < 50% Predicted w/ Chronic Respiratory Failure)	37	Unknown	92	3	Yes, I Have Been Worse For 1 To 3 Days	Same As Usual	More Than Usual	More Than Usual	Same As Usual	No Change In Sputum	MMRC 1: Breathless Only With Demanding Exercise	No	No	2	Unknown	83	92	88	37	30	98.3	4		n		n		4	60	3	40
966	Female	47	5	3	105	19	Unknown				Unknown	MMRC 1 (Breathless Only With Demanding Exercise)	GOLD STAGE 2 (FEV1 50-79% Predicted)	72	72	Unknown	1	Yes, I Have Been Worse For 1 To 3 Days	Same As Usual	Less Than Usual	More Than Usual	Same As Usual	Increased Sputum Production	MMRC 1: Breathless Only With Demanding Exercise	Yes	No	1	72	77	Unknown	93	72	71	100.2	3		n		y		3	65	2	35
967	Female	67	4	11	145	30	High Blood Pressure				Unknown	MMRC 2 (Breathless Only while Hurrying On Flat Ground)	Unknown	Unknown	Unknown	94	1	Yes, I Have Been Worse For More Than 3 days	Same As Usual	More Than Usual	Less Than Usual	Same As Usual	No Change In Sputum	MMRC 2: Breathless Only while Hurrying On Flat Ground	No	Yes	2	Unknown	Unknown	94	Unknown	Unknown	52	98.6	1		n		n		2	85	1	15
968	Female	46	4	11	77	16	High Blood Pressure	2 or More Exacerbations In Last Year			Pill for Controlling Exacerbations (Azithromycin or Roflumilast) + Daily Controller Inhaler + Rescue Inhaler As Needed	MMRC 4 (Stop to Breathe Every Few Minutes When Walking)	GOLD STAGE 2 (FEV1 50-79% Predicted)	66	Unknown	Unknown	4	Yes, I Have Been Worse For 1 To 3 Days	Same As Usual	More Than Usual	More Than Usual	Same As Usual	No Change In Sputum	MMRC 5: Too Breathless To Leave The House Or Breathless When Dressing	No	No	4	Unknown	Unknown	Unknown	Unknown	66	61	99.2	1		y		n		3	70	4	30
969	Female	88	5	4	171	30	Asthma	Acid Reflux			Unknown	MMRC 3 (Slowed Walking Speed Due To Breathlessness)	Unknown	Unknown	84	Unknown	2	Yes, I Have Been Worse For The Last 24 Hours	Less Than Usual	More Than Usual	More Than Usual	More Than Usual	Both Increased Sputum Production And Change in Sputum Color	MMRC 3: Slowed Walking Speed Due To Breathlessness	No	No	3	84	80	Unknown	88	Unknown	34	99	4		y		n		4	70	3	30
970	Male	78	5	9	198	30	Hospitalized for COPD in Last Year	Asthma			Rescue Inhaler Or Nebulizer As Needed For Breathing	MMRC 1 (Breathless Only With Demanding Exercise)	GOLD STAGE 4 (FEV1 < 30% Predicted, or < 50% Predicted w/ Chronic Respiratory Failure)	29	72	91	3	Yes, I Have Been Worse For The Last 24 Hours	More Than Usual	More Than Usual	Same As Usual	Same As Usual	No Change In Sputum	MMRC 1: Breathless Only With Demanding Exercise	No	No	1	72	Unknown	91	90	29	Unknown	98.8	2		n		n		2	75	1	25
971	Male	47	5	5	117	20	Acid Reflux	Lives Alone			Daily Controller Inhaler + rescue Inhaler As Needed.	MMRC 3 (Slowed Walking Speed Due To Breathlessness)	GOLD STAGE 2 (FEV1 50-79% Predicted)	67	66	94	2	Yes, I Have Been Worse For 1 To 3 Days	More Than Usual	More Than Usual	Less Than Usual	Less Than Usual	No Change In Sputum	MMRC 3: Slowed Walking Speed Due To Breathlessness	No	No	2	66	75	94	94	67	Unknown	Unknown	1		n		n		2	80	1	20
972	Male	60	5	8	186	29	Diabetes				Daily Controller Inhaler + rescue Inhaler As Needed.	MMRC 1 (Breathless Only With Demanding Exercise)	GOLD STAGE 4 (FEV1 < 30% Predicted, or < 50% Predicted w/ Chronic Respiratory Failure)	26	Unknown	94	3	Yes, I Have Been Worse For More Than 3 days	Same As Usual	Less Than Usual	More Than Usual	Same As Usual	Change in Sputum Color	MMRC 1: Breathless Only With Demanding Exercise	No	Yes	2	Unknown	74	94	90	26	20	98.2	3		n		n		2	70	3	30
973	Male	73	5	9	179	27	Coronary Artery Disease	Asthma			Pill for Controlling Exacerbations (Azithromycin or Roflumilast) + Daily Controller Inhaler + Rescue Inhaler As Needed	MMRC 3 (Slowed Walking Speed Due To Breathlessness)	GOLD STAGE 3 (FEV1 30-49% Predicted)	34	Unknown	Unknown	3	Yes, I Have Been Worse For 1 To 3 Days	Same As Usual	Same As Usual	Same As Usual	Less Than Usual	Both Increased Sputum Production And Change in Sputum Color	MMRC 3: Slowed Walking Speed Due To Breathlessness	No	No	3	Unknown	96	Unknown	96	34	36	Unknown	1		n		n		3	60	2	40
974	Female	63	5	2	133	25	Coronary Artery Disease	Hospitalized for COPD in Last Year			Unknown	MMRC 4 (Stop to Breathe Every Few Minutes When Walking)	Unknown	Unknown	79	Unknown	3	No	Same As Usual	Less Than Usual	Same As Usual	Same As Usual	No Change In Sputum	MMRC 3: Slowed Walking Speed Due To Breathlessness	No	No	2	79	Unknown	Unknown	90	Unknown	68	Unknown	2		n		n		2	60	1	40
975	Male	49	5	7	181	29					Unknown	MMRC 1 (Breathless Only With Demanding Exercise)	GOLD STAGE 4 (FEV1 < 30% Predicted, or < 50% Predicted w/ Chronic Respiratory Failure)	23	81	95	2	Yes, I Have Been Worse For The Last 24 Hours	Same As Usual	More Than Usual	More Than Usual	More Than Usual	Increased Sputum Production	MMRC 2: Breathless Only while Hurrying On Flat Ground	No	No	3	81	92	95	93	23	Unknown	99.1	2		n		n		2	75	3	25
976	Male	52	5	3	149	27	Asthma	Pulmonary Hypertension			Unknown	MMRC 3 (Slowed Walking Speed Due To Breathlessness)	GOLD STAGE 4 (FEV1 < 30% Predicted, or < 50% Predicted w/ Chronic Respiratory Failure)	31	Unknown	91	4	Yes, I Have Been Worse For The Last 24 Hours	More Than Usual	Same As Usual	Same As Usual	Less Than Usual	No Change In Sputum	MMRC 3: Slowed Walking Speed Due To Breathlessness	No	No	1	Unknown	75	91	90	31	29	98.9	2		n		n		2	80	3	20
977	Male	66	6	3	258	33	Acid Reflux	2 or More Exacerbations In Last Year			Unknown	MMRC 2 (Breathless Only while Hurrying On Flat Ground)	GOLD STAGE 2 (FEV1 50-79% Predicted)	62	Unknown	96	2	Yes, I Have Been Worse For The Last 24 Hours	Less Than Usual	More Than Usual	More Than Usual	Same As Usual	No Change In Sputum	MMRC 2: Breathless Only while Hurrying On Flat Ground	No	Yes	2	Unknown	Unknown	96	91	62	54	Unknown	3		n		n		2	60	3	40
978	Female	47	5	9	198	30	Asthma	Pulmonary Hypertension	Smoker		Pill for Controlling Exacerbations (Azithromycin or Roflumilast) + Daily Controller Inhaler + Rescue Inhaler As Needed	MMRC 2 (Breathless Only while Hurrying On Flat Ground)	Unknown	Unknown	80	Unknown	2	Yes, I Have Been Worse For More Than 3 days	Same As Usual	More Than Usual	More Than Usual	More Than Usual	No Change In Sputum	MMRC 2: Breathless Only while Hurrying On Flat Ground	No	No	3	80	92	Unknown	Unknown	Unknown	18	Unknown	3		n		n		2	80	1	20
979	Male	51	5	2	160	30	Hospitalized for COPD in Last Year	Acid Reflux			Pill for Controlling Exacerbations (Azithromycin or Roflumilast) + Daily Controller Inhaler + Rescue Inhaler As Needed	MMRC 5 (Too Breathless To Leave The House Or Breathless When Dressing)	GOLD STAGE 1 (FEV1 80 - 100% Predicted)	87	69	92	4	Yes, I Have Been Worse For The Last 24 Hours	Same As Usual	Same As Usual	Same As Usual	Less Than Usual	Both Increased Sputum Production And Change in Sputum Color	MMRC 5: Too Breathless To Leave The House Or Breathless When Dressing	No	No	3	69	Unknown	92	89	87	84	99	4		n		n		3	75	2	25
980	Female	46	5	6	127	21	Pulmonary Hypertension	Diabetes	Long Term Oxygen User	Smoker	Unknown	MMRC 3 (Slowed Walking Speed Due To Breathlessness)	Unknown	Unknown	89	90	3	Yes, I Have Been Worse For 1 To 3 Days	Less Than Usual	Less Than Usual	More Than Usual	Same As Usual	Both Increased Sputum Production And Change in Sputum Color	MMRC 2: Breathless Only while Hurrying On Flat Ground	No	No	3	89	98	90	88	Unknown	60	Unknown	4		n		n		3	75	2	25
981	Male	62	6	3	141	18	Chronic Kidney Disease	Long Term Oxygen User	Anemia		Unknown	MMRC 4 (Stop to Breathe Every Few Minutes When Walking)	GOLD STAGE 3 (FEV1 30-49% Predicted)	42	Unknown	89	4	Yes, I Have Been Worse For More Than 3 days	Same As Usual	More Than Usual	Same As Usual	Same As Usual	No Change In Sputum	MMRC 5: Too Breathless To Leave The House Or Breathless When Dressing	No	No	3	Unknown	104	89	Unknown	42	48	99.1	5		n		n		3	80	2	20
982	Female	75	5	3	138	25	Pulmonary Hypertension	Anemia	Coronary Artery Disease		Unknown	MMRC 5 (Too Breathless To Leave The House Or Breathless When Dressing)	Unknown	Unknown	75	Unknown	5	Yes, I Have Been Worse For More Than 3 days	Same As Usual	More Than Usual	More Than Usual	More Than Usual	Change in Sputum Color	MMRC 5: Too Breathless To Leave The House Or Breathless When Dressing	No	No	4	75	Unknown	Unknown	Unknown	Unknown	30	98.7	2		y		n		3	75	4	25
983	Female	62	5	7	212	34	Anemia				Rescue Inhaler Or Nebulizer As Needed For Breathing	MMRC 3 (Slowed Walking Speed Due To Breathlessness)	GOLD STAGE 1 (FEV1 80 - 100% Predicted)	93	Unknown	93	1	Yes, I Have Been Worse For 1 To 3 Days	NaN	More Than Usual	More Than Usual	Same As Usual	Increased Sputum Production	MMRC 3: Slowed Walking Speed Due To Breathlessness	Yes	No	3	Unknown	99	93	89	93	85	100.5	4		y		n		3	70	4	30
984	Female	48	4	10	93	20	Unknown				Daily Controller Inhaler + rescue Inhaler As Needed.	MMRC 3 (Slowed Walking Speed Due To Breathlessness)	Unknown	Unknown	77	94	2	Yes, I Have Been Worse For More Than 3 days	Same As Usual	More Than Usual	Same As Usual	More Than Usual	Increased Sputum Production	MMRC 3: Slowed Walking Speed Due To Breathlessness	No	No	3	77	103	94	91	Unknown	Unknown	Unknown	4		y		n		3	80	4	20
985	Female	87	5	1	119	23	Congestive Heart Failure				Pill for Controlling Exacerbations (Azithromycin or Roflumilast) + Daily Controller Inhaler + Rescue Inhaler As Needed	MMRC 2 (Breathless Only while Hurrying On Flat Ground)	GOLD STAGE 1 (FEV1 80 - 100% Predicted)	86	98	Unknown	3	No	Less Than Usual	Same As Usual	Less Than Usual	Less Than Usual	No Change In Sputum	MMRC 2: Breathless Only while Hurrying On Flat Ground	No	No	1	98	107	Unknown	93	86	Unknown	98.9	4		n		n		2	70	3	30
986	Male	81	6	0	230	32	Congestive Heart Failure	Needs Help Performing Daily Activities			Daily Controller Inhaler + rescue Inhaler As Needed.	MMRC 1 (Breathless Only With Demanding Exercise)	GOLD STAGE 4 (FEV1 < 30% Predicted, or < 50% Predicted w/ Chronic Respiratory Failure)	25	80	89	3	Yes, I Have Been Worse For More Than 3 days	Same As Usual	Less Than Usual	More Than Usual	Less Than Usual	No Change In Sputum	MMRC 1: Breathless Only With Demanding Exercise	No	Yes	2	80	76	89	Unknown	25	21	98.6	3		n		n		2	75	3	25
987	Male	56	5	11	287	41	Congestive Heart Failure	Long Term Oxygen User			Pill for Controlling Exacerbations (Azithromycin or Roflumilast) + Daily Controller Inhaler + Rescue Inhaler As Needed	MMRC 3 (Slowed Walking Speed Due To Breathlessness)	Unknown	Unknown	91	97	3	Yes, I Have Been Worse For More Than 3 days	More Than Usual	Same As Usual	Less Than Usual	Same As Usual	No Change In Sputum	MMRC 3: Slowed Walking Speed Due To Breathlessness	No	No	2	91	87	97	98	Unknown	50	Unknown	1		n		n		2	60	1	40
988	Female	80	5	1	124	24	Unknown				Daily Controller Inhaler + rescue Inhaler As Needed.	MMRC 1 (Breathless Only With Demanding Exercise)	GOLD STAGE 2 (FEV1 50-79% Predicted)	71	73	94	2	Yes, I Have Been Worse For The Last 24 Hours	Same As Usual	More Than Usual	Same As Usual	More Than Usual	No Change In Sputum	MMRC 1: Breathless Only With Demanding Exercise	No	No	2	73	Unknown	94	Unknown	71	Unknown	98.9	1		n		n		2	75	3	25
989	Female	69	5	2	139	26	Chronic Kidney Disease	Coronary Artery Disease	Lives Alone		Pill for Controlling Exacerbations (Azithromycin or Roflumilast) + Daily Controller Inhaler + Rescue Inhaler As Needed	MMRC 4 (Stop to Breathe Every Few Minutes When Walking)	GOLD STAGE 2 (FEV1 50-79% Predicted)	64	85	Unknown	4	Yes, I Have Been Worse For The Last 24 Hours	Less Than Usual	More Than Usual	More Than Usual	Same As Usual	Both Increased Sputum Production And Change in Sputum Color	MMRC 4: Stop to Breathe Every Few Minutes When Walking	No	No	4	85	101	Unknown	Unknown	64	57	98.9	3		y		n		3	75	4	25
990	Male	74	6	0	238	33	Asthma	Congestive Heart Failure	Smoker		Daily Controller Inhaler + rescue Inhaler As Needed.	MMRC 1 (Breathless Only With Demanding Exercise)	GOLD STAGE 2 (FEV1 50-79% Predicted)	66	74	95	2	Yes, I Have Been Worse For The Last 24 Hours	Same As Usual	More Than Usual	Less Than Usual	Less Than Usual	No Change In Sputum	MMRC 2: Breathless Only while Hurrying On Flat Ground	No	No	2	74	Unknown	95	Unknown	66	Unknown	98.6	1		n		n		1	80	2	20
991	Male	46	5	4	176	31	Needs Help Performing Daily Activities	Lives Alone			Rescue Inhaler Or Nebulizer As Needed For Breathing	MMRC 2 (Breathless Only while Hurrying On Flat Ground)	GOLD STAGE 1 (FEV1 80 - 100% Predicted)	93	Unknown	94	2	Yes, I Have Been Worse For 1 To 3 Days	NaN	More Than Usual	More Than Usual	More Than Usual	Both Increased Sputum Production And Change in Sputum Color	MMRC 2: Breathless Only while Hurrying On Flat Ground	No	Yes	4	Unknown	Unknown	94	Unknown	93	85	99.5	1		y		n		3	70	2	30
992	Female	54	5	5	153	26	Acid Reflux				Daily Controller Inhaler + rescue Inhaler As Needed.	MMRC 1 (Breathless Only With Demanding Exercise)	GOLD STAGE 3 (FEV1 30-49% Predicted)	45	87	91	2	Yes, I Have Been Worse For 1 To 3 Days	More Than Usual	Less Than Usual	More Than Usual	Same As Usual	No Change In Sputum	MMRC 1: Breathless Only With Demanding Exercise	No	No	2	87	103	91	90	45	49	98.9	3		n		n		2	70	3	30
993	Male	84	6	1	200	27	Chronic Kidney Disease	Coronary Artery Disease	Long Term Oxygen User		Daily Controller Inhaler + rescue Inhaler As Needed.	MMRC 3 (Slowed Walking Speed Due To Breathlessness)	Unknown	Unknown	Unknown	96	3	Yes, I Have Been Worse For More Than 3 days	Less Than Usual	More Than Usual	Same As Usual	More Than Usual	Change in Sputum Color	MMRC 4: Stop to Breathe Every Few Minutes When Walking	No	No	4	Unknown	Unknown	96	94	Unknown	Unknown	98.8	1		y		n		3	85	4	15
994	Female	81	5	0	145	29					Pill for Controlling Exacerbations (Azithromycin or Roflumilast) + Daily Controller Inhaler + Rescue Inhaler As Needed	MMRC 4 (Stop to Breathe Every Few Minutes When Walking)	GOLD STAGE 3 (FEV1 30-49% Predicted)	55	88	Unknown	3	Yes, I Have Been Worse For More Than 3 days	Less Than Usual	More Than Usual	More Than Usual	More Than Usual	Both Increased Sputum Production And Change in Sputum Color	MMRC 5: Too Breathless To Leave The House Or Breathless When Dressing	No	No	5	88	87	Unknown	88	55	47	98.3	3		y		n		4	80	3	20
995	Male	47	5	10	225	33	Chronic Kidney Disease	Coronary Artery Disease	Anemia	High Blood Pressure	Daily Controller Inhaler + rescue Inhaler As Needed.	MMRC 3 (Slowed Walking Speed Due To Breathlessness)	GOLD STAGE 4 (FEV1 < 30% Predicted, or < 50% Predicted w/ Chronic Respiratory Failure)	35	Unknown	Unknown	3	Yes, I Have Been Worse For 1 To 3 Days	Less Than Usual	Same As Usual	Same As Usual	Same As Usual	Increased Sputum Production	MMRC 2: Breathless Only while Hurrying On Flat Ground	No	No	1	Unknown	80	Unknown	Unknown	35	Unknown	98.4	2		n		n		1	65	2	35
996	Female	48	5	4	188	33	Hospitalized for COPD in Last Year				Daily Controller Inhaler + rescue Inhaler As Needed.	MMRC 2 (Breathless Only while Hurrying On Flat Ground)	GOLD STAGE 2 (FEV1 50-79% Predicted)	64	Unknown	Unknown	2	Yes, I Have Been Worse For 1 To 3 Days	More Than Usual	More Than Usual	Less Than Usual	Same As Usual	No Change In Sputum	MMRC 3: Slowed Walking Speed Due To Breathlessness	No	No	3	Unknown	90	Unknown	96	64	Unknown	98.1	1		n		n		2	75	3	25
997	Male	80	5	9	185	28	Unknown				Daily Controller Inhaler + rescue Inhaler As Needed.	MMRC 4 (Stop to Breathe Every Few Minutes When Walking)	GOLD STAGE 3 (FEV1 30-49% Predicted)	48	84	Unknown	3	Yes, I Have Been Worse For More Than 3 days	Less Than Usual	Less Than Usual	More Than Usual	Less Than Usual	No Change In Sputum	MMRC 3: Slowed Walking Speed Due To Breathlessness	No	No	2	84	83	Unknown	95	48	62	98.2	1		n		n		2	65	1	35
998	Female	62	5	3	171	31	Coronary Artery Disease	Hospitalized for COPD in Last Year			Daily Controller Inhaler + rescue Inhaler As Needed.	MMRC 1 (Breathless Only With Demanding Exercise)	GOLD STAGE 1 (FEV1 80 - 100% Predicted)	92	86	89	3	Yes, I Have Been Worse For The Last 24 Hours	More Than Usual	More Than Usual	More Than Usual	More Than Usual	Increased Sputum Production	MMRC 1: Breathless Only With Demanding Exercise	No	No	3	86	Unknown	89	Unknown	92	81	98.8	3		y		n		3	75	4	25
999	Female	84	5	2	176	33	Visited ICU for COPD in Last Year	Anemia	Coronary Artery Disease		Daily Controller Inhaler + rescue Inhaler As Needed.	MMRC 5 (Too Breathless To Leave The House Or Breathless When Dressing)	GOLD STAGE 4 (FEV1 < 30% Predicted, or < 50% Predicted w/ Chronic Respiratory Failure)	28	84	Unknown	5	Yes, I Have Been Worse For The Last 24 Hours	Same As Usual	Same As Usual	Less Than Usual	Same As Usual	No Change In Sputum	MMRC 5: Too Breathless To Leave The House Or Breathless When Dressing	No	No	3	84	117	Unknown	Unknown	28	36	Unknown	4		n		n		4	70	3	30
1000	Female	87	5	3	121	22	Pulmonary Hypertension	Coronary Artery Disease	Smoker		Unknown	MMRC 1 (Breathless Only With Demanding Exercise)	GOLD STAGE 1 (FEV1 80 - 100% Predicted)	92	84	90	3	Yes, I Have Been Worse For 1 To 3 Days	Less Than Usual	Same As Usual	More Than Usual	Same As Usual	Change in Sputum Color	MMRC 1: Breathless Only With Demanding Exercise	No	Yes	2	84	83	90	85	92	Unknown	Unknown	5		n		n		4	75	3	25

## Sheet: Sheet2
	Gender	Age	Height(ft)	Height(in)	Weight (lb)	Risk Factor 1	Risk Factor 2	Risk Factor 3	Risk Factor 4	Risk Factor 5	Risk Factor 6	Current Medication	Baseline Heart Rate	Baseline Peak Flow	Usual Difficulty Controlling Asthma	Profile Severity (1-5)	Recent Exposure to Allergens?	% Controller Medication Taken Over Last Week	Recent Worsening in Symptoms	Short of Breath?	Cough?	Infection?	Asthma Symptoms Interfere With Daily Activity More Than Usual?	Rescue Inhaler Usage More Than Usual?	Asthma Symptoms Wake You Up At Night More Than Usual?	Symptom Severity (1-5)	Baseline Heart Rate	Baseline Peak Flow	Current Heart Rate	Current Peak Flow	Peak Flow After Inhaler	Current Temperature	Vitals Severity (1-5)		Exacerbation (Y/N)		Asthma Controlled? (1-4)		Final Triage 1 (1-4)	Confidence (%)	Final Triage 2 (1-4)	Confidence (%)		Highly Unrealistic Case (Y)	Highly Uncertain (Y)
