# Supplementary material for: A machine learning approach to triaging patients with chronic obstructive pulmonary disease
Source: PLoS One. 2017 Nov 22;12(11):e0188532. doi: 10.1371/journal.pone.0188532 (PMC5699810; doi:10.1371/journal.pone.0188532)
Supplement: S1 Dataset — This file includes all the data used for training and validation. (ZIP) [file pone.0188532.s004.zip › Data/validation data/Dr4_T2.xlsx]

## Sheet: Sheet1
	Gender	Age	Height(ft)	Height(in)	Weight (lb)	BMI	Risk Factor 1	Risk Factor 2	Risk Factor 3	Risk Factor 4	Current Medication	Baseline Dyspnea (MMRC)	COPD Gold Stage	Baseline FEV1	Baseline Heart Rate	Baseline Pulse Ox	Profile Severity (1-5)	Recent Worsening in Symptoms?	% Controller Medication Taken Over Last Week	Short of Breath?	Cough?	Wheezing?	Sputum?	Current Dyspnea (MMRC)	Infection?	Respiratory Symptoms Wake You Up At Night More Than Usual?	Symptom Severity (1-5)	Baseline Heart Rate	Current Heart Rate	Baseline Pulse Ox	Current Pulse Ox	Baseline FEV1 (% Predicted)	Current FEV1 (% Predicted)	Current Temperature	Vitals Severity (1-5)		Exacerbation (Y/N)		Alternate Diagnosis? (y/n)		Final Triage 1 (1-4)	Confidence 1 (%)	Final Triage 2 (1-4)	Confidence 2 (%)		Highly Unrealistic Case (Y)	Highly Uncertain (Y)
2400	Female	80	5	9	140	21	Hospitalized for COPD in Last Year	Coronary Artery Disease			Daily Controller Inhaler + rescue Inhaler As Needed.	MMRC 3 (Slowed Walking Speed Due To Breathlessness)	GOLD STAGE 3 (FEV1 30-49% Predicted)	42	82	91	4	Yes, I Have Been Worse For 1 To 3 Days	More Than Usual	More than usual	Same As Usual	Same As Usual	No Change In Sputum	MMRC 4: Stop to Breathe Every Few Minutes When Walking	No	Yes	3	82	92	91	89	42	39	98.7	4		Y		N		4	0.5	3	0.5
2401	Female	65	4	11	135	28					Pill for Controlling Exacerbations (Azithromycin or Roflumilast) + Daily Controller Inhaler + Rescue Inhaler As Needed	MMRC 3 (Slowed Walking Speed Due To Breathlessness)	GOLD STAGE 3 (FEV1 30-49% Predicted)	48	72	Unknown	3	Yes, I Have Been Worse For 1 To 3 Days	Same As Usual	More Than Usual	Same As Usual	More Than Usual	Increased Sputum Production	MMRC 4: Stop to Breathe Every Few Minutes When Walking	No	Yes	4	72	87	Unknown	91	48	38	98.7	3		Y		N		3	0.5	4	0.5
2402	Female	76	5	5	117	20	Pulmonary Hypertension	Asthma			Daily Controller Inhaler + rescue Inhaler As Needed.	MMRC 4 (Stop to Breathe Every Few Minutes When Walking)	GOLD STAGE 3 (FEV1 30-49% Predicted)	45	79	91	3	Yes, I Have Been Worse For 1 To 3 Days	More Than Usual	More Than Usual	More Than Usual	Same As Usual	Increased Sputum Production	MMRC 4: Stop to Breathe Every Few Minutes When Walking	No	No	4	79	Unknown	91	88	45	39	98.9	4		Y		N		4	0.6	3	0.4
2403	Female	54	5	1	119	23	Visited ICU for COPD in Last Year	High Blood Pressure			Pill for Controlling Exacerbations (Azithromycin or Roflumilast) + Daily Controller Inhaler + Rescue Inhaler As Needed	MMRC 2 (Breathless Only while Hurrying On Flat Ground)	Unknown	Unknown	81	93	3	No	Same As Usual	Same As Usual	Same As Usual	Same As Usual	No Change In Sputum	MMRC 2: Breathless Only while Hurrying On Flat Ground	No	No	1	81	81	93	92	Unknown	Unknown	99.1	1		N		N		1	0.8	2	0.2
2404	Female	65	5	4	159	28	Diabetes				Daily Controller Inhaler + rescue Inhaler As Needed.	MMRC 2 (Breathless Only while Hurrying On Flat Ground)	GOLD STAGE 2 (FEV1 50-79% Predicted)	62	Unknown	Unknown	2	Yes, I Have Been Worse For The Last 24 Hours	Same As Usual	Same As Usual	Less Than Usual	Same As Usual	No Change In Sputum	MMRC 2: Breathless Only while Hurrying On Flat Ground	No	Yes	2	Unknown	Unknown	Unknown	Unknown	62	64	98.6	2		N		N		2	0.8	3	0.2
2405	Male	68	5	8	193	30	Congestive Heart Failure	Pulmonary Hypertension	Smoker		Daily Controller Inhaler + rescue Inhaler As Needed.	MMRC 4 (Stop to Breathe Every Few Minutes When Walking)	GOLD STAGE 3 (FEV1 30-49% Predicted)	42	81	93	4	Yes, I Have Been Worse For More Than 3 days	Same As Usual	More Than Usual	Less Than Usual	Less Than Usual	No Change In Sputum	MMRC 4: Stop to Breathe Every Few Minutes When Walking	No	No	3	81	75	93	93	42	Unknown	98.9	3		N		Y		3	0.8	4	0.2
2406	Female	81	5	2	160	30	Coronary Artery Disease	Diabetes	Acid Reflux	Smoker	Unknown	MMRC 3 (Slowed Walking Speed Due To Breathlessness)	GOLD STAGE 4 (FEV1 < 30% Predicted, or < 50% Predicted w/ Chronic Respiratory Failure)	23	64	92	5	Yes, I Have Been Worse For More Than 3 days	Same As Usual	More Than Usual	More Than Usual	Same As Usual	Change in Sputum Color	MMRC 5: Too Breathless To Leave The House Or Breathless When Dressing	Yes	No	4	64	69	92	Unknown	23	13	102	5		Y		N		4	1	3	0.5
2407	Male	85	5	8	135	21	Pulmonary Hypertension	Hospitalized for COPD in Last Year	Long Term Oxygen User		Daily Controller Inhaler + rescue Inhaler As Needed.	MMRC 4 (Stop to Breathe Every Few Minutes When Walking)	GOLD STAGE 3 (FEV1 30-49% Predicted)	36	83	94	4	Yes, I Have Been Worse For More Than 3 days	Same As Usual	Less Than Usual	More Than Usual	Less Than Usual	No Change In Sputum	MMRC 4: Stop to Breathe Every Few Minutes When Walking	No	No	3	83	88	94	95	36	33	98.4	3		N		N		2	0.5	3	0.5
2408	Male	71	5	11	238	34	2 or More Exacerbations In Last Year	Coronary Artery Disease			Daily Controller Inhaler + rescue Inhaler As Needed.	MMRC 5 (Too Breathless To Leave The House Or Breathless When Dressing)	GOLD STAGE 3 (FEV1 30-49% Predicted)	45	79	94	4	Yes, I Have Been Worse For 1 To 3 Days	Same As Usual	More Than Usual	More Than Usual	Same As Usual	Increased Sputum Production	MMRC 5: Too Breathless To Leave The House Or Breathless When Dressing	Yes	No	4	79	97	94	91	45	Unknown	100.8	4		Y		N		4	0.6	3	0.4
2409	Male	49	5	7	131	21	Hospitalized for COPD in Last Year	Asthma	Smoker		Pill for Controlling Exacerbations (Azithromycin or Roflumilast) + Daily Controller Inhaler + Rescue Inhaler As Needed	MMRC 4 (Stop to Breathe Every Few Minutes When Walking)	GOLD STAGE 4 (FEV1 < 30% Predicted, or < 50% Predicted w/ Chronic Respiratory Failure)	27	Unknown	93	5	Yes, I Have Been Worse For The Last 24 Hours	Same As Usual	More Than Usual	More Than Usual	More Than Usual	Change in Sputum Color	MMRC 4: Stop to Breathe Every Few Minutes When Walking	No	No	4	Unknown	107	93	88	27	25	98.7	5		Y		N		4	1	3	0.5
2410	Male	50	5	9	212	32	Unknown				Rescue Inhaler Or Nebulizer As Needed For Breathing	MMRC 2 (Breathless Only while Hurrying On Flat Ground)	Unknown	Unknown	71	93	2	Yes, I Have Been Worse For 1 To 3 Days	NaN	Same As Usual	Same As Usual	Same As Usual	Increased Sputum Production	MMRC 2: Breathless Only while Hurrying On Flat Ground	No	No	2	71	69	93	Unknown	Unknown	Unknown	98.5	2		N		N		2	0.6	3	0.4
2411	Male	50	5	9	198	30					Pill for Controlling Exacerbations (Azithromycin or Roflumilast) + Daily Controller Inhaler + Rescue Inhaler As Needed	MMRC 4 (Stop to Breathe Every Few Minutes When Walking)	GOLD STAGE 2 (FEV1 50-79% Predicted)	56	65	95	3	Yes, I Have Been Worse For 1 To 3 Days	Same As Usual	More Than Usual	More Than Usual	Same As Usual	Change in Sputum Color	MMRC 4: Stop to Breathe Every Few Minutes When Walking	No	No	3	65	67	95	Unknown	56	Unknown	99.1	3		Y		N		3	0.7	2	0.3
2412	Female	85	4	11	97	20					Pill for Controlling Exacerbations (Azithromycin or Roflumilast) + Daily Controller Inhaler + Rescue Inhaler As Needed	MMRC 3 (Slowed Walking Speed Due To Breathlessness)	GOLD STAGE 4 (FEV1 < 30% Predicted, or < 50% Predicted w/ Chronic Respiratory Failure)	25	Unknown	94	5	Yes, I Have Been Worse For The Last 24 Hours	Same As Usual	More Than Usual	More Than Usual	Same As Usual	Change in Sputum Color	MMRC 4 (Stop to Breathe Every Few Minutes When Walking)	No	Yes	4	Unknown	Unknown	94	90	25	18	98.8	5		Y		N		4	0.8	3	0.5
2413	Female	82	5	4	102	18	Acid Reflux				Unknown	MMRC 5 (Too Breathless To Leave The House Or Breathless When Dressing)	GOLD STAGE 3 (FEV1 30-49% Predicted)	40	67	Unknown	4	No	Same As Usual	Same As Usual	Less Than Usual	Less Than Usual	No Change In Sputum	MMRC 5: Too Breathless To Leave The House Or Breathless When Dressing	No	No	3	67	65	Unknown	94	40	39	Unknown	3		N		N		1	1	2	0.1
2414	Female	63	5	3	138	25	Asthma				Unknown	MMRC 2 (Breathless Only while Hurrying On Flat Ground)	Unknown	Unknown	86	94	2	Yes, I Have Been Worse For The Last 24 Hours	Same As Usual	More Than Usual	Same As Usual	More Than Usual	Both Increased Sputum Production And Change in Sputum Color	MMRC 3: Slowed Walking Speed Due To Breathlessness	No	No	3	86	84	94	Unknown	Unknown	46	Unknown	3		Y		N		3	0.7	4	0.3
2415	Female	55	5	7	125	20	Chronic Kidney Disease	Pulmonary Hypertension	Smoker	Long Term Oxygen User	Pill for Controlling Exacerbations (Azithromycin or Roflumilast) + Daily Controller Inhaler + Rescue Inhaler As Needed	MMRC 4 (Stop to Breathe Every Few Minutes When Walking)	GOLD STAGE 4 (FEV1 < 30% Predicted, or < 50% Predicted w/ Chronic Respiratory Failure)	30	unknown	93	5	Yes, I Have Been Worse For More Than 3 days	More Than Usual	More Than Usual	Same As Usual	Same As Usual	No Change In Sputum	MMRC 4: Stop to Breathe Every Few Minutes When Walking	No	Yes	4	Unknown	102	93	90	31	28	98.6	4		Y		Y		3	0.5	4	0.5
2416	Female	80	5	8	122	19	Coronary Artery Disease	Pulmonary Hypertension	Long Term Oxygen User		Daily Controller Inhaler + rescue Inhaler As Needed.	MMRC 4 (Stop to Breathe Every Few Minutes When Walking)	GOLD STAGE 4 (FEV1 < 30% Predicted, or < 50% Predicted w/ Chronic Respiratory Failure)	29	84	93	5	Yes, I Have Been Worse For 1 To 3 Days	Same As Usual	More Than Usual	Less Than Usual	Less Than Usual	No Change In Sputum	MMRC 4: Stop to Breathe Every Few Minutes When Walking	No	Yes	4	84	77	93	93	29	Unknown	Unknown	4		Y		Y		4	0.5	3	0.5
2417	Male	81	5	8	212	33	Chronic Kidney Disease				Unknown	MMRC 1 (Breathless Only With Demanding Exercise)	Unknown	Unknown	81	Unknown	3	Yes, I Have Been Worse For 1 To 3 Days	Same As Usual	More Than Usual	More Than Usual	Same As Usual	Change in Sputum Color	MMRC 4: Stop to Breathe Every Few Minutes When Walking	No	No	3	81	97	Unknown	Unknown	Unknown	63	Unknown	3		Y		N		3	0.8	4	0.5
2418	Male	51	5	8	141	22					Unknown	MMRC 1 (Breathless Only With Demanding Exercise)	GOLD STAGE 2 (FEV1 50-79% Predicted)	67	68	Unknown	1	Yes, I Have Been Worse For More Than 3 days	Same As Usual	Less Than Usual	More Than Usual	Less Than Usual	Both Increased Sputum Production And Change in Sputum Color	MMRC 1: Breathless Only With Demanding Exercise	No	No	2	68	71	Unknown	93	67	63	98.2	3		Y		N		3	0.7	2	0.3
2419	Female	55	5	3	105	19	Pulmonary Hypertension	Anemia			Daily Controller Inhaler + rescue Inhaler As Needed.	MMRC 1 (Breathless Only With Demanding Exercise)	GOLD STAGE 1 (FEV1 80 - 100% Predicted)	89	Unknown	92	2	Yes, I Have Been Worse For 1 To 3 Days	Same As Usual	More Than Usual	More Than Usual	More Than Usual	Increased Sputum Production	MMRC 3: Slowed Walking Speed Due To Breathlessness	Yes	No	3	Unknown	97	92	88	89	83	Unknown	4		Y		N		4	0.5	3	0.5
2420	Male	67	5	9	160	22	CAD	Hospitalized for COPD in Last Year			Pill for Controlling Exacerbations (Azithromycin or Roflumilast) + Daily Controller Inhaler + Rescue Inhaler As Needed	MMRC 5 (Too Breathless To Leave The House Or Breathless When Dressing)	GOLD STAGE 4 (FEV1 < 30% Predicted, or < 50% Predicted w/ Chronic Respiratory Failure)	29	74	92	5	Yes, I Have Been Worse For The Last 24 Hours	Same As Usual	More Than Usual	More Than Usual	Same As Usual	Increased Sputum Production	MMRC 5: Too Breathless To Leave The House Or Breathless When Dressing	No	Yes	4	74	92	92	90	29	27	99	4		Y		N		4	0.6	3	0.4
2421	Female	86	5	6	212	35	Hospitalized for COPD in Last Year	Needs Help Performing Daily Activities	2 or More Exacerbations In Last Year		Pill for Controlling Exacerbations (Azithromycin or Roflumilast) + Daily Controller Inhaler + Rescue Inhaler As Needed	MMRC 3 (Slowed Walking Speed Due To Breathlessness)	Unknown	Unknown	78	Unknown	4	No	Same As Usual	Same As Usual	Less Than Usual	Less Than Usual	No Change In Sputum	MMRC 5: Too Breathless To Leave The House Or Breathless When Dressing	No	No	3	78	82	Unknown	92	Unknown	27	Unknown	3		N		N		2	0.5	1	0.5		Y (states symptoms aren't worse but MMRC score goes from 3 to 5)
2422	Female	71	5	7	193	31					Rescue Inhaler Or Nebulizer As Needed For Breathing	MMRC 1 (Breathless Only With Demanding Exercise)	GOLD STAGE 1 (FEV1 80 - 100% Predicted)	89	86	95	2	Yes, I Have Been Worse For More Than 3 days	NaN	Same As Usual	More Than Usual	Same As Usual	Increased Sputum Production	MMRC 1: Breathless Only With Demanding Exercise	No	No	2	86	75	95	95	89	87	98.5	2		Y		N		3	0.9	2	0.1
2423	Male	51	5	10	122	18	Visited ICU for COPD in Last Year	High Blood Pressure	Anemia		Pill for Controlling Exacerbations (Azithromycin or Roflumilast) + Daily Controller Inhaler + Rescue Inhaler As Needed	MMRC 4 (Stop to Breathe Every Few Minutes When Walking)	GOLD STAGE 2 (FEV1 50-79% Predicted)	67	95	94	4	Yes, I Have Been Worse For 1 To 3 Days	Same As Usual	More Than Usual	More Than Usual	Same As Usual	Increased Sputum Production	MMRC 5: Too Breathless To Leave The House Or Breathless When Dressing	No	Yes	4	95	101	94	92	67	58	98.9	3		Y		N		3	0.7	3	0.3
2424	Male	51	5	2	166	31	Lives Alone	2 or More Exacerbations In Last Year			Unknown	MMRC 5 (Too Breathless To Leave The House Or Breathless When Dressing)	GOLD STAGE 3 (FEV1 30-49% Predicted)	46	86	Unknown	4	Yes, I Have Been Worse For The Last 24 Hours	More Than Usual	More Than Usual	Less Than Usual	Same As Usual	No Change In Sputum	MMRC 5: Too Breathless To Leave The House Or Breathless When Dressing	No	Yes	4	86	Unknown	Unknown	91	46	34	98.7	3		Y		N		3	0.8	2	0.2
2425	Male	75	5	9	159	24	Coronary Artery Disease				Pill for Controlling Exacerbations (Azithromycin or Roflumilast) + Daily Controller Inhaler + Rescue Inhaler As Needed	MMRC 4 (Stop to Breathe Every Few Minutes When Walking)	GOLD STAGE 3 (FEV1 30-49% Predicted)	45	82	94	4	Yes, I Have Been Worse For The Last 24 Hours	More Than Usual	More Than Usual	Same As Usual	More Than Usual	Increased Sputum Production	MMRC 5: Too Breathless To Leave The House Or Breathless When Dressing	No	No	4	82	93	94	93	45	Unknown	98.5	3		Y		N		4	0.5	3	0.5
2426	Male	80	6	1	148	20	Coronary Artery Disease	Acid Reflux			Daily Controller Inhaler + rescue Inhaler As Needed.	MMRC 1 (Breathless Only With Demanding Exercise)	Unknown	Unknown	79	93	3	Yes, I Have Been Worse For 1 To 3 Days	Same As Usual	More Than Usual	More Than Usual	Same As Usual	Increased Sputum Production	MMRC 2: Breathless Only while Hurrying On Flat Ground	No	No	3	79	Unknown	93	91	Unknown	16	Unknown	5		Y		N		4	0.9	3	0.5
2427	Male	68	5	3	165	30	Needs Help Performing Daily Activities	Smoker			Pill for Controlling Exacerbations (Azithromycin or Roflumilast) + Daily Controller Inhaler + Rescue Inhaler As Needed	MMRC 5 (Too Breathless To Leave The House Or Breathless When Dressing)	GOLD STAGE 4 (FEV1 < 30% Predicted, or < 50% Predicted w/ Chronic Respiratory Failure)	47	84	92	4	Yes, I Have Been Worse For More Than 3 days	Less Than Usual	More Than Usual	More Than Usual	More Than Usual	Change in Sputum Color	MMRC 5: Too Breathless To Leave The House Or Breathless When Dressing	No	Yes	5	84	91	92	Unknown	47	38	Unknown	4		Y		N		4	0.6	3	0.4
2428	Male	52	5	11	140	20	Pulmonary Hypertension	Chronic Kidney Disease	Smoker	Acid Reflux	Unknown	MMRC 3 (Slowed Walking Speed Due To Breathlessness)	GOLD STAGE 1 (FEV1 80 - 100% Predicted)	96	81	Unknown	3	Yes, I Have Been Worse For More Than 3 days	More Than Usual	More Than Usual	More Than Usual	More Than Usual	Change in Sputum Color	MMRC 3: Slowed Walking Speed Due To Breathlessness	No	No	4	81	99	Unknown	90	96	77	98.8	3		Y		N		3	0.8	4	0.2
2429	Male	63	5	9	165	25	Hospitalized for COPD in Last Year				Pill for Controlling Exacerbations (Azithromycin or Roflumilast) + Daily Controller Inhaler + Rescue Inhaler As Needed	MMRC 4 (Stop to Breathe Every Few Minutes When Walking)	GOLD STAGE 4 (FEV1 < 30% Predicted, or < 50% Predicted w/ Chronic Respiratory Failure)	34	83	Unknown	5	Yes, I Have Been Worse For More Than 3 days	Same As Usual	Same As Usual	More Than Usual	More Than Usual	No Change In Sputum	MMRC 4: Stop to Breathe Every Few Minutes When Walking	No	No	4	83	81	Unknown	92	34	22	98.8	4		Y		N		4	0.5	3	0.5
2430	Male	64	5	9	205	31					Unknown	MMRC 5 (Too Breathless To Leave The House Or Breathless When Dressing)	Unknown	Unknown	57	91	3	Yes, I Have Been Worse For The Last 24 Hours	More Than Usual	Same As Usual	More Than Usual	More Than Usual	Change in Sputum Color	MMRC 5: Too Breathless To Leave The House Or Breathless When Dressing	No	No	4	57	71	91	89	Unknown	Unknown	98.5	4		Y		N		4	0.6	3	0.4
2431	Male	52	5	9	179	27	Hospitalized for COPD in Last Year	Asthma	Long Term Oxygen User	Anemia	Daily Controller Inhaler + rescue Inhaler As Needed.	MMRC 1 (Breathless Only With Demanding Exercise)	GOLD STAGE 3 (FEV1 30-49% Predicted)	47	Unknown	Unknown	4	Yes, I Have Been Worse For The Last 24 Hours	More Than Usual	Same As Usual	More Than Usual	Same As Usual	Increased Sputum Production	MMRC 1: Breathless Only With Demanding Exercise	Yes	No	3	Unknown	98	Unknown	Unknown	47	51	99.5	3		Y		N		3	0.8	2	0.2
2432	Male	62	5	11	126	18	Chronic Kidney Disease	Long Term Oxygen User	Coronary Artery Disease		Pill for Controlling Exacerbations (Azithromycin or Roflumilast) + Daily Controller Inhaler + Rescue Inhaler As Needed	MMRC 2 (Breathless Only while Hurrying On Flat Ground)	Unknown	Unknown	80	94	3	Yes, I Have Been Worse For 1 To 3 Days	Same As Usual	More Than Usual	More Than Usual	More Than Usual	Both Increased Sputum Production And Change in Sputum Color	MMRC 4: Stop to Breathe Every Few Minutes When Walking	No	No	3	80	87	94	90	Unknown	40	99	3		Y		N		3	0.7	4	0.3
2433	Male	72	5	6	163	27	Anemia	Acid Reflux			Unknown	MMRC 2 (Breathless Only while Hurrying On Flat Ground)	GOLD STAGE 4 (FEV1 < 30% Predicted, or < 50% Predicted w/ Chronic Respiratory Failure)	29	75	95	4	Yes, I Have Been Worse For The Last 24 Hours	Same As Usual	More Than Usual	Less Than Usual	Same As Usual	No Change In Sputum	MMRC 4: Stop to Breathe Every Few Minutes When Walking	No	No	3	75	Unknown	95	95	29	23	99	3		Y		Y		3	0.8	4	0.2
2434	Male	78	5	3	182	33	Visited ICU for COPD in Last Year	Asthma			Pill for Controlling Exacerbations (Azithromycin or Roflumilast) + Daily Controller Inhaler + Rescue Inhaler As Needed	MMRC 3 (Slowed Walking Speed Due To Breathlessness)	GOLD STAGE 2 (FEV1 50-79% Predicted)	69	63	94	3	Yes, I Have Been Worse For 1 To 3 Days	More Than Usual	Same As Usual	More Than Usual	Same As Usual	No Change In Sputum	MMRC 3: Slowed Walking Speed Due To Breathlessness	No	Yes	3	63	79	94	Unknown	69	58	98.7	3		Y		N		3	0.7	2	0.5
2435	Female	54	5	2	155	29	Unknown				Daily Controller Inhaler + rescue Inhaler As Needed.	MMRC 4 (Stop to Breathe Every Few Minutes When Walking)	Unknown	Unknown	Unknown	95	3	Yes, I Have Been Worse For More Than 3 days	Same As Usual	Less Than Usual	Same As Usual	Same As Usual	Change in Sputum Color	MMRC 4: Stop to Breathe Every Few Minutes When Walking	Yes	Yes	3	Unknown	103	95	92	Unknown	40	100.6	3		N		Y		3	0.8	4	0.2
2436	Female	86	5	2	133	25	Diabetes	Hospitalized for COPD in Last Year	Needs Help Performing Daily Activities		Rescue Inhaler Or Nebulizer As Needed For Breathing	MMRC 1 (Breathless Only With Demanding Exercise)	Unknown	Unknown	Unknown	Unknown	4	Yes, I Have Been Worse For The Last 24 Hours	NaN	Less Than Usual	More Than Usual	Less Than Usual	No Change In Sputum	MMRC 1: Breathless Only With Demanding Exercise	No	Yes	3	Unknown	100	Unknown	87	Unknown	89	98.5	4		Y		N		4	0.8	3	0.5
2437	Female	85	5	4	193	34	Hospitalized for COPD in Last Year	Asthma	High Blood Pressure		Unknown	MMRC 1 (Breathless Only With Demanding Exercise)	GOLD STAGE 1 (FEV1 80 - 100% Predicted)	100	62	Unknown	4	Yes, I Have Been Worse For The Last 24 Hours	Less Than Usual	More Than Usual	More Than Usual	Same As Usual	Change in Sputum Color	MMRC 1: Breathless Only With Demanding Exercise	No	No	3	62	61	Unknown	89	100	89	98.7	4		Y		N		4	0.8	3	0.6
2438	Male	72	5	5	153	26	Acid Reflux	Lives Alone			Pill for Controlling Exacerbations (Azithromycin or Roflumilast) + Daily Controller Inhaler + Rescue Inhaler As Needed	MMRC 3 (Slowed Walking Speed Due To Breathlessness)	GOLD STAGE 3 (FEV1 30-49% Predicted)	51	74	Unknown	4	Yes, I Have Been Worse For The Last 24 Hours	Same As Usual	More Than Usual	Same As Usual	Same As Usual	No Change In Sputum	MMRC 3: Slowed Walking Speed Due To Breathlessness	No	No	3	74	81	Unknown	94	51	55	Unknown	3		N		Y		3	0.6	2	0.4
2439	Male	62	6	2	160	21	Congestive Heart Failure	Hospitalized for COPD in Last Year			Pill for Controlling Exacerbations (Azithromycin or Roflumilast) + Daily Controller Inhaler + Rescue Inhaler As Needed	MMRC 4 (Stop to Breathe Every Few Minutes When Walking)	GOLD STAGE 3 (FEV1 30-49% Predicted)	42	Unknown	Unknown	4	Yes, I Have Been Worse For More Than 3 days	Less Than Usual	More Than Usual	More Than Usual	More Than Usual	No Change In Sputum	MMRC 4: Stop to Breathe Every Few Minutes When Walking	No	No	4	Unknown	109	Unknown	90	42	28	98.7	4		Y		N		3	0.5	4	0.5
2440	Female	77	5	1	186	36	Chronic Kidney Disease	Visited ICU for COPD in Last Year	Lives Alone		Daily Controller Inhaler + rescue Inhaler As Needed.	MMRC 4 (Stop to Breathe Every Few Minutes When Walking)	GOLD STAGE 3 (FEV1 30-49% Predicted)	46	77	91	5	Yes, I Have Been Worse For The Last 24 Hours	More Than Usual	Same As Usual	Same As Usual	Less Than Usual	Both Increased Sputum Production And Change in Sputum Color	MMRC 4: Stop to Breathe Every Few Minutes When Walking	No	No	3	77	96	91	87	46	46	98.9	4		Y		Y		4	0.7	3	0.5
2441	Male	49	6	0	202	28	Chronic Kidney Disease	Asthma			Unknown	MMRC 1 (Breathless Only With Demanding Exercise)	GOLD STAGE 2 (FEV1 50-79% Predicted)	74	Unknown	96	3	Yes, I Have Been Worse For 1 To 3 Days	NaN	More Than Usual	Same As Usual	Same As Usual	No Change In Sputum	MMRC 1: Breathless Only With Demanding Exercise	No	No	2	Unknown	Unknown	96	Unknown	74	71	98.4	2		N		Y		3	0.7	2	0.5
2442	Female	70	5	10	116	17					Daily Controller Inhaler + rescue Inhaler As Needed.	MMRC 1 (Breathless Only With Demanding Exercise)	GOLD STAGE 2 (FEV1 50-79% Predicted)	69	76	Unknown	3	Yes, I Have Been Worse For More Than 3 days	More Than Usual	More Than Usual	Same As Usual	Same As Usual	Change in Sputum Color	MMRC 1: Breathless Only With Demanding Exercise	No	No	2	76	100	Unknown	94	69	69	99.1	3		Y		N		3	0.8	4	0.2
2443	Female	71	5	3	165	30	Congestive Heart Failure				Daily Controller Inhaler + rescue Inhaler As Needed.	MMRC 1 (Breathless Only With Demanding Exercise)	Unknown	Unknown	80	92	3	Yes, I Have Been Worse For The Last 24 Hours	Same As Usual	Less Than Usual	More Than Usual	Same As Usual	Increased Sputum Production	MMRC 1: Breathless Only With Demanding Exercise	No	Yes	3	80	89	92	88	Unknown	Unknown	98.4	4		Y		N		4	0.7	3	0.5
2444	Female	44	5	7	112	18	Congestive Heart Failure	Coronary Artery Disease			Daily Controller Inhaler + rescue Inhaler As Needed.	MMRC 5 (Too Breathless To Leave The House Or Breathless When Dressing)	GOLD STAGE 3 (FEV1 30-49% Predicted)	45	93	94	3	Yes, I Have Been Worse For The Last 24 Hours	Less Than Usual	Less Than Usual	Same As Usual	Same As Usual	Both Increased Sputum Production And Change in Sputum Color	MMRC 4: Stop to Breathe Every Few Minutes When Walking	Yes	No	3	93	104	94	95	45	41	100.6	3		N		Y		3	0.7	4	0.3
2445	Female	81	5	4	102	18	Asthma	Pulmonary Hypertension	2 or More Exacerbations In Last Year		Unknown	MMRC 1 (Breathless Only With Demanding Exercise)	Unknown	Unknown	Unknown	93	4	Yes, I Have Been Worse For The Last 24 Hours	More Than Usual	More Than Usual	More Than Usual	Same As Usual	No Change In Sputum	MMRC 2: Breathless Only while Hurrying On Flat Ground	No	No	3	Unknown	86	93	Unknown	Unknown	61	Unknown	2		Y		N		3	0.7	4	0.3
2446	Female	68	5	4	154	27	Unknown				Pill for Controlling Exacerbations (Azithromycin or Roflumilast) + Daily Controller Inhaler + Rescue Inhaler As Needed	MMRC 4 (Stop to Breathe Every Few Minutes When Walking)	GOLD STAGE 2 (FEV1 50-79% Predicted)	66	82	95	3	Yes, I Have Been Worse For 1 To 3 Days	Same As Usual	Less Than Usual	Less Than Usual	Same As Usual	No Change In Sputum	MMRC 4: Stop to Breathe Every Few Minutes When Walking	Yes	Yes	3	82	78	95	92	66	72	99.1	3		N		Y		3	0.6	2	0.4
2447	Male	46	5	10	225	33	Smoker	Acid Reflux			Daily Controller Inhaler + rescue Inhaler As Needed.	MMRC 3 (Slowed Walking Speed Due To Breathlessness)	Unknown	Unknown	71	Unknown	3	Yes, I Have Been Worse For The Last 24 Hours	Same As Usual	Less Than Usual	More Than Usual	Same As Usual	Both Increased Sputum Production And Change in Sputum Color	MMRC 3: Slowed Walking Speed Due To Breathlessness	No	No	3	71	64	Unknown	93	Unknown	30	98.6	3		Y		N		3	0.8	4	0.2
2448	Female	80	5	3	116	21	Smoker				Pill for Controlling Exacerbations (Azithromycin or Roflumilast) + Daily Controller Inhaler + Rescue Inhaler As Needed	MMRC 3 (Slowed Walking Speed Due To Breathlessness)	GOLD STAGE 3 (FEV1 30-49% Predicted)	41	Unknown	91	4	Yes, I Have Been Worse For The Last 24 Hours	More Than Usual	Same As Usual	More Than Usual	More Than Usual	No Change In Sputum	MMRC 3: Slowed Walking Speed Due To Breathlessness	No	No	3	Unknown	Unknown	91	86	41	34	99.2	4		Y		N		4	0.8	3	0.5
2449	Female	63	5	5	164	28	Visited ICU for COPD in Last Year	Anemia	Needs Help Performing Daily Activities		Daily Controller Inhaler + rescue Inhaler As Needed.	MMRC 4 (Stop to Breathe Every Few Minutes When Walking)	Unknown	Unknown	82	95	4	Yes, I Have Been Worse For More Than 3 days	Same As Usual	More Than Usual	More Than Usual	More Than Usual	No Change In Sputum	MMRC 4: Stop to Breathe Every Few Minutes When Walking	No	No	3	82	Unknown	95	93	Unknown	11	99.4	4		Y		N		4	0.9	3	0.5
2450	Female	79	5	5	200	34	Unknown				Unknown	MMRC 4 (Stop to Breathe Every Few Minutes When Walking)	GOLD STAGE 2 (FEV1 50-79% Predicted)	60	106	93	4	Yes, I Have Been Worse For 1 To 3 Days	Less Than Usual	Same As Usual	More Than Usual	More Than Usual	No Change In Sputum	MMRC 4: Stop to Breathe Every Few Minutes When Walking	No	No	3	106	108	93	91	60	54	98.3	3		Y		N		3	0.6	4	0.4
2451	Male	52	5	9	119	18	2 or More Exacerbations In Last Year	Acid Reflux			Daily Controller Inhaler + rescue Inhaler As Needed.	MMRC 3 (Slowed Walking Speed Due To Breathlessness)	Unknown	Unknown	61	Unknown	3	Yes, I Have Been Worse For The Last 24 Hours	More Than Usual	More Than Usual	More Than Usual	More Than Usual	Change in Sputum Color	MMRC 3: Slowed Walking Speed Due To Breathlessness	No	No	4	61	65	Unknown	88	Unknown	Unknown	Unknown	4		Y		N		4	0.8	3	0.5
2452	Male	52	6	2	198	26	Acid Reflux				Pill for Controlling Exacerbations (Azithromycin or Roflumilast) + Daily Controller Inhaler + Rescue Inhaler As Needed	MMRC 4 (Stop to Breathe Every Few Minutes When Walking)	Unknown	Unknown	85	91	4	Yes, I Have Been Worse For 1 To 3 Days	Same As Usual	Less Than Usual	More Than Usual	Less Than Usual	Increased Sputum Production	MMRC 4: Stop to Breathe Every Few Minutes When Walking	No	No	4	85	85	91	90	Unknown	79	99	3		Y		N		3	0.6	4	0.4
2453	Male	50	6	0	216	30	High Blood Pressure	Long Term Oxygen User			Daily Controller Inhaler + rescue Inhaler As Needed.	MMRC 1 (Breathless Only With Demanding Exercise)	GOLD STAGE 3 (FEV1 30-49% Predicted)	47	77	94	3	Yes, I Have Been Worse For The Last 24 Hours	Same As Usual	More Than Usual	Same As Usual	More Than Usual	No Change In Sputum	MMRC 1: Breathless Only With Demanding Exercise	No	No	2	77	Unknown	94	Unknown	47	Unknown	98	3		Y		N		3	0.7	2	0.3
2454	Male	84	5	10	231	34	Visited ICU for COPD in Last Year	Pulmonary Hypertension			Unknown	MMRC 3 (Slowed Walking Speed Due To Breathlessness)	GOLD STAGE 3 (FEV1 30-49% Predicted)	38	67	92	5	Yes, I Have Been Worse For 1 To 3 Days	Less Than Usual	Less Than Usual	Same As Usual	Less Than Usual	Change in Sputum Color	MMRC 3: Slowed Walking Speed Due To Breathlessness	No	No	2	67	Unknown	92	88	38	29	Unknown	4		Y		N		4	0.9	3	0.5
2455	Female	81	5	4	165	29	Chronic Kidney Disease	Coronary Artery Disease	2 or More Exacerbations In Last Year		Pill for Controlling Exacerbations (Azithromycin or Roflumilast) + Daily Controller Inhaler + Rescue Inhaler As Needed	MMRC 2 (Breathless Only while Hurrying On Flat Ground)	GOLD STAGE 4 (FEV1 < 30% Predicted, or < 50% Predicted w/ Chronic Respiratory Failure)	30	Unknown	Unknown	5	Yes, I Have Been Worse For The Last 24 Hours	More Than Usual	Less Than Usual	More Than Usual	Same As Usual	Both Increased Sputum Production And Change in Sputum Color	MMRC 2: Breathless Only while Hurrying On Flat Ground	No	No	3	Unknown	75	Unknown	Unknown	30	38	98.9	3		Y		N		4	0.5	3	0.5
2456	Male	82	5	8	193	30	Hospitalized for COPD in Last Year	Smoker			Pill for Controlling Exacerbations (Azithromycin or Roflumilast) + Daily Controller Inhaler + Rescue Inhaler As Needed	MMRC 4 (Stop to Breathe Every Few Minutes When Walking)	GOLD STAGE 3 (FEV1 30-49% Predicted)	49	87	Unknown	4	Yes, I Have Been Worse For 1 To 3 Days	Less Than Usual	More Than Usual	More Than Usual	Same As Usual	Both Increased Sputum Production And Change in Sputum Color	MMRC 4: Stop to Breathe Every Few Minutes When Walking	No	No	4	87	110	Unknown	91	49	43	98.1	3		Y		N		4	0.6	3	0.4
2457	Male	46	5	10	197	29	Long Term Oxygen User				Pill for Controlling Exacerbations (Azithromycin or Roflumilast) + Daily Controller Inhaler + Rescue Inhaler As Needed	MMRC 4 (Stop to Breathe Every Few Minutes When Walking)	GOLD STAGE 2 (FEV1 50-79% Predicted)	71	81	93	3	Yes, I Have Been Worse For 1 To 3 Days	More Than Usual	Less Than Usual	Same As Usual	Less Than Usual	Increased Sputum Production	MMRC 3: Slowed Walking Speed Due To Breathlessness	No	No	3	81	66	93	92	71	72	Unknown	2		N		N		3	0.5	2	0.5
2458	Female	80	5	9	238	36	Smoker				Daily Controller Inhaler + rescue Inhaler As Needed.	MMRC 2 (Breathless Only while Hurrying On Flat Ground)	GOLD STAGE 3 (FEV1 30-49% Predicted)	38	Unknown	92	4	Yes, I Have Been Worse For 1 To 3 Days	More Than Usual	More Than Usual	More Than Usual	More Than Usual	Increased Sputum Production	MMRC 3: Slowed Walking Speed Due To Breathlessness	No	No	4	Unknown	Unknown	92	86	38	28	98.9	5		Y		N		4	1	3	0.5
2459	Female	75	5	2	91	17	Smoker				Unknown	MMRC 5 (Too Breathless To Leave The House Or Breathless When Dressing)	Unknown	Unknown	79	95	4	Yes, I Have Been Worse For 1 To 3 Days	Less Than Usual	More Than Usual	More Than Usual	More Than Usual	No Change In Sputum	MMRC 5: Too Breathless To Leave The House Or Breathless When Dressing	No	No	4	79	89	95	92	Unknown	Unknown	98.8	3		Y		N		4	0.5	3	0.5
2460	Male	52	5	7	162	26	Chronic Kidney Disease	Long Term Oxygen User	Anemia		Pill for Controlling Exacerbations (Azithromycin or Roflumilast) + Daily Controller Inhaler + Rescue Inhaler As Needed	MMRC 5 (Too Breathless To Leave The House Or Breathless When Dressing)	Unknown	Unknown	Unknown	Unknown	5	Yes, I Have Been Worse For More Than 3 days	Same As Usual	Same As Usual	More Than Usual	Same As Usual	Increased Sputum Production	MMRC 5: Too Breathless To Leave The House Or Breathless When Dressing	No	No	4	Unknown	97	Unknown	Unknown	Unknown	53	98.6	3		Y		N		3	0.6	4	0.4
2461	Male	48	5	4	171	30	Unknown				Pill for Controlling Exacerbations (Azithromycin or Roflumilast) + Daily Controller Inhaler + Rescue Inhaler As Needed	MMRC 4 (Stop to Breathe Every Few Minutes When Walking)	GOLD STAGE 4 (FEV1 < 30% Predicted, or < 50% Predicted w/ Chronic Respiratory Failure)	37	72	Unknown	4	Yes, I Have Been Worse For More Than 3 days	More Than Usual	Same As Usual	More Than Usual	More Than Usual	Change in Sputum Color	MMRC 4: Stop to Breathe Every Few Minutes When Walking	No	No	4	72	73	Unknown	90	37	Unknown	Unknown	3		Y		N		3	0.6	4	0.4
2462	Male	61	5	10	163	24	Chronic Kidney Disease	Diabetes	2 or More Exacerbations In Last Year		Daily Controller Inhaler + rescue Inhaler As Needed.	MMRC 3 (Slowed Walking Speed Due To Breathlessness)	Unknown	Unknown	81	92	3	Yes, I Have Been Worse For More Than 3 days	Same As Usual	Less Than Usual	Less Than Usual	Same As Usual	Increased Sputum Production	MMRC 3: Slowed Walking Speed Due To Breathlessness	No	No	2	81	Unknown	92	93	Unknown	Unknown	Unknown	2		N		N		2	0.7	3	0.3
2463	Female	86	5	0	105	21	Hospitalized for COPD in Last Year	Acid Reflux			Unknown	MMRC 4 (Stop to Breathe Every Few Minutes When Walking)	Unknown	Unknown	81	95	4	Yes, I Have Been Worse For More Than 3 days	Less Than Usual	Same As Usual	Less Than Usual	Less Than Usual	No Change In Sputum	MMRC 4: Stop to Breathe Every Few Minutes When Walking	No	Yes	3	81	Unknown	95	92	Unknown	52	98.3	3		N		N		2	0.6	3	0.4
2464	Female	84	5	3	198	36					Pill for Controlling Exacerbations (Azithromycin or Roflumilast) + Daily Controller Inhaler + Rescue Inhaler As Needed	MMRC 3 (Slowed Walking Speed Due To Breathlessness)	GOLD STAGE 4 (FEV1 < 30% Predicted, or < 50% Predicted w/ Chronic Respiratory Failure)	31	79	94	5	Yes, I Have Been Worse For 1 To 3 Days	More Than Usual	More Than Usual	Same As Usual	Same As Usual	Change in Sputum Color	MMRC 3: Slowed Walking Speed Due To Breathlessness	No	No	3	79	Unknown	94	Unknown	31	30	98.9	3		Y		N		3	0.8	4	0.5
2465	Female	47	5	2	192	36	Hospitalized for COPD in Last Year	Smoker	Acid Reflux		Pill for Controlling Exacerbations (Azithromycin or Roflumilast) + Daily Controller Inhaler + Rescue Inhaler As Needed	MMRC 2 (Breathless Only while Hurrying On Flat Ground)	GOLD STAGE 1 (FEV1 80 - 100% Predicted)	92	78	93	3	Yes, I Have Been Worse For The Last 24 Hours	Same As Usual	More Than Usual	More Than Usual	Same As Usual	Change in Sputum Color	MMRC 2: Breathless Only while Hurrying On Flat Ground	No	Yes	3	78	Unknown	93	90	92	86	98.4	3		Y		N		3	0.6	2	0.4
2466	Male	83	5	6	127	21	Congestive Heart Failure	Chronic Kidney Disease			Unknown	MMRC 1 (Breathless Only With Demanding Exercise)	GOLD STAGE 1 (FEV1 80 - 100% Predicted)	87	79	94	3	Yes, I Have Been Worse For The Last 24 Hours	NaN	More Than Usual	Less Than Usual	Less Than Usual	No Change In Sputum	MMRC 1: Breathless Only With Demanding Exercise	No	No	2	79	84	94	93	87	Unknown	98.7	2		N		Y		3	0.6	2	0.4
2467	Male	48	5	7	162	26	Diabetes	Asthma	Acid Reflux	Lives Alone	Unknown	MMRC 4 (Stop to Breathe Every Few Minutes When Walking)	GOLD STAGE 4 (FEV1 < 30% Predicted, or < 50% Predicted w/ Chronic Respiratory Failure)	33	81	Unknown	4	Yes, I Have Been Worse For 1 To 3 Days	More Than Usual	More Than Usual	More Than Usual	More Than Usual	Both Increased Sputum Production And Change in Sputum Color	MMRC 4: Stop to Breathe Every Few Minutes When Walking	No	No	4	81	88	Unknown	90	33	31	98.7	4		Y		N		3	0.6	4	0.4
2468	Male	75	5	11	168	24	Smoker	2 or More Exacerbations In Last Year			Daily Controller Inhaler + rescue Inhaler As Needed.	MMRC 4 (Stop to Breathe Every Few Minutes When Walking)	GOLD STAGE 2 (FEV1 50-79% Predicted)	72	75	91	4	Yes, I Have Been Worse For 1 To 3 Days	More Than Usual	More Than Usual	More Than Usual	More Than Usual	Change in Sputum Color	MMRC 5: Too Breathless To Leave The House Or Breathless When Dressing	No	No	4	75	90	91	85	72	59	98.5	5		Y		N		4	1	3	0.5
2469	Male	76	5	7	162	26	Visited ICU for COPD in Last Year	Asthma	Lives Alone	Needs Help Performing Daily Activities	Daily Controller Inhaler + rescue Inhaler As Needed.	MMRC 3 (Slowed Walking Speed Due To Breathlessness)	GOLD STAGE 4 (FEV1 < 30% Predicted, or < 50% Predicted w/ Chronic Respiratory Failure)	35	75	Unknown	5	Yes, I Have Been Worse For More Than 3 days	More Than Usual	Less Than Usual	Same As Usual	Less Than Usual	Both Increased Sputum Production And Change in Sputum Color	MMRC 3: Slowed Walking Speed Due To Breathlessness	No	No	3	75	77	Unknown	Unknown	35	Unknown	98.8	3		N		N		3	0.5	2	0.5
2470	Female	66	5	6	115	19	High Blood Pressure	Anemia			Pill for Controlling Exacerbations (Azithromycin or Roflumilast) + Daily Controller Inhaler + Rescue Inhaler As Needed	MMRC 3 (Slowed Walking Speed Due To Breathlessness)	GOLD STAGE 4 (FEV1 < 30% Predicted, or < 50% Predicted w/ Chronic Respiratory Failure)	25	84	95	4	Yes, I Have Been Worse For 1 To 3 Days	Same As Usual	More Than Usual	Same As Usual	Less Than Usual	No Change In Sputum	MMRC 3: Slowed Walking Speed Due To Breathlessness	Yes	No	3	84	Unknown	95	95	25	Unknown	99.1	3		N		Y		3	0.8	2	0.2
2471	Male	47	5	6	157	26	Chronic Kidney Disease	Coronary Artery Disease	Anemia		Daily Controller Inhaler + rescue Inhaler As Needed.	MMRC 4 (Stop to Breathe Every Few Minutes When Walking)	Unknown	Unknown	72	Unknown	3	No	Same As Usual	Less Than Usual	Same As Usual	Same As Usual	No Change In Sputum	MMRC 4: Stop to Breathe Every Few Minutes When Walking	No	No	3	72	Unknown	Unknown	93	Unknown	36	98.4	3		N		N		1	1	2	0.1
2472	Female	62	5	5	164	28	Chronic Kidney Disease	Congestive Heart Failure			Daily Controller Inhaler + rescue Inhaler As Needed.	MMRC 4 (Stop to Breathe Every Few Minutes When Walking)	GOLD STAGE 2 (FEV1 50-79% Predicted)	75	Unknown	94	3	Yes, I Have Been Worse For More Than 3 days	Same As Usual	More Than Usual	Less Than Usual	Same As Usual	No Change In Sputum	MMRC 4: Stop to Breathe Every Few Minutes When Walking	Yes	Yes	4	Unknown	Unknown	94	Unknown	75	64	Unknown	3		Y		Y		3	0.8	4	0.3
2473	Female	83	5	3	165	30	Chronic Kidney Disease	Coronary Artery Disease			Daily Controller Inhaler + rescue Inhaler As Needed.	MMRC 4 (Stop to Breathe Every Few Minutes When Walking)	Unknown	Unknown	Unknown	Unknown	4	Yes, I Have Been Worse For More Than 3 days	Same As Usual	Less Than Usual	More Than Usual	Less Than Usual	No Change In Sputum	MMRC 3: Slowed Walking Speed Due To Breathlessness	No	Yes	3	Unknown	Unknown	Unknown	90	Unknown	26	98.8	4		Y		N		3	0.5	4	0.5
2474	Male	73	6	5	173	21	2 or More Exacerbations In Last Year				Daily Controller Inhaler + rescue Inhaler As Needed.	MMRC 5 (Too Breathless To Leave The House Or Breathless When Dressing)	GOLD STAGE 3 (FEV1 30-49% Predicted)	46	91	Unknown	4	Yes, I Have Been Worse For The Last 24 Hours	Less Than Usual	Less Than Usual	More Than Usual	Less Than Usual	No Change In Sputum	MMRC 5: Too Breathless To Leave The House Or Breathless When Dressing	No	Yes	3	91	Unknown	Unknown	Unknown	46	36	Unknown	3		Y		N		3	0.6	4	0.4
2475	Female	66	5	2	107	20	Chronic Kidney Disease	Visited ICU for COPD in Last Year			Daily Controller Inhaler + rescue Inhaler As Needed.	MMRC 2 (Breathless Only while Hurrying On Flat Ground)	Unknown	Unknown	91	Unknown	3	Yes, I Have Been Worse For More Than 3 days	Less Than Usual	Same As Usual	Same As Usual	Same As Usual	Both Increased Sputum Production And Change in Sputum Color	MMRC 2: Breathless Only while Hurrying On Flat Ground	No	No	2	91	108	Unknown	Unknown	Unknown	38	98.7	3		N		Y		3	0.8	4	0.2
2476	Female	64	5	10	197	29	Anemia				Pill for Controlling Exacerbations (Azithromycin or Roflumilast) + Daily Controller Inhaler + Rescue Inhaler As Needed	MMRC 3 (Slowed Walking Speed Due To Breathlessness)	GOLD STAGE 4 (FEV1 < 30% Predicted, or < 50% Predicted w/ Chronic Respiratory Failure)	35	77	93	4	Yes, I Have Been Worse For More Than 3 days	Less Than Usual	Less Than Usual	More Than Usual	Less Than Usual	No Change In Sputum	MMRC 3 (Slowed Walking Speed Due To Breathlessness)	No	No	3	77	62	93	93	35	32	98.3	3		N		N		2	0.5	3	0.5
2477	Female	50	5	2	117	22					Unknown	MMRC 2 (Breathless Only while Hurrying On Flat Ground)	GOLD STAGE 4 (FEV1 < 30% Predicted, or < 50% Predicted w/ Chronic Respiratory Failure)	28	68	94	3	Yes, I Have Been Worse For More Than 3 days	Less Than Usual	Same As Usual	More Than Usual	More Than Usual	Both Increased Sputum Production And Change in Sputum Color	MMRC 2 (Breathless Only while Hurrying On Flat Ground)	No	No	3	68	71	94	91	28	19	98.2	4		Y		N		4	0.6	3	0.4
2478	Female	64	5	1	165	32	Hospitalized for COPD in Last Year	Coronary Artery Disease	Needs Help Performing Daily Activities		Unknown	MMRC 1 (Breathless Only With Demanding Exercise)	Unknown	Unknown	83	Unknown	3	Yes, I Have Been Worse For The Last 24 Hours	Same As Usual	Less Than Usual	More Than Usual	Less Than Usual	Increased Sputum Production	MMRC 5: Too Breathless To Leave The House Or Breathless When Dressing	No	No	3	83	77	Unknown	Unknown	Unknown	35	98.6	3		Y		N		3	0.6	4	0.4
2479	Male	69	5	6	157	26	Needs Help Performing Daily Activities	Anemia			Pill for Controlling Exacerbations (Azithromycin or Roflumilast) + Daily Controller Inhaler + Rescue Inhaler As Needed	MMRC 4 (Stop to Breathe Every Few Minutes When Walking)	GOLD STAGE 4 (FEV1 < 30% Predicted, or < 50% Predicted w/ Chronic Respiratory Failure)	32	88	95	4	Yes, I Have Been Worse For The Last 24 Hours	Less Than Usual	Same As Usual	Same As Usual	Less Than Usual	Increased Sputum Production	MMRC 4: Stop to Breathe Every Few Minutes When Walking	No	No	3	88	87	95	Unknown	32	Unknown	98.5	3		N		N		3	0.5	2	0.5
2480	Male	61	5	8	128	20	Hospitalized for COPD in Last Year				Pill for Controlling Exacerbations (Azithromycin or Roflumilast) + Daily Controller Inhaler + Rescue Inhaler As Needed	MMRC 5 (Too Breathless To Leave The House Or Breathless When Dressing)	Unknown	Unknown	86	94	4	Yes, I Have Been Worse For The Last 24 Hours	More Than Usual	More Than Usual	More Than Usual	Same As Usual	Increased Sputum Production	MMRC 5: Too Breathless To Leave The House Or Breathless When Dressing	No	No	4	86	95	94	91	Unknown	17	98.5	4		Y		N		4	0.7	3	0.5
2481	Male	69	5	5	200	34	Pulmonary Hypertension	Coronary Artery Disease	Needs Help Performing Daily Activities		Pill for Controlling Exacerbations (Azithromycin or Roflumilast) + Daily Controller Inhaler + Rescue Inhaler As Needed	MMRC 3 (Slowed Walking Speed Due To Breathlessness)	Unknown	Unknown	74	89	4	Yes, I Have Been Worse For More Than 3 days	Less Than Usual	Less Than Usual	Same As Usual	Less Than Usual	Change in Sputum Color	MMRC 3: Slowed Walking Speed Due To Breathlessness	No	Yes	2	74	79	89	Unknown	Unknown	34	98.5	3		N		Y		3	0.6	2	0.4
2482	Male	54	5	6	121	20	Hospitalized for COPD in Last Year	Visited ICU for COPD in Last Year	Lives Alone	2 or More Exacerbations In Last Year	Daily Controller Inhaler + rescue Inhaler As Needed.	MMRC 3 (Slowed Walking Speed Due To Breathlessness)	GOLD STAGE 3 (FEV1 30-49% Predicted)	54	73	93	4	Yes, I Have Been Worse For 1 To 3 Days	Same As Usual	Same As Usual	More Than Usual	More Than Usual	No Change In Sputum	MMRC 3: Slowed Walking Speed Due To Breathlessness	No	No	3	73	73	93	90	54	42	98.9	3		Y		N		3	0.7	4	0.3
2483	Male	79	5	11	203	29	Unknown				Daily Controller Inhaler + rescue Inhaler As Needed.	MMRC 4 (Stop to Breathe Every Few Minutes When Walking)	Unknown	Unknown	89	94	3	Yes, I Have Been Worse For 1 To 3 Days	Less Than Usual	Less Than Usual	Same As Usual	Same As Usual	Increased Sputum Production	MMRC 3: Slowed Walking Speed Due To Breathlessness	No	No	2	89	Unknown	94	94	Unknown	43	98.8	3		N		N		3	0.5	2	0.5
2484	Male	69	5	2	182	34					Daily Controller Inhaler + rescue Inhaler As Needed.	MMRC 2 (Breathless Only while Hurrying On Flat Ground)	GOLD STAGE 1 (FEV1 80 - 100% Predicted)	91	Unknown	95	2	Yes, I Have Been Worse For The Last 24 Hours	Same As Usual	Same As Usual	Same As Usual	Same As Usual	No Change In Sputum	MMRC 2: Breathless Only while Hurrying On Flat Ground	Yes	No	2	Unknown	85	95	Unknown	91	Unknown	98.5	2		N		Y		3	0.5	2	0.5
2485	Male	67	5	10	143	21	Coronary Artery Disease				Pill for Controlling Exacerbations (Azithromycin or Roflumilast) + Daily Controller Inhaler + Rescue Inhaler As Needed	MMRC 3 (Slowed Walking Speed Due To Breathlessness)	GOLD STAGE 4 (FEV1 < 30% Predicted, or < 50% Predicted w/ Chronic Respiratory Failure)	31	66	91	4	Yes, I Have Been Worse For More Than 3 days	Same As Usual	More Than Usual	Less Than Usual	Same As Usual	No Change In Sputum	MMRC 3: Slowed Walking Speed Due To Breathlessness	No	No	2	66	63	91	91	31	Unknown	Unknown	3		N		Y		3	0.7	4	0.3
2486	Male	51	5	11	140	20	Hospitalized for COPD in Last Year	Chronic Kidney Disease	Acid Reflux		Daily Controller Inhaler + rescue Inhaler As Needed.	MMRC 2 (Breathless Only while Hurrying On Flat Ground)	Unknown	Unknown	87	94	3	Yes, I Have Been Worse For 1 To 3 Days	Less Than Usual	Same As Usual	More Than Usual	Same As Usual	Change in Sputum Color	MMRC 2: Breathless Only while Hurrying On Flat Ground	No	No	3	87	85	94	Unknown	Unknown	Unknown	98.8	2		Y		N		3	0.8	2	0.2
2487	Male	59	5	10	197	29	Long Term Oxygen User	2 or More Exacerbations In Last Year			Daily Controller Inhaler + rescue Inhaler As Needed.	MMRC 3 (Slowed Walking Speed Due To Breathlessness)	Unknown	Unknown	73	Unknown	3	Yes, I Have Been Worse For More Than 3 days	Less Than Usual	More Than Usual	More Than Usual	More Than Usual	No Change In Sputum	MMRC 4: Stop to Breathe Every Few Minutes When Walking	No	No	4	73	69	Unknown	Unknown	Unknown	77	98.2	3		Y		N		3	0.6	4	0.4
2488	Male	62	5	10	184	27	Hospitalized for COPD in Last Year	Needs Help Performing Daily Activities			Pill for Controlling Exacerbations (Azithromycin or Roflumilast) + Daily Controller Inhaler + Rescue Inhaler As Needed	MMRC 2 (Breathless Only while Hurrying On Flat Ground)	Unknown	Unknown	74	92	3	Yes, I Have Been Worse For 1 To 3 Days	Same As Usual	More Than Usual	Less Than Usual	Less Than Usual	No Change In Sputum	MMRC 2: Breathless Only while Hurrying On Flat Ground	No	No	2	74	91	92	88	Unknown	Unknown	99.1	4		Y		Y		3	0.5	4	0.5
2489	Male	78	5	4	188	33	Visited ICU for COPD in Last Year	Smoker			Daily Controller Inhaler + rescue Inhaler As Needed.	MMRC 3 (Slowed Walking Speed Due To Breathlessness)	Unknown	Unknown	77	94	4	Yes, I Have Been Worse For 1 To 3 Days	Less Than Usual	Same As Usual	More Than Usual	Same As Usual	No Change In Sputum	MMRC 3: Slowed Walking Speed Due To Breathlessness	No	No	3	77	Unknown	94	94	Unknown	51	98.6	3		N		N		3	0.5	2	0.5
2490	Male	48	5	10	122	18	Visited ICU for COPD in Last Year	Smoker	Acid Reflux		Unknown	MMRC 5 (Too Breathless To Leave The House Or Breathless When Dressing)	GOLD STAGE 4 (FEV1 < 30% Predicted, or < 50% Predicted w/ Chronic Respiratory Failure)	35	84	95	5	Yes, I Have Been Worse For More Than 3 days	Same As Usual	More Than Usual	More Than Usual	Same As Usual	No Change In Sputum	MMRC 5: Too Breathless To Leave The House Or Breathless When Dressing	No	No	4	84	111	95	Unknown	35	27	Unknown	4		Y		N		4	0.6	3	0.4
2491	Female	49	5	6	163	27	Hospitalized for COPD in Last Year	Congestive Heart Failure	Smoker		Daily Controller Inhaler + rescue Inhaler As Needed.	MMRC 3 (Slowed Walking Speed Due To Breathlessness)	GOLD STAGE 4 (FEV1 < 30% Predicted, or < 50% Predicted w/ Chronic Respiratory Failure)	32	Unknown	Unknown	5	Yes, I Have Been Worse For More Than 3 days	Same As Usual	More Than Usual	More Than Usual	Same As Usual	Increased Sputum Production	MMRC 4: Stop to Breathe Every Few Minutes When Walking	No	No	4	Unknown	100	Unknown	93	32	22	Unknown	4		Y		N		4	0.8	3	0.5
2492	Female	84	5	6	127	21	Needs Help Performing Daily Activities				Daily Controller Inhaler + rescue Inhaler As Needed.	MMRC 3 (Slowed Walking Speed Due To Breathlessness)	GOLD STAGE 4 (FEV1 < 30% Predicted, or < 50% Predicted w/ Chronic Respiratory Failure)	35	80	91	5	Yes, I Have Been Worse For The Last 24 Hours	Less Than Usual	More Than Usual	Less Than Usual	Same As Usual	No Change In Sputum	MMRC 3: Slowed Walking Speed Due To Breathlessness	No	No	3	80	Unknown	91	Unknown	35	34	98.8	3		N		N		2	0.5	3	0.5
2493	Female	81	5	4	159	28	Smoker	2 or More Exacerbations In Last Year			Daily Controller Inhaler + rescue Inhaler As Needed.	MMRC 3 (Slowed Walking Speed Due To Breathlessness)	Unknown	Unknown	96	92	4	Yes, I Have Been Worse For More Than 3 days	Less Than Usual	Same As Usual	More Than Usual	Same As Usual	Both Increased Sputum Production And Change in Sputum Color	MMRC 3: Slowed Walking Speed Due To Breathlessness	No	No	3	96	Unknown	92	90	Unknown	59	99.4	3		Y		N		3	0.6	4	0.4
2494	Female	87	5	2	155	29	2 or More Exacerbations In Last Year	Acid Reflux			Pill for Controlling Exacerbations (Azithromycin or Roflumilast) + Daily Controller Inhaler + Rescue Inhaler As Needed	MMRC 5 (Too Breathless To Leave The House Or Breathless When Dressing)	GOLD STAGE 3 (FEV1 30-49% Predicted)	58	Unknown	92	5	Yes, I Have Been Worse For More Than 3 days	Less Than Usual	More Than Usual	More Than Usual	More Than Usual	Increased Sputum Production	MMRC 5: Too Breathless To Leave The House Or Breathless When Dressing	No	No	4	Unknown	96	92	88	58	40	99	4		Y		N		4	0.8	3	0.5
2495	Male	50	5	8	154	24	Unknown				Daily Controller Inhaler + rescue Inhaler As Needed.	MMRC 2 (Breathless Only while Hurrying On Flat Ground)	GOLD STAGE 1 (FEV1 80 - 100% Predicted)	87	81	92	2	Yes, I Have Been Worse For 1 To 3 Days	Less Than Usual	More Than Usual	More Than Usual	Same As Usual	Increased Sputum Production	MMRC 2: Breathless Only while Hurrying On Flat Ground	Yes	No	3	81	79	92	89	87	83	100.7	4		Y		N		4	0.8	3	0.4
2496	Male	46	5	7	118	19	Chronic Kidney Disease				Unknown	MMRC 5 (Too Breathless To Leave The House Or Breathless When Dressing)	GOLD STAGE 3 (FEV1 30-49% Predicted)	47	Unknown	92	4	Yes, I Have Been Worse For More Than 3 days	Same As Usual	More Than Usual	Less Than Usual	Less Than Usual	No Change In Sputum	MMRC 5: Too Breathless To Leave The House Or Breathless When Dressing	No	No	3	Unknown	Unknown	92	91	47	Unknown	98.8	3		N		Y		3	0.6	4	0.4
2497	Female	61	5	1	150	29	Visited ICU for COPD in Last Year	Coronary Artery Disease			Daily Controller Inhaler + rescue Inhaler As Needed.	MMRC 1 (Breathless Only With Demanding Exercise)	GOLD STAGE 2 (FEV1 50-79% Predicted)	72	81	93	3	Yes, I Have Been Worse For The Last 24 Hours	Same As Usual	Same As Usual	More Than Usual	More Than Usual	No Change In Sputum	MMRC 1: Breathless Only With Demanding Exercise	No	No	2	81	Unknown	93	90	72	79	98.2	3		Y		N		3	0.8	4	0.2
2498	Female	49	5	3	116	21	Visited ICU for COPD in Last Year	Hospitalized for COPD in Last Year	Acid Reflux	2 or More Exacerbations In Last Year	Daily Controller Inhaler + rescue Inhaler As Needed.	MMRC 4 (Stop to Breathe Every Few Minutes When Walking)	GOLD STAGE 4 (FEV1 < 30% Predicted, or < 50% Predicted w/ Chronic Respiratory Failure)	28	88	93	5	Yes, I Have Been Worse For 1 To 3 Days	Same As Usual	Less Than Usual	Same As Usual	Same As Usual	Both Increased Sputum Production And Change in Sputum Color	MMRC 4: Stop to Breathe Every Few Minutes When Walking	No	No	3	88	81	93	Unknown	28	Unknown	99.1	3		N		N		3	0.7	2	0.3
2499	Female	70	5	1	176	34	Coronary Artery Disease				Pill for Controlling Exacerbations (Azithromycin or Roflumilast) + Daily Controller Inhaler + Rescue Inhaler As Needed	MMRC 2 (Breathless Only while Hurrying On Flat Ground)	GOLD STAGE 2 (FEV1 50-79% Predicted)	61	72	92	3	Yes, I Have Been Worse For 1 To 3 Days	More Than Usual	More Than Usual	More Than Usual	More Than Usual	Increased Sputum Production	MMRC 4: Stop to Breathe Every Few Minutes When Walking	No	No	4	72	83	92	89	61	Unknown	Unknown	4		Y		N		4	0.8	3	0.2
2500	Male	82	5	6	133	22	Hospitalized for COPD in Last Year	2 or More Exacerbations In Last Year	High Blood Pressure		Pill for Controlling Exacerbations (Azithromycin or Roflumilast) + Daily Controller Inhaler + Rescue Inhaler As Needed	MMRC 4 (Stop to Breathe Every Few Minutes When Walking)	Unknown	Unknown	Unknown	Unknown	4	Yes, I Have Been Worse For More Than 3 days	Less Than Usual	More Than Usual	Same As Usual	More Than Usual	Change in Sputum Color	MMRC 5: Too Breathless To Leave The House Or Breathless When Dressing	No	No	4	Unknown	96	Unknown	Unknown	Unknown	25	99.1	4		Y		N		4	0.8	3	0.2

## Sheet: Sheet2
	Gender	Age	Height(ft)	Height(in)	Weight (lb)	Risk Factor 1	Risk Factor 2	Risk Factor 3	Risk Factor 4	Risk Factor 5	Risk Factor 6	Current Medication	Baseline Heart Rate	Baseline Peak Flow	Usual Difficulty Controlling Asthma	Profile Severity (1-5)	Recent Exposure to Allergens?	% Controller Medication Taken Over Last Week	Recent Worsening in Symptoms	Short of Breath?	Cough?	Infection?	Asthma Symptoms Interfere With Daily Activity More Than Usual?	Rescue Inhaler Usage More Than Usual?	Asthma Symptoms Wake You Up At Night More Than Usual?	Symptom Severity (1-5)	Baseline Heart Rate	Baseline Peak Flow	Current Heart Rate	Current Peak Flow	Peak Flow After Inhaler	Current Temperature	Vitals Severity (1-5)		Exacerbation (Y/N)		Asthma Controlled? (1-4)		Final Triage 1 (1-4)	Confidence (%)	Final Triage 2 (1-4)	Confidence (%)		Highly Unrealistic Case (Y)	Highly Uncertain (Y)
